# Supplementary material for: Using multi-scale distribution and movement effects along a montane highway to identify optimal crossing locations for a large-bodied mammal community
Source: PeerJ. 2013 Oct 24;1:e189. doi: 10.7717/peerj.189 (PMC3817594; doi:10.7717/peerj.189)
Supplement: Data S1 — Data_final contains the collected raw data including a metadata sheet. Hwy_Modelling_Data contains only Highway data including covariates used in the R analysis. Trans_Modelling_data contains only Transect data including covariates used in the R analysis. [file peerj-01-189-s005.zip]

Archive with 3 entries (3 files):
- Data_final.ods
- Hwy_Modelling_Data.csv
- Trans_Modelling_Data.csv
