# Supplementary material for: Using multi-scale distribution and movement effects along a montane highway to identify optimal crossing locations for a large-bodied mammal community
Source: PeerJ. 2013 Oct 24;1:e189. doi: 10.7717/peerj.189 (PMC3817594; doi:10.7717/peerj.189)
Supplement: Data S1 — Data_final contains the collected raw data including a metadata sheet. Hwy_Modelling_Data contains only Highway data including covariates used in the R analysis. Trans_Modelling_data contains only Transect data including covariates used in the R analysis. [file peerj-01-189-s005.zip › Data_final.ods]

## Sheet: Hwy_raw
ID	Survey	Nr	Lat	Long	Transect_N	periods(12h)	length(km)	elevation	Bobcat	Cougar	Coyote	Deer	Elk	Fox	Moose	Wolf	Bob_300	Cou_300	Coy_300	Dee_300	Elk_300	Fox_300	Moo_300	Wolf_300	forest	woodland	shrub	grass	agricultur	riparian	water	gravel	rock	highway	hwy_should	road_path	railroad	residentia	developed	disturbed	wetland	dirt	lake	nr_water	Shad_200	Wat_200	Rock_200	Expos_200	ShrL_200
1001	1	1	49.1203075076	-116.443006592	Highway	2	70	582.199707	0	0	0	0	0	0	2	0	0	0	0	0	0	0	0	0	0	71.2742692211	2.2562693292	18.3707472156	0	0.2594541098	0	0	0	2.6408282486	1.2434023475	1.1793170206	0	2.1566044205	0.6191080872	0	0	0	0	199.144251	0	1751.94252624	0	10218.472713	15209.0886458
1002	1	2	49.1404194248	-116.403360463	Highway	2	70	634.35083	0	0	0	6	1	0	0	0	0	0	0	0	0	0	0	0	0	40.5448887941	0.4581702014	35.32251984	0	0.9403087106	12.123556952	0	0	1.9944923306	1.0735854829	1.8084900213	0	3.0880342456	0.4697526434	2.1762007781	0	0	0	69.474337	0	7117.03170699	0	57362.2147958	8340.59352533
1004	1	4	49.1461584519	-116.387200276	Highway	2	70	661.508057	0	0	0	1	0	0	0	0	0	0	0	0	0	0	0	0	0	52.2853202327	13.4394554979	12.6283593964	0	0	0	7.2735676387	0	2.6328457759	1.3085506553	6.4925622008	0.8835292292	2.1716655286	0	0.8841438445	0	0	0	224.665898	0	0	0	22036.0490903	29286.3250933
1005	1	5	49.1469678183	-116.385972629	Highway	2	70	664.872559	0	0	0	1	0	0	0	0	0	0	0	1	0	0	0	0	0	55.6825886633	7.9997331063	14.0185072912	0	0	0	11.280179619	0	2.2082733006	1.1368099392	5.3017153594	1.1675378113	1.0623863835	0.1422685262	0	0	0	0	222.874635	400.238037171	0	0	30726.715307	14584.5306877
1006	1	6	49.148218689	-116.384040124	Highway	2	70	667.996826	0	0	0	1	0	0	0	0	0	0	0	0	0	0	0	0	0	67.8503303781	7.1700385086	15.1170269494	0	0	0	0	0	2.563583858	1.2157026477	2.1464738687	1.5122797778	1.8356215489	0.5889424629	0	0	0	0	197.621904	1503.48751867	5.3554828986	0	18526.1660917	7451.34030376
1007	1	7	49.1607170663	-116.325460774	Highway	2	70	706.20874	0	0	0	3	0	0	1	0	0	0	0	0	0	0	0	0	0	51.0731904506	7.3641481694	21.4798742957	0	7.0429231214	6.4447709015	0	0	3.3218089614	1.403440627	1.3176432804	0	0	0.5522001926	0	0	0	0	108.781586	0	0	0	22561.9585793	23957.2018192
1008	1	8	49.1609647909	-116.320151934	Highway	2	70	714.620361	0	0	0	1	0	0	0	0	0	0	0	0	0	0	0	0	0	63.4567798911	5.6635946445	18.5678776742	0	0	0	0	0	2.500837126	1.4177115039	2.5460159741	0	3.6724649405	1.5164996536	0.6582185921	0	0	0	22.49904	0	0	0	23004.2200818	25703.6563767
1009	1	9	49.1610016667	-116.319387429	Highway	2	70	717.023438	0	0	0	2	0	0	0	0	0	0	0	1	0	0	0	0	0	69.2653779961	3.8501346896	14.0580459194	0	0	0	0	0	2.8835179894	1.1343235382	2.4738629566	0	3.7606707583	0	2.5740661524	0	0	0	21.899009	0	0	0	18711.1723476	22352.9817974
1010	1	10	49.1610930684	-116.317498804	Highway	2	70	719.667236	0	0	0	4	0	0	0	0	0	0	0	2	0	0	0	0	0	59.6152090557	12.6644767847	5.1507116818	0	0	0	0	0	3.5439607895	2.2403546332	3.3351622321	0	8.8066408048	1.3426295563	3.3008544619	0	0	0	72.498921	0	0	0	22416.7712221	27871.3406936
1011	1	11	49.161195672	-116.315380954	Highway	2	70	721.349365	0	0	0	0	1	0	0	0	0	0	0	0	1	0	0	0	0	65.9901377871	3.4911349295	16.8186483449	0	0	0	0	0	2.7934257533	1.2534149317	3.5311573678	0	6.0006921119	0.1213887739	0	0	0	0	91.143098	0	0	0	27812.5613753	19321.835303
1012	1	12	49.1612465116	-116.314095026	Highway	2	70	723.752686	0	0	0	0	1	0	0	0	0	0	0	0	1	0	0	0	0	67.8563476399	5.0325053609	17.3073436469	0	0	0	0	0	2.4335024589	1.2744953451	2.3620254776	0	3.493838989	0.2399410817	0	0	0	0	84.458457	0	0	0	26999.777922	24733.3051213
1013	1	13	49.1612750839	-116.313604955	Highway	2	70	724.233765	0	0	0	9	4	0	0	0	0	0	0	0	0	0	0	0	0	72.047487269	1.8893395123	16.3751814807	0	0	0	0	0	2.9267830498	1.2181973003	2.0906437907	0	3.3793163923	0.0730512049	0	0	0	0	79.337778	0	0	0	26913.1382362	26224.4995602
1014	1	14	49.1614820926	-116.310001519	Highway	2	70	727.838379	0	0	0	6	1	0	0	0	0	0	0	1	0	0	0	0	0	78.4444663566	8.2890456397	7.1551722112	0	0	0	0.8759901462	0	2.8777374984	1.5863368815	0.7712512665	0	0	0	0	0	0	0	184.279509	0	0	0	17000.3606123	33039.6064406
1015	1	15	49.1615246197	-116.309441295	Highway	2	70	730.481934	0	0	0	0	1	0	0	0	0	0	0	0	1	0	0	0	0	77.7938259404	9.134062857	7.7029515547	0	0	0	0.8489387083	0	2.6064390253	1.3681561789	0.5456257355	0	0	0	0	0	0	0	220.361326	0	0	0	19778.6328912	32649.1956633
1016	1	16	49.1616384748	-116.308024167	Highway	2	70	731.924194	0	0	0	1	1	0	0	0	0	0	0	0	1	0	0	0	0	75.6269659961	3.8913695009	16.0609037806	0	0	0	0.6016567992	0	2.5387748805	1.2803290428	0	0	0	0	0	0	0	0	315.476365	0	0	0	15696.0153886	31108.0885948
1017	1	17	49.1616441117	-116.307613965	Highway	2	70	732.164307	0	0	0	5	4	0	1	0	0	0	0	1	1	0	0	0	0	75.3074843953	2.9939290499	17.7631638988	0	0	0	0.1106419634	0	2.5599300861	1.2648506065	0	0	0	0	0	0	0	0	337.763566	0	0	0	14660.2033413	29575.7968304
1018	1	18	49.1618002287	-116.304403483	Highway	2	70	735.769287	0	0	0	0	2	0	0	0	0	0	0	0	0	0	0	0	0	60.5350352765	2.4760320583	30.1559437793	0	0	0	0	0	3.1894361796	0.6728685572	2.9706841491	0	0	0	0	0	0	0	540.770781	0	0	0	17067.5126107	22739.6777229
1019	1	19	49.1618740207	-116.294916056	Highway	2	70	747.545166	0	0	0	0	1	0	0	0	0	0	0	0	0	0	0	0	0	24.8960668747	0.4994058769	61.9658893068	0	0	0	0	0	3.1133084396	0.9339060976	3.1357050081	0	0	0	5.4557183963	0	0	0	227.595026	0	0	0	101738.228886	0
1020	1	20	49.1616142507	-116.279356977	Highway	2	70	766.771484	0	0	0	1	2	0	0	0	0	0	0	0	0	0	0	0	0	48.449377335	0	42.6656893209	0	0	0	0	0	2.7971059023	1.1703859638	3.2790200981	0	0	1.4901350163	0.1482863637	0	0	0	445.138858	0	0	0	73111.7473773	6842.6232873
1022	1	22	49.1615716237	-116.274990257	Highway	2	70	773.740906	0	0	0	4	4	0	3	0	0	0	0	0	0	0	0	0	0	70.6658627294	0	22.5616179943	0	0	0	0	0	3.2062157513	0.4117063468	2.771836007	0	0.3827611712	0	0	0	0	0	583.174755	0	0	0	59285.6578359	5196.49378145
1024	1	24	49.1556714929	-116.247709677	Highway	2	70	773.02002	0	0	1	0	0	0	0	0	0	0	0	0	0	0	0	0	0	40.0758695218	6.0346511791	18.115589081	25.6493190302	0	0	0	0	2.9200326266	1.2999288828	0.950042048	0	1.8258388516	1.8170236513	1.3117051277	0	0	0	79.257886	0	0	1435.54782952	31139.0333622	0
1025	1	25	49.1466756898	-116.232896602	Highway	2	70	795.61084	0	0	0	0	1	0	0	0	0	0	0	0	0	0	0	0	0	47.686932748	10.2367879817	26.8065342635	0	0	0	5.5178650733	0	2.9018610202	1.0096164176	3.3719688418	0	1.4106148334	1.0578188206	0	0	0	0	251.476965	0	0	0	23171.8922924	22214.6942536
1026	1	26	49.139375713	-116.213359512	Highway	2	70	793.688232	0	0	0	9	9	0	0	0	0	0	0	0	2	0	0	0	0	35.9445357491	10.3250175851	31.3259154647	14.8203716094	0	0	0.7303124677	0.4890129757	2.8676839778	1.6789939581	1.3178487161	0	0.5003074963	0	0	0	0	0	639.987917	0	0	0	49698.1269227	935.466864995
1027	1	27	49.1329942938	-116.196121778	Highway	2	70	811.231934	0	0	0	4	14	0	1	0	0	0	0	0	0	0	0	0	0	59.8736386927	24.0530445636	7.0533513613	0	0	0	0	0	2.9742191972	2.0163589011	0.983122399	0	1.5286177585	1.5176471267	0	0	0	0	21.396044	0	0	0	1650.23803726	38516.9108337
1028	1	28	49.121098759	-116.183329584	Highway	2	70	885.012939	0	0	2	0	0	0	0	0	0	0	0	0	0	0	0	0	0	84.1019119267	0	10.8741395589	0	0	0	0	0	3.8442712424	0.8753938695	0.2177863672	0	0	0.0864970354	0	0	0	0	134.44812	0	0	0	14856.8601185	4274.9411498
1029	1	29	49.0897779574	-116.082614563	Highway	2	70	873.477051	0	0	0	7	12	0	1	0	0	0	0	1	0	0	0	0	0	12.1399524427	3.7505574333	51.9597625101	0	3.6537700272	8.3768425535	0	0	2.4037934626	2.428240076	0.6322838991	0	0	4.2166802411	0	10.4381173543	0	0	124.887392	0	6668.20418385	0	77767.1762721	7804.66659904
1030	1	30	49.0948444139	-116.076987118	Highway	2	70	874.438232	0	0	2	0	0	0	0	0	0	0	0	0	0	0	0	0	0	31.7923264655	12.6209754622	19.6905447143	0	21.2490818384	5.7334401706	0	0	2.3216231912	2.7602367396	2.3589929071	0	1.4727785111	0	0	0	0	0	83.663129	0	28.4851565065	0	20208.1630902	1540.75553865
1031	1	31	49.1256505444	-116.036659098	Highway	2	70	902.796875	0	0	0	4	0	0	0	0	0	0	0	0	0	0	0	0	0	39.1947563187	6.4957878642	19.147049673	25.774213327	1.401981087	3.03654053	0	0	2.4372726228	1.0408563715	0.9142818874	0	0	0	0.5572603185	0	0	0	166.547822	0	557.405510458	0	53532.066985	2948.3336034
1032	1	32	49.2111172753	-115.960024707	Highway	2	70	943.652588	0	0	0	8	4	0	0	0	0	0	0	0	0	0	0	0	43.8589690513	29.480569675	17.3143046888	3.4781391996	0	0	0	0	0	2.4171275559	1.1659850591	0	0	0	0	0	2.2849047703	0	0	104.354414	0	0	0	11249.006287	14335.4112531
1033	1	33	49.2119380217	-115.95747007	Highway	2	70	951.103027	0	0	1	1	2	0	2	0	0	0	0	0	1	0	0	0	43.2596008939	39.5019726048	7.5022651967	4.1666020749	0	0	1.498176232	0	0	2.8650807906	1.2063022072	0	0	0	0	0	0	0	0	104.003857	0	0	0	13263.5502496	14135.2095867
1034	1	34	49.2205926212	-115.926152497	Highway	2	70	956.87085	0	0	1	0	0	0	0	0	0	0	0	0	0	0	0	0	40.3758893503	37.7205935461	14.0269890604	2.1844290014	0	0	0	0	0	2.4257181502	1.9688759609	0.0628695466	0	0	0	1.2346353841	0	0	0	235.823319	0	0	0	8463.72274689	49188.5308595
1035	1	35	49.242893874	-115.86185291	Highway	2	70	966.724121	0	0	0	7	0	0	0	0	0	0	0	0	0	0	0	0	0	59.3705395909	5.8396965749	18.2776220733	0	0	2.3366623588	0	3.4897518228	2.4874718602	1.0072596409	1.9938341355	0.8206154948	2.603364212	0	0	1.7731822361	0	0	268.917404	0	0	0	27823.0207806	17893.2610988
1036	1	36	49.3024837763	-115.82885903	Highway	2	70	951.103027	0	0	0	4	0	0	0	0	0	0	0	1	0	0	0	0	23.907968462	34.034044612	20.2282619628	2.0555875207	0	4.2277374083	0	0	0	2.4723351482	1.193822605	3.1399257484	1.6695355161	0	0	0	0	0	7.0707810165	140.634287	0	4608.58257756	0	8358.75003828	3367.61019773
1037	1	37	49.3050834411	-115.829035398	Highway	2	70	944.854248	0	0	0	1	0	0	0	0	0	0	0	1	0	0	0	0	4.9212686036	53.6536694763	15.6528643233	15.5056900771	0	0	1.8945359634	0	0	2.7981465079	1.3132869364	3.093069088	1.167469024	0	0	0	0	0	0	156.806032	800.476074278	0	0	6150.53194608	11421.1816787
2001	2	1	49.1286893463	-116.440556406	Highway	2	41.6	650.933289	0	0	0	1	1	0	0	0	0	0	0	0	0	0	0	0	0	63.3835429997	1.0298861799	19.6398102888	0	0.4545704489	3.3574583975	0	0	2.4264694984	1.9605939829	4.6637947551	0	1.504202677	0.2848453637	1.294825408	0	0	0	162.054198	0	2128.7230784	0	27367.9324616	14699.3904097
2002	2	2	49.1353722218	-116.426508333	Highway	2	41.6	654.057617	0	0	0	2	0	0	0	0	0	0	0	1	0	0	0	0	0	56.3556380867	9.4679442234	5.9709417446	0	4.2907397361	15.5157723764	0	0	2.6798113983	1.6678983963	0.3554065487	0	0	0	3.6958474897	0	0	0	42.772815	0	4779.02765157	0	27614.2588267	17140.3803109
2003	2	3	49.1354333334	-116.426133333	Highway	2	41.6	652.615723	0	0	0	6	0	0	0	0	0	0	0	0	0	0	0	0	0	56.1390888262	10.5238259435	6.6007631832	0	3.9632944354	15.151411584	0	0	2.7488824093	1.4821363389	0.631397706	0	0	0	2.7591995735	0	0	0	24.865482	0	4756.82128243	0	24660.4625859	17921.9694705
2004	2	4	49.1602527778	-116.3309	Highway	2	41.6	711.255615	0	0	0	0	0	0	2	0	0	0	0	0	0	0	0	0	0	35.05629842	28.8068312103	7.3371096341	0	9.801926723	3.4115776513	2.4924346892	0	3.8236460774	3.7644324484	2.7489577031	0	2.7567854432	0	0	0	0	0	20.55911	0	500.012739786	0	13575.7664989	11754.7714541
2006	2	6	49.1617638889	-116.305680556	Highway	2	41.6	735.528809	0	0	0	3	0	0	1	0	0	0	0	1	0	0	1	0	0	61.0081644028	10.1520087224	18.1898787173	0	0	0	0	0	4.9187758611	3.5410988664	2.19007343	0	0	0	0	0	0	0	459.863226	0	0	0	11207.4109712	23292.7374961
2007	2	7	49.1617888891	-116.289297222	Highway	2	41.6	751.630615	0	0	0	0	0	0	0	0	0	0	0	0	0	0	0	0	0	15.326252469	20.5112306483	23.6239451805	0	0	0	0	0	4.7228969593	4.6360698425	7.809823294	0	3.9772514041	0	19.3925302023	0	0	0	220.912352	0	0	0	112899.59474	0
2008	2	8	49.1401277783	-116.215352778	Highway	2	41.6	784.795898	0	0	0	0	4	0	1	0	0	0	0	0	0	0	1	0	0	41.7118108952	21.8779821708	25.5187876222	0	0	0	0	0	3.8835148638	4.1573621494	2.1555215369	0	0.6950207617	0	0	0	0	0	686.24412	0	0	0	35882.1930942	24164.5047019
2009	2	9	49.1118805562	-116.173830556	Highway	2	41.6	893.424316	0	0	1	0	0	0	0	0	0	0	0	0	0	0	0	0	0	41.5424291029	17.7687587636	21.1663058081	0.414111558	0	0	0	0	4.1883483033	4.1933224824	3.4583541319	0	7.2683698498	0	0	0	0	0	145.114607	0	0	0	19926.0252054	22800.4081506
2010	2	10	49.0820222222	-116.095652778	Highway	2	41.6	859.77832	0	0	0	6	0	0	0	0	0	0	0	0	0	0	0	0	0	49.8929071018	11.4932466026	8.5377173824	0	0.2977202368	2.8326984182	0	0	3.9580616603	3.4975035731	6.2127054181	5.8819314755	7.3955081312	0	0	0	0	0	161.790081	0	3901.61169799	0	53567.5642139	10548.1857655
2011	2	11	49.098969444	-116.071386111	Highway	2	41.6	866.747803	0	0	0	0	2	0	0	0	0	0	0	0	0	0	0	0	0	37.568475304	39.0819038753	9.9465213809	0	0	0	0	0	4.0671634638	2.3860719122	2.8675863655	0	2.771993326	0	1.3102843722	0	0	0	205.971192	4742.21397286	0	0	27948.759352	9817.25741979
2012	2	12	49.1213638891	-116.043705556	Highway	2	41.6	881.407715	0	0	0	0	1	0	0	0	0	0	0	0	0	0	0	0	0	37.1785117466	26.6448718038	10.5221997102	0	1.5676131098	8.6503416457	0	0	4.1383770635	3.4636606474	4.135102998	1.6595846408	1.8211751875	0	0.2185614468	0	0	0	49.647888	5321.45161767	10024.4397676	0	18484.8000777	11090.4422473
3001	3	1	49.1314444442	-116.033938889	Highway	2	54.4	860.97998	0	0	0	0	4	0	0	0	0	0	0	0	0	0	0	0	0	42.9230489378	1.1505102811	12.160429269	0	2.9738185969	12.7265729754	0	0	3.4065928602	2.7978911992	0.5122787506	0	5.4903604361	1.1893137063	0	14.6691829874	0	0	26.832988	0	11771.3229281	0	21019.8245416	630.024157522
3002	3	2	49.1318361106	-116.033741667	Highway	2	54.4	862.421875	0	0	0	0	3	0	0	0	0	0	0	0	2	0	0	0	0	42.7165137644	4.5755806675	6.7875683929	0	4.7648903909	12.2944029096	0	0	3.6485117462	3.1939503866	0.3328950245	0	3.0594347643	0.9884273485	0	17.6378246049	0	0	32.87193	0	11942.5916787	0	13412.6147198	596.204822151
3003	3	3	49.132141667	-116.033605556	Highway	2	54.4	864.104248	0	0	0	0	9	0	2	0	0	0	0	0	0	0	0	0	0	44.891315314	4.0466101964	5.6858491929	0	3.8409989835	11.8587947649	0	0	3.2590909914	2.9799084737	0.1858182737	0	2.0812232553	0.613485427	0	20.5569051271	0	0	4.210954	0	12154.8681567	0	10349.6719892	0
3004	3	4	49.1656944438	-116.007727778	Highway	2	54.4	903.277588	0	0	1	0	0	0	0	0	0	0	0	0	0	0	0	0	0	41.6721474152	28.5959368516	12.5000748022	0	0	0	0	0	4.9987803041	4.2544769224	7.9324194087	0	0.0461642958	0	0	0	0	0	451.664632	0	0	0	21016.8936299	0
3005	3	5	49.1853861114	-116.012738889	Highway	2	54.4	901.35498	0	0	0	0	0	0	2	0	0	0	0	0	0	0	0	0	0	13.0651779331	67.5563352952	1.0663668597	0	2.9027257892	2.8702618641	0	0	2.8675179213	5.169854996	2.1729704613	0	1.019884497	0	1.3089043831	0	0	0	124.490455	0	0	0	9070.9602241	27451.5899584
3006	3	6	49.198413889	-116.001025	Highway	2	54.4	903.037354	0	0	0	1	0	0	0	0	0	0	0	0	0	0	0	0	42.4586059695	17.4137420056	12.317855396	0	0	4.2281008365	13.1440790231	0	0	3.4508801018	4.9385322647	0	2.0482044029	0	0	0	0	0	0	52.953369	0	19326.2928781	0	6134.1152843	32341.2615788
3007	3	7	49.2052722222	-115.987538889	Highway	2	54.4	904.959961	0	0	2	0	0	0	0	0	0	0	0	0	0	0	0	0	34.8885890818	3.8329734363	29.2918797756	2.6384953045	0	4.6703615303	8.3668240926	4.1167621856	0	3.2689535945	3.831453064	1.4379824509	3.6557254838	0	0	0	0	0	0	69.4789	0	10163.4937932	0	32368.6038014	37508.802363
3008	3	8	49.205419444	-115.9866	Highway	2	54.4	907.603516	0	0	0	0	8	0	0	0	0	0	0	0	0	0	0	0	36.999514411	8.3075950934	22.5472446352	3.1968006347	0	3.8437609043	8.7192702588	3.9423432544	0	3.3848053517	4.0006267039	1.5914304509	3.4666083018	0	0	0	0	0	0	79.700096	0	9922.79244876	0	27145.773235	35896.898791
3009	3	9	49.2055222221	-115.985580556	Highway	2	54.4	910.24707	0	0	0	0	0	0	1	0	0	0	0	0	0	0	0	0	39.0788487286	11.2064233075	17.6593213685	3.2903060403	0	4.6160414702	9.6254546765	3.0880648174	0	3.1829743029	4.2596528549	0.5079541095	3.3164643419	0	0	0	0.1684939817	0	0	21.509794	0	12399.3468079	0	18407.551054	33910.7489255
3010	3	10	49.2058916672	-115.981319444	Highway	2	54.4	906.882568	0	0	0	1	0	0	0	0	0	0	0	0	0	0	0	0	40.0601408017	6.720734287	11.5437950239	3.6363889606	0	6.6306847943	14.8404494351	0.2038181954	0	3.0106901891	2.8783167605	0.5506666814	3.2661373369	0	0	0	6.6581775341	0	0	45.795332	532.136126831	18792.3307281	0	7932.63652837	22787.3504349
3011	3	11	49.205963889	-115.980452778	Highway	2	54.4	906.882568	0	0	2	5	0	0	0	0	0	0	0	0	0	0	0	0	40.6429096363	5.3214292581	11.0531809951	5.1601442605	0	6.6527266874	14.7620888492	0.192893627	0	3.1791899603	3.0911964064	0.3985986241	2.8677240847	0	0	0	6.6779176109	0	0	14.44386	0	20280.4869201	0	7900.23803731	25873.7870492
3012	3	12	49.206133333	-115.977375	Highway	2	54.4	910.727783	0	0	0	8	3	0	0	0	0	0	0	0	0	0	0	0	45.6387091232	3.5258063691	8.302665682	0.5942119547	0	12.5628419688	15.4073981667	0.1838349234	0	3.1228551273	2.9459899216	0.2995329807	2.4891203857	0	0	0	4.9270333969	0	0	9.685617	0	21042.3744914	0	4913.58464073	25428.3127491
3013	3	13	49.2179583331	-115.938736111	Highway	2	54.4	961.196533	0	0	1	0	0	0	0	0	0	0	0	0	0	0	0	0	44.2462917453	14.3705081149	32.1823121441	0.7541837252	0	0	0	0	0	2.8394039076	3.5740970314	2.0332033315	0	0	0	0	0	0	0	81.897355	0	0	0	4894.74292849	42351.3638706
3014	3	14	49.2215361113	-115.923841667	Highway	2	54.4	942.691406	1	0	0	10	0	0	0	0	0	0	0	1	0	0	0	0	36.3262505468	33.1620349433	19.3278110148	3.6660957248	0	0.4426581677	0	0	0	2.8648860986	3.4908992222	0	0.7193642818	0	0	0	0	0	0	173.099495	0	0	0	8456.43174292	26798.3820291
3015	3	15	49.2227166666	-115.919486111	Highway	2	54.4	941.72998	0	0	0	0	2	0	0	0	0	0	0	0	0	0	0	0	43.3272431792	41.0962979431	6.3291561619	1.1783951651	0	0	0	0	0	3.6074318389	3.7967284015	0	0.6647473103	0	0	0	0	0	0	141.130166	0	1249.99999995	0	7183.43031774	22642.9805828
3016	3	16	49.2237861107	-115.915016667	Highway	2	54.4	939.086426	0	0	0	16	0	0	0	0	0	0	0	0	0	0	0	0	41.6488336391	42.958962501	5.848239653	0	0	0	0	0	0	3.8614967897	4.826512448	0	0.8559549692	0	0	0	0	0	0	99.936827	0	0.1202989669	0	15378.4413362	23588.7571484
3017	3	17	49.2241111113	-115.913758333	Highway	2	54.4	937.404053	0	0	0	3	0	0	0	0	0	0	0	1	0	0	0	0	42.0177702435	43.5285264132	4.3081146004	0	0	0	0.3197545819	0	0	3.6669516511	5.2464274673	0	0.9124550427	0	0	0	0	0	0	2.318602	0	84.8053735175	0	16384.4323323	20562.5396652
3018	3	18	49.2268249999	-115.9022	Highway	2	54.4	940.52832	0	0	0	2	0	0	0	0	0	0	0	0	0	0	0	0	34.7115750713	45.5634351279	4.3773082946	2.4349840691	0	0	3.4954655784	0	0	2.9564425574	3.8172780895	0.7787090455	0	1.8648021664	0	0	0	0	0	21.622259	0	0	0	9592.23830877	13474.3113974
3019	3	19	49.2451138888	-115.858755556	Highway	2	54.4	949.901367	0	0	0	1	0	0	0	0	0	0	0	0	0	0	0	0	0	47.4044100184	13.273421425	4.3933300983	0	5.2567233046	10.2680073395	0	1.1267989149	3.3173642947	4.6591838382	1.2715747566	1.5230442526	0	0	0	7.5061417572	0	0	117.091411	0	9642.06903865	0	15994.9351353	15347.13665
3020	3	20	49.2632166674	-115.841594444	Highway	2	54.4	938.125	0	0	0	4	4	0	0	0	0	0	0	0	1	0	0	0	0	51.3375450589	10.15206429	5.2384961428	0	1.416391821	12.0719485975	0	0	2.9033739001	3.2353971891	4.9378127489	1.9866628588	6.7203073928	0	0	0	0	0	91.588197	3999.97824381	17887.6270072	0	8941.76688226	1048.38231977
3021	3	21	49.2713111107	-115.836458333	Highway	2	54.4	939.32666	0	0	2	0	0	0	0	0	0	0	0	0	0	0	0	0	45.9881100295	1.880908263	4.4297152991	0	0	1.1666205209	34.2687633506	0	0	2.815447194	4.1139661847	2.8430729051	2.4933962532	0	0	0	0	0	0	41.376608	8439.17252517	42332.5097459	0	8636.44987186	0
3022	3	22	49.2828749998	-115.831441667	Highway	2	54.4	937.404053	0	0	0	6	0	0	0	0	0	0	0	1	0	0	0	0	35.0641679789	6.0906323905	6.2651447278	0	0	5.6091799817	31.7547504404	0	0	2.6657844826	3.2396563535	2.661895609	2.3876518884	0	0	0	0	4.2611361473	0	49.942585	0	39979.5946463	0	25518.1906998	0
3023	3	23	49.2981555558	-115.828627778	Highway	2	54.4	951.823975	0	0	0	4	0	0	0	0	0	0	0	0	0	0	0	0	49.2577716397	9.6507250369	11.9383032261	0	0	3.8003398891	15.5192215534	0	0	3.3092226856	3.7532865531	0.7766357864	1.9944936297	0	0	0	0	0	0	101.988043	0	18007.8444991	0	8122.45115362	2860.96286618
3024	3	24	49.3125305556	-115.828777778	Highway	2	54.4	960.475586	0	0	0	6	18	0	1	0	0	0	0	0	1	0	0	0	0	32.2576053495	46.178417315	0	0	0	0	0	0	2.5574433218	3.4982774676	1.8327487106	0	0	11.8835586773	1.7919491582	0	0	0	213.390954	0	0	0	9740.03050112	37736.698739
3025	3	25	49.3132443008	-115.828613544	Highway	2	54.4	959.033691	0	0	0	14	14	0	0	0	0	0	0	1	3	0	0	0	0	18.2301284891	55.6831838579	2.9261212646	0	0	0	0	0	3.2946651844	3.6987386931	3.2158230739	0	1.2987065573	9.5004203692	2.1522125105	0	0	0	230.376683	0	0	0	15598.68328	46917.1075329
3026	3	26	49.3216083329	-115.828433333	Highway	2	54.4	972.491943	0	0	0	9	7	0	0	0	0	0	0	0	0	0	0	0	0	57.9084260321	0	10.0901338632	0	2.4027121189	4.7110741061	0	0	3.4714050767	3.0901151093	3.1556723886	1.5492589721	0	4.244200917	1.7636802788	0	7.6133211372	0	162.017115	945.546472058	3446.87795349	0	39606.8305079	1250.00000014
3027	3	27	49.3234111111	-115.829091667	Highway	2	54.4	978.5	0	0	0	0	5	0	0	0	0	0	0	0	1	0	0	0	0	69.0058832815	1.4024620096	6.9108464207	0	1.4670906592	4.0868270071	3.6667834721	0	4.5462167707	2.7997827399	4.7984569514	1.3156506879	0	0	0	0	0	0	165.16344	1898.32802289	4066.95979093	0	33119.746878	3750.00000028
3028	3	28	49.3311805556	-115.822505556	Highway	2	54.4	963.840088	0	0	0	2	4	0	0	0	0	0	0	0	0	0	0	0	0	46.9557306558	1.2064861909	6.4552671875	0	3.7179219713	18.6024289081	5.5923411294	0	5.4659308221	2.5485471318	3.7293660674	2.9963531734	2.7296267622	0	0	0	0	0	110.062031	11670.3070809	22066.8620242	0	20440.4760708	3124.99999981
3029	3	29	49.3366444441	-115.822825	Highway	2	54.4	974.654785	0	0	0	7	0	0	0	0	0	0	0	1	0	0	0	0	0	62.3465329215	0	8.3695881152	0	3.435329755	10.0357891444	4.5736457776	0	4.4403332875	3.3994456724	0.9256961791	1.9614156266	0	0	0	0	0.5122235208	0	141.862925	1250.00000005	9991.22346891	0	26170.2633551	2499.99999993
3030	3	30	49.381047222	-115.843191667	Highway	2	54.4	940.768555	0	0	0	5	0	0	0	0	0	0	0	0	0	0	0	0	0	65.8115187347	3.6391718442	15.6037336581	0	1.8469461637	0.1819994945	0	0	3.0792933111	2.9809620012	0.8165481105	0	4.5334586001	0	0.3632259002	0	1.1431421816	0	185.223279	0	0	0	38982.1820302	15874.5133846
3031	3	31	49.3808916671	-115.845991667	Highway	2	54.4	945.094482	0	0	0	11	0	0	0	0	0	0	0	0	0	0	0	0	0	65.7361787185	3.9631052026	13.6394794589	0	4.2479371788	4.4899437199	0	0	2.8792207075	3.0922200135	1.488453554	0	0.4634614464	0	0	0	0	0	111.537837	122.638413652	5624.99999993	0	43773.1213065	9267.32971287
3032	3	32	49.3988250001	-115.859444444	Highway	2	54.4	957.351318	0	0	1	0	0	0	0	0	0	0	0	0	0	0	0	0	0	57.9867361039	8.9856070548	1.4392175658	0	2.7900866819	13.2741766296	0	0	2.2756430444	3.1237150298	2.584812282	2.7317425697	0	0	0.6221551859	4.1861078522	0	0	21.948574	1044.69299319	3749.99999994	0	32028.8978382	10084.6393061
3033	3	33	49.3995083328	-115.857638889	Highway	2	54.4	963.599854	0	0	0	2	0	0	0	0	0	0	0	0	0	0	0	0	0	72.8368415098	2.5221346015	1.2724054077	0	3.0399470384	10.3089063282	0	0	2.1826588452	2.9776288001	1.3530470324	1.4282619183	0	0	1.210634924	0.8675335945	0	0	25.785305	1686.32267771	3749.99999994	0	16171.2080283	2747.22572743
3034	3	34	49.4021166671	-115.84995	Highway	2	54.4	972.491943	0	0	1	4	1	0	0	0	0	0	0	1	0	0	0	0	0	52.6431060868	8.3736546508	18.279634596	0	1.0658560325	2.137198712	0	0	3.0299002436	2.1609052332	2.5096816061	1.53915113	0	0	0	8.2609117093	0	0	30.056723	11250.0434426	0	0	14077.5530272	8747.44244632
3035	3	35	49.4114111108	-115.85345	Highway	2	54.4	977.298584	0	0	0	14	1	0	0	0	0	0	0	0	0	0	0	0	0	54.1134144553	18.8726072789	2.0391043216	0	6.0820239468	7.0703418329	0	0	3.0625043951	2.4107681908	0	3.6879239651	0	0	0.9672438715	1.6940677421	0	0	38.285211	0	1250.00000012	0	28654.8353984	7960.08705324
3036	3	36	49.4116722218	-115.853680556	Highway	2	54.4	977.538818	0	0	0	11	0	0	0	0	0	0	0	0	0	0	0	0	0	54.478670344	18.8118888157	1.9336451567	0	7.3031681399	6.5372610577	0	0	2.8214867069	2.4365718296	0	3.0926175264	0	0	0.6505665717	1.9341238515	0	0	34.746587	0	1250.00000012	0	27706.2168454	9016.54212972
3037	3	37	49.411958333	-115.853983333	Highway	2	54.4	973.933838	0	0	1	0	0	0	0	0	0	0	0	0	0	0	0	0	0	56.3906657013	14.1525499336	3.1581096808	0	4.5272572582	8.452829824	0	0	2.8099851664	2.1195547671	0	3.2490073767	0	0	0.408097955	4.7319423369	0	0	35.931319	0	1250.00000012	0	25598.1704809	10693.972883
3038	3	38	49.4205444437	-115.866505556	Highway	2	54.4	991.718262	0	0	0	3	4	0	0	0	0	0	0	0	0	0	0	0	0	11.7640574486	67.3741299714	14.3747314111	0	0	0	0	0	2.3412383787	3.0688658684	1.0769769218	0	0	0	0	0	0	0	328.621715	0	0	0	33566.9179981	11571.7334739
3039	3	39	49.4254777781	-115.872394444	Highway	2	54.4	990.756836	0	0	0	4	5	0	0	0	0	0	0	0	0	0	0	0	0	54.7551601577	9.8899848565	11.3668214499	0	0	0	0	0	2.4846959634	3.0654490884	5.3111014903	1.4793160305	2.9957831882	0.6681339171	7.9835538581	0	0	0	100.629016	0	0	0	71734.2194833	2710.42086319
3040	3	40	49.4346027778	-115.875430556	Highway	2	54.4	996.044189	0	0	0	0	8	0	0	0	0	0	0	0	0	0	0	0	0	39.4304383611	36.0721305459	12.1222211065	0	0	0	0	0	2.5456135225	2.6205478366	3.4630380037	0	3.651932301	0.0940783226	0	0	0	0	181.46786	0	0	0	21805.65538	36156.7818558
3041	3	41	49.4385777776	-115.875897222	Highway	2	54.4	998.927979	0	0	0	0	2	0	0	0	0	0	0	0	0	0	0	0	0	34.6183827684	28.8070233546	19.2254492348	0	0	0	0	0	2.2055286069	2.8259452475	4.3208854449	1.7610348509	1.3989973592	0.9027737534	0.6828523307	3.2511270487	0	0	88.456637	227.119912348	0	0	29610.6890501	8131.43394775
3042	3	42	49.4410742209	-115.875394432	Highway	2	54.4	998.92804	0	0	1	3	4	0	0	0	0	0	0	0	2	0	0	0	0	29.7133905218	38.9912287204	18.9937859805	0	0	0	0	0	2.6120637903	2.874991178	0.7542486421	2.3774967136	2.209198476	0	1.4735959773	0	0	0	27.769124	1398.53033122	0	0	33996.1276802	11842.3137983
3043	3	43	49.443144444	-115.873761111	Highway	2	54.4	1001.091064	0	0	1	0	1	0	0	0	0	0	0	0	0	0	0	0	0	42.0544943162	23.2242543277	18.0213357822	0	0	0	0	0	2.5238014937	3.3315815705	2.1805533537	1.4677891071	2.3908462056	0	1.5459107317	3.2594331117	0	0	68.905134	0	0	0	24300.2113122	15802.1105578
3044	3	44	49.444211111	-115.872244444	Highway	2	54.4	1004.936279	0	0	0	0	1	0	0	0	0	0	0	0	1	0	0	0	0	50.0864073089	20.4884189467	11.4331833046	0	0	0	0	0	2.3658690422	3.6406035784	4.1734372925	0	2.9459566544	0	1.7492491785	3.1168746937	0	0	157.270219	0	0	338.618989844	28779.5669472	15781.0694871
3045	3	45	49.4455555561	-115.869527778	Highway	2	54.4	1003.494141	0	0	0	0	1	0	0	0	0	0	0	0	0	0	0	0	0	70.3297005013	10.5452732972	7.2851637642	0	0	0	0	0	3.1307109726	2.7475982785	5.2498637116	0	0	0	0.7116894746	0	0	0	223.644864	0	0	487.779281074	26025.0246905	5159.6734636
3046	3	46	49.446075	-115.868513889	Highway	2	54.4	1000.610352	0	0	0	0	1	0	0	0	0	0	0	0	1	0	0	0	0	64.0153575888	8.4416031744	12.6901999323	0	1.1613079053	1.5816540494	0	0	2.8233083172	3.3297837418	3.7261205557	0	2.2306647351	0	0	0	0	0	160.319977	0	5054.89539473	0	26295.6596823	7567.17207568
3047	3	47	49.4557027783	-115.854619444	Highway	2	54.4	996.765137	0	0	0	1	0	0	0	0	0	0	0	0	0	0	0	0	0	28.6641245425	19.8187360785	21.969720141	3.2764180756	0	0	0	0	2.5706691335	2.843865848	0.9939491064	2.2759845574	2.9172496075	12.8309945758	1.8382883338	0	0	0	225.353596	0	0	326.83886827	44879.8262846	27687.3480729
3048	3	48	49.4635194444	-115.836563889	Highway	2	54.4	989.314941	0	0	0	0	2	0	0	0	0	0	0	0	0	0	0	0	0	68.6593558827	14.7513023594	4.9006485894	0	0	0	0	0	2.7410400675	3.5603056361	3.0290732019	1.973692375	0	0	0.3845818881	0	0	0	516.444431	0	0	0	34858.7854368	13063.1917896
3049	3	49	49.475747222	-115.816438889	Highway	2	54.4	957.832031	0	0	0	2	3	0	0	0	0	0	0	0	0	0	0	0	0	60.2432400222	6.800036058	7.3028484089	5.0386272561	0	0	0	0	3.0019811133	2.9126896527	4.6864983203	2.411781009	7.1425002783	0	0.4597978811	0	0	0	372.74247	0	0	0	16318.7699808	18893.2178179
3050	3	50	49.4779083333	-115.813625	Highway	2	54.4	949.18042	0	0	0	0	4	0	0	0	0	0	0	0	0	0	0	0	0	68.8306583842	0.290922649	10.3983879037	3.1151705682	0	0	0	0	2.2356459945	2.9322749746	1.9531034691	2.5026894906	0	0	0	0	7.7411465661	0	393.988352	0	0	0	22393.8501205	24713.3696814
4001	4	1	49.1274916671	-116.441825	Highway	2	96.5	646.367188	0	0	0	11	0	0	0	0	0	0	0	0	0	0	0	0	0	61.8237117026	0	20.7739992091	0	0.5328200599	1.1906961089	4.7308350989	0	2.8013433656	1.3994063382	3.8268078482	0	0.5708245148	0	2.3495557538	0	0	0	179.296952	0	0	0	32396.9055856	13573.5132437
4002	4	2	49.1604027776	-116.329983333	Highway	2	96.5	710.053955	0	0	0	1	0	0	1	0	0	0	0	0	0	0	0	0	0	51.0861752402	11.6564753938	10.8915694889	0	9.3973078538	5.3093295775	1.5671567913	0	3.4758765188	2.6404762981	1.3292415712	0	2.6214162401	0	0.0249750264	0	0	0	25.394286	0	0	0	14644.1899041	12413.4806902
4003	4	3	49.1604916666	-116.329427778	Highway	2	96.5	710.534668	0	0	0	0	0	0	2	0	0	0	0	0	0	0	2	0	0	48.8353382027	12.7176428838	11.4550834931	0	11.5679091036	4.5509823526	1.6060420366	0	3.5019255539	3.0408879468	0.233880147	0	2.2916028665	0	0.1987054133	0	0	0	42.685493	0	0	0	13406.7814176	11222.6154099
4004	4	4	49.160697222	-116.326202778	Highway	2	96.5	713.89917	0	0	0	0	0	0	1	0	0	0	0	0	0	0	1	0	0	51.9641328705	9.8794298482	12.1895809137	0	10.0447988555	7.0967543976	0	0	3.5284158623	2.8502014667	1.5214850429	0	0.9252007427	0	0	0	0	0	123.031985	0	0	0	19917.4248127	22307.8274376
4005	4	5	49.1608000001	-116.324405556	Highway	2	96.5	718.705811	0	0	0	0	0	0	1	0	0	0	0	0	0	0	0	0	0	46.7950881159	7.4365956116	22.4791238687	0	6.8718027896	4.3803158123	0	0	3.4619166147	3.0570483178	2.7875656596	0	2.2730857573	0.0356577341	0.4217997185	0	0	0	63.034734	0	0	0	25516.1199459	27466.1739969
4008	4	8	49.161152778	-116.316972222	Highway	2	96.5	725.194824	0	0	0	0	0	1	0	0	0	0	0	0	0	0	0	0	0	57.1184928743	14.6517538494	5.2141051549	0	0	0	0	0	2.9363702998	2.7403386108	3.4984751297	0	12.0565462239	0.4211915544	1.3627263028	0	0	0	69.591521	0	0	0	25491.9649647	27539.8119425
4009	4	9	49.1617000002	-116.275822222	Highway	2	96.5	771.818359	0	0	0	0	0	0	2	0	0	0	0	0	0	0	0	0	0	72.1589424198	0	18.8407048577	0	0	0	0	0	3.6073734643	2.9282712801	2.4647079781	0	0	0	0	0	0	0	534.920113	0	0	0	61286.2963986	5146.25430742
4010	4	10	49.1605972218	-116.257805556	Highway	2	96.5	780.469971	0	0	1	0	0	0	0	0	0	0	0	0	0	0	0	0	0	50.9818224587	25.0083594936	14.6701688979	0	0	0	0	0	3.2918285631	2.423678919	0.3284531562	0	0	1.2630020922	2.0326864194	0	0	0	388.383165	0	0	0	45278.0732073	11609.7947548
4011	4	11	49.1404083326	-116.216077778	Highway	2	96.5	783.834717	0	0	0	0	4	0	1	0	0	0	0	0	0	0	0	0	0	33.99556715	33.5166983022	8.6941906361	16.8940087912	0	0	0	0.1776383292	3.3206110687	2.2879186828	1.1133670398	0	0	0	0	0	0	0	646.297941	0	0	0	30676.8117785	30824.3501274
4013	4	13	49.1392916669	-116.213005556	Highway	2	96.5	785.997559	0	0	0	0	4	0	0	0	0	0	0	0	1	0	0	0	0	33.0036137219	15.2337683517	17.4512470438	26.2353622616	0	0.5946806051	0	0	3.2211251116	2.2183574325	1.4968284941	0	0	0.5450169776	0	0	0	0	641.096485	0	0	0	47322.4773452	21.0831477307
4014	4	14	49.1369666668	-116.206719444	Highway	2	96.5	788.160645	0	0	0	0	6	0	0	0	0	0	0	0	0	0	0	0	0	44.9080744574	27.4895542268	17.7125263597	0	0	0	0	0.0419684379	3.8360297162	2.5623776894	0.7474170535	0	2.2034477982	0.1297561618	0.368848099	0	0	0	652.419861	0	0	0	22608.409189	7143.79999481
4015	4	15	49.1367527783	-116.20615	Highway	2	96.5	789.12207	0	0	0	1	0	0	0	0	0	0	0	0	0	0	0	0	0	45.2134347284	29.8133543147	17.2041069444	0	0	0	0	0	2.9410230892	2.4945874554	0.596871593	0	1.2023643281	0.2526532401	0.2816043067	0	0	0	660.979879	0	0	0	20737.123319	9871.52167031
4017	4	17	49.0923416674	-116.148886111	Highway	2	96.5	891.741943	0	0	0	2	0	0	0	0	0	0	0	0	0	0	0	0	0	76.2921947697	9.6036063566	2.9071060868	0	0	0	0	0	2.9478905756	2.9279293841	0.4260696748	0	4.8952031524	0	0	0	0	0	148.788352	0	0	0	8168.26301797	8908.4764868
4018	4	18	49.0804444436	-116.114922222	Highway	2	96.5	836.947021	0	0	0	0	4	0	0	0	0	0	0	0	0	0	0	0	0	39.314056245	1.0357490276	12.9184635712	27.6883875089	2.9085457763	6.6318997531	0	0	2.72446671	2.6038629283	0.4637111743	3.028956088	0.6819012172	0	0	0	0	0	144.999737	0	4148.53484068	0	29322.519592	16694.0643636
4021	4	21	49.1082138891	-116.057888889	Highway	2	96.5	874.438232	0	0	1	0	5	0	0	0	0	0	0	0	0	0	0	0	0	13.5988825996	12.3642502719	35.0569899128	27.6761398234	0	0	0	0	2.3021994403	3.2213042577	3.9793402233	0	0	0	1.800893471	0	0	0	340.178799	8217.48816926	0	0	35180.7836059	0
4022	4	22	49.1497277784	-116.016697222	Highway	2	96.5	913.130859	0	0	1	0	0	0	0	0	0	0	0	0	0	0	0	0	37.3959848779	0	11.9552046133	25.2921618554	0	0	0	7.5704953422	0	4.0430445247	2.4740809116	3.1305885827	0	0	0	8.1384392924	0	0	0	449.433519	0	0	0	68339.6078537	7400.6618307
4023	4	23	49.1532166667	-116.013333333	Highway	2	96.5	915.53418	0	0	1	0	0	0	0	0	0	0	0	0	0	0	0	0	22.6997217786	6.4032956557	6.3423622873	49.0586415685	0	0	0	7.8362935533	0	3.2197007758	2.5405812219	0.8470685615	0	0	0	1.0523345974	0	0	0	268.353457	0	0	0	84589.2593871	10725.3000826
4024	4	24	49.1858111107	-116.012269444	Highway	2	96.5	914.572998	0	0	0	1	0	0	0	0	0	0	0	0	0	0	0	0	0	51.7141814757	20.9817226023	4.6434929517	0	3.5779855838	4.0021029929	0	0	2.3611912391	3.4389260837	2.336938097	0.4250930012	4.2382031249	0	2.2801628476	0	0	0	67.214379	0	0	0	17257.2042342	22045.895097
4025	4	25	49.2045749999	-115.992258333	Highway	2	96.5	915.293945	0	0	0	0	4	0	1	0	0	0	0	0	0	0	0	0	6.0178576524	40.7064379067	8.8110390082	4.6787564314	0	9.8772356243	7.2480893239	13.5123601148	0	3.1865793816	2.2586773158	0.20951438	3.4934528611	0	0	0	0	0	0	82.815248	703.950913989	9771.66634722	0	39273.0200734	33980.4963249
4028	4	28	49.2271722222	-115.901208333	Highway	2	96.5	938.846191	0	0	1	0	0	0	0	0	0	0	0	0	0	0	0	0	33.096972442	46.9995880989	2.6562786816	6.6320800066	0	0	2.3085626908	0	0	2.2649238406	1.8496714036	0.737943561	0	3.0332797583	0.4206995168	0	0	0	0	101.926952	0	0	0	15012.4352941	13690.2277345
4029	4	29	49.236213889	-115.878530556	Highway	2	96.5	936.442871	0	0	0	6	0	0	0	0	0	0	0	0	0	0	0	0	0	57.9730062826	7.8977618666	12.7806786421	0	0	0	9.2908882139	0	2.0997416212	2.9878820713	0	2.6428226717	1.1956774386	0	0	0	3.1315411919	0	290.968037	0	0	0	23023.3095289	23632.7121338
4030	4	30	49.2419388894	-115.863591667	Highway	2	96.5	954.467529	0	0	0	6	0	0	0	0	0	0	0	1	0	0	0	0	0	46.2187650646	9.4372422834	24.2839241282	0	0	3.4667838825	0	2.0979889616	2.3998568368	2.734235985	1.2286847337	0	0.1105772934	0	0	8.0219408307	0	0	308.85291	0	0	0	20877.186306	20813.6288231
4033	4	33	49.2933083328	-115.830433333	Highway	2	96.5	944.854248	0	0	0	4	0	0	0	0	0	0	0	0	0	0	0	0	44.0894859557	2.5137662384	12.6289096211	0	0	4.9035314546	0	0	0	2.5185686099	2.4740559211	0	2.0014663291	0.0542853047	0.1409425452	0	0	0	28.6749880204	71.959931	5000.00000016	33219.0798929	0	5819.43290596	2116.91165422
4034	4	34	49.3010722221	-115.828794444	Highway	2	96.5	956.390137	0	0	0	3	0	0	0	0	0	0	0	0	0	0	0	0	41.9952977873	26.9174052199	4.9869915972	6.2326189929	0	2.1450300666	0	0	0	2.7853287926	2.6483989745	1.1441944003	2.2025197808	0	0	0	0	0	8.942214388	129.681223	0	7189.98851156	0	11431.657196	2275.23803696
4035	4	35	49.3058138894	-115.829077778	Highway	2	96.5	944.61377	0	0	0	4	0	0	0	0	0	0	0	0	0	0	0	0	0.7721933002	66.2339130323	0	23.3969417001	0	0	0.3887667854	0	0	3.0159226717	2.5736602897	2.680656095	0.3364557533	0.1297595616	0.4717308108	0	0	0	0	115.230716	314.090123286	0	0	4977.86439496	14312.1057289
4036	4	36	49.3072527777	-115.829180556	Highway	2	96.5	946.536621	0	0	0	3	0	0	0	0	0	0	0	1	0	0	0	0	0	64.3161538858	0.8224318478	20.899018402	0	0	0.0565620327	0	0	2.7306864064	2.668407779	2.8121511569	0	4.0053144937	1.239060722	0.4502132737	0	0	0	74.463079	0	0	0	12239.1201904	15959.3695297
4037	4	37	49.3078388893	-115.829222222	Highway	2	96.5	948.699707	0	0	0	2	0	0	0	0	0	0	0	1	0	0	0	0	0	59.4888145316	1.6916677158	23.8365399826	0	0	0	0	0	3.2167346267	2.241057183	2.3408461299	0	5.77652043	1.3080627332	0.0997566672	0	0	0	57.812268	0	0	0	12922.7623778	21541.3730394
4040	4	40	49.3158666667	-115.828066667	Highway	2	96.5	966.483887	0	0	0	0	2	0	0	0	0	0	0	0	0	0	0	0	0	33.127813437	14.3250356465	42.449560882	0	0	0	0	0	2.7692740011	2.4530687708	1.2265664047	0	0.6828029624	0	2.9658778956	0	0	0	249.186733	0	0	0	25899.790728	39637.3904987
4041	4	41	49.3376444439	-115.823286111	Highway	2	96.5	983.547119	0	0	0	4	2	0	0	0	0	0	0	0	0	0	0	0	0	63.539337903	1.9406988654	13.6574768942	0	1.7423160097	0	1.9184301929	0	3.8738019154	3.3548283282	0.9045012592	1.7550106502	0	0	0	0	0	7.313597982	144.985845	1250.00000005	8091.58212077	0	24822.9407382	1249.99999991
4042	4	42	49.3971000001	-115.8614	Highway	2	96.5	961.917725	0	0	2	2	0	0	0	0	0	0	0	0	0	0	0	0	0	72.4874481824	0	6.6369104699	0	0	8.1767279968	0	0	2.5278189913	2.3329771359	1.5224298685	2.3345620655	0	0	0.2041938328	3.7769314569	0	0	173.96522	0	1950.16474267	0	17773.0367777	14366.5463971
4043	4	43	49.4032666674	-115.849025	Highway	2	96.5	972.251709	1	0	0	0	0	0	0	0	0	0	0	0	0	0	0	0	0	58.2579757167	17.0422311891	14.7077614183	0	0	1.6326725786	0	0	3.0222163388	2.3482453472	1.4679974114	1.0793223397	0	0	0	0.4415776603	0	0	113.378962	8124.99999986	0	0	18020.5166478	7517.89816206
4044	4	44	49.4079027777	-115.850430556	Highway	2	96.5	975.375732	0	0	1	7	0	0	0	0	0	0	0	1	0	0	0	0	0	55.0960433005	17.7350039743	4.5239840291	0	3.6798349723	4.1553830961	0	0	3.1642694698	1.8747038341	3.3108964302	2.3876115322	0	1.2217399403	0	2.8505294212	0	0	27.237836	0	0	0	29518.0939124	10124.6665583
4045	4	45	49.4110194439	-115.853186111	Highway	2	96.5	977.538818	0	0	0	0	1	0	0	0	0	0	0	0	0	0	0	0	0	48.678182006	21.1550158455	2.827711087	0	8.0795165992	5.7962208846	0	0	3.0715923045	2.6347574527	0	4.4173099488	0	0	2.3532599028	0.9864339691	0	0	34.653711	0	1519.94581325	0	30467.3946193	6351.95014768
4048	4	48	49.4398388892	-115.875777778	Highway	2	96.5	997.726318	0	0	0	0	2	0	0	0	0	0	0	0	0	0	0	0	0	24.9363731046	34.040155026	29.7563522314	0	0	0	1.212024767	0	2.1843884118	2.3913275042	1.2976595408	2.0047557977	0.9338840708	1.2430795458	0	0	0	0	52.51266	1690.33900837	0	0	28740.3014693	7725.34713944
4051	4	51	49.477569444	-115.814058333	Highway	2	96.5	948.699707	0	0	0	3	0	0	0	0	0	0	0	0	0	0	0	0	0	63.9124349303	1.3437261063	10.9871883541	14.1405114065	0	0	0	0	3.0678126038	2.3209713448	1.8557826032	2.371572651	0	0	0	0	0	0	389.843289	0	0	0	16212.6234992	26511.0912952
4052	4	52	49.4941722219	-115.799225	Highway	2	96.5	935.000977	0	0	0	2	2	0	0	0	0	0	0	0	0	0	0	0	0	61.2355733245	1.5984176034	17.1555486776	11.4758575085	0	0	0	0	2.7750476846	2.2332249861	1.8608492961	1.6654809193	0	0	0	0	0	0	177.746521	92.5190695065	134.469199394	0	31939.4827941	3870.40094491
5001	5	1	49.1248666666	-116.444433333	Highway	2	85	652.855957	0	0	0	2	0	0	0	0	0	0	0	0	0	0	0	0	0	63.1788007126	0.6338023846	15.8908733188	0.8215249616	0	0.8994172932	0	0	3.0831496017	1.0168066809	3.9157307087	0	2.218152242	6.8733124526	1.4684296433	0	0	0	145.066953	0	0	0	20413.517008	19075.4938106
5002	5	2	49.1319777776	-116.436263889	Highway	2	85	644.684814	0	0	0	3	0	0	1	0	0	0	0	0	0	0	0	0	0	57.434771882	4.7090002696	23.9941424832	0	0.6193412332	1.0686919445	0	0	2.3701397153	1.6232908045	4.7348460629	0	2.9543987041	0.0524903654	0.4388865355	0	0	0	192.202051	0	0	0	29946.4347643	39188.344303
5003	5	3	49.1394833331	-116.407633333	Highway	2	85	671.361328	0	0	0	9	0	0	0	0	0	0	0	0	0	0	0	0	0	52.8801885105	8.1239720665	10.6980446729	0	5.5392838689	11.6885184618	0	0	2.2935915784	2.4112838967	2.0457343496	0	0	0.6964620479	3.3388613546	0.2840591923	0	0	41.981815	0	8213.48500651	0	39557.4866026	36979.6148453
5004	5	4	49.1492722223	-116.376455556	Highway	2	85	696.115234	0	0	1	0	0	0	0	0	0	0	0	0	0	0	0	0	17.057342449	61.6217939552	7.722693348	4.5347750056	0	0	0.4128274316	0	0	3.4057659815	2.3663918091	0	2.87841002	0	0	0	0	0	0	107.080115	3750.00000033	1483.85908943	0	10315.0466739	15844.1834063
5005	5	5	49.1605527782	-116.328891667	Highway	2	85	712.217041	0	0	0	2	0	0	0	0	0	0	0	0	0	0	0	0	0	46.9771638797	16.9848370516	11.9205262071	0	10.5788155361	4.7239691881	0	0	3.3097230441	2.2614903329	0.8241728179	0	2.1199864186	0	0.2993155239	0	0	0	61.638956	0	0	0	12154.7044987	12422.5052624
5006	5	6	49.1608833331	-116.322511111	Highway	2	85	717.984863	0	0	0	4	0	0	0	0	0	0	0	0	0	0	0	0	0	44.6368567346	3.613095833	27.6602148053	0	4.266924626	3.0893143476	0	0	3.2684729859	3.4443865606	3.0750803692	0	3.2617935125	2.9925913993	0.691268826	0	0	0	16.033373	0	0	0	33176.9902353	27142.8899657
5008	5	8	49.161238889	-116.316572222	Highway	2	85	727.117432	0	0	0	0	2	1	0	0	0	0	0	0	0	0	0	0	0	57.9992325866	11.7360306599	6.7281593931	0	0	0	0	0	3.3363737996	2.7949533748	3.5737440941	0	10.0395563251	1.2966677656	2.4952820013	0	0	0	70.34995	0	0	0	26753.304114	25058.3163813
5009	5	9	49.1616861111	-116.307008333	Highway	2	85	734.807861	0	0	1	0	0	0	0	0	0	0	0	0	0	0	0	0	0	75.0694237182	1.1694636317	17.2091187121	0	0	0	0	0	2.9028309441	2.6067587385	1.0424042556	0	0	0	0	0	0	0	374.889015	0	0	0	14234.2886252	28371.3168707
5010	5	10	49.1617222224	-116.284041667	Highway	2	85	762.205322	0	0	1	0	0	0	0	0	0	0	0	0	0	0	0	0	0	53.7400103082	2.5112762716	24.8989479219	0	0	0	0	0	3.117809197	1.9511082126	6.3488366147	0	0	6.3596374058	1.0723740682	0	0	0	426.377595	0	0	2.5497449087	67567.0847618	9335.34553231
5012	5	12	49.1572694444	-116.250897222	Highway	2	85	773.740967	0	0	1	0	6	0	0	0	0	0	0	0	0	0	0	0	0	51.0859094793	16.1048724525	25.4316469597	0	0	0	0	0	4.0947934076	2.3630205414	0.8029599774	0	0.1167971821	0	0	0	0	0	146.474111	0	0	918.736086805	25049.6973181	3162.39843022
5013	5	13	49.1483166666	-116.235761111	Highway	2	85	788.160645	0	0	0	0	2	0	0	0	0	0	0	0	0	0	0	0	0	38.050878143	23.7200568166	20.0798227266	0	0	0	4.866980982	0	2.9410636789	1.8148154688	4.0971326306	0	0.7637683431	0	3.6654812105	0	0	0	185.887034	0	0	2.4831661433	25105.7962604	16348.234319
5014	5	14	49.1448611107	-116.22825	Highway	2	85	802.339844	1	0	1	0	3	0	2	0	0	0	0	0	0	0	0	0	0	57.9201003469	10.5135830217	22.3979085253	0	0	0	0	0	3.3129459362	2.5864609635	3.2690012064	0	0	0	0	0	0	0	352.074827	0	0	1250	26308.6403964	21330.9764238
5016	5	16	49.1446611114	-116.227661111	Highway	2	85	805.223877	0	0	1	0	0	0	0	0	0	0	1	0	0	0	0	0	0	54.485044214	13.0114079908	21.4046287733	0	0	0	0	0.39290047	2.7170933965	2.2552603412	4.5230433625	0	0	0	1.2106214517	0	0	0	305.760006	0	0	394.26621049	28056.6783123	20141.136635
5017	5	17	49.143019444	-116.223213889	Highway	2	85	802.099609	1	0	0	0	0	0	0	0	0	0	0	0	0	0	0	0	0	30.4958775806	39.7462443776	15.1831109098	0	0	0.5915541827	3.1454395155	0	3.4453055068	1.8417803859	3.8029739239	0	0.8348850017	0.9128286155	0	0	0	0	56.155866	0	0	0	27137.3960782	37459.9385215
5018	5	18	49.1407444443	-116.217052778	Highway	2	85	787.199219	0	0	1	0	5	0	0	0	0	0	0	0	0	0	0	0	0	34.5259975111	37.2591071435	12.0552937158	8.2987480863	0	0	0	1.7449839095	3.1908884521	2.1032372259	0.8217439559	0	0	0	0	0	0	0	566.049883	0	0	0	22894.7116521	37588.7997173
5019	5	19	49.1376131498	-116.208571107	Highway	2	85	793.207581	0	0	0	3	3	0	1	0	0	0	0	0	0	0	0	0	0	24.4176087172	35.298915489	29.5070668259	0	0	0.181229368	0	0	2.8398254746	1.6856770685	1.9584778213	0	1.5866051346	2.0327520982	0.4918420027	0	0	0	642.226422	0	0	0	30030.9016934	856.483860974
5020	5	20	49.1370499998	-116.207088889	Highway	2	85	793.928467	0	0	0	0	0	0	1	0	0	0	0	0	0	0	1	0	0	35.166046112	31.6921698362	23.8687950256	0	0	0	0.0454647294	0	2.3704605145	1.6730070806	1.4349232084	0	0.8421357162	2.7011969266	0.2058008505	0	0	0	643.545668	0	0	0	25040.5700297	6110.61413084
5021	5	21	49.1362972223	-116.205036111	Highway	2	85	792.486572	0	0	1	0	0	0	0	0	0	0	0	0	0	0	0	0	0	52.0724289547	29.0927490796	13.3712121745	0	0	0	0.3112592236	0	2.948856057	1.722426882	0.4810676287	0	0	0	0	0	0	0	658.553138	0	0	0	15021.2969824	16498.5566526
5023	5	23	49.0895055564	-116.082677778	Highway	2	85	869.151123	0	0	0	4	4	0	0	0	0	0	0	0	0	0	0	0	0	18.2821878811	1.4418023341	61.1321131902	0	2.3753532518	6.2473524856	0	0	2.1372695431	1.6009268871	0.8885642303	0	0	2.8213423519	3.0730878447	0	0	0	113.68799	0	6279.34904179	0	76804.2746944	8893.9444221
5024	5	24	49.0907333333	-116.082227778	Highway	2	85	870.833252	0	0	0	1	0	0	0	0	0	0	0	1	0	0	0	0	0	13.2015881218	0	63.3293388684	0	7.6805321574	7.5310990854	0	0	2.1827296024	1.8296588363	0.6538975302	0	0	3.5911557982	0	0	0	0	122.84465	0	9866.00555811	0	81299.2304897	8019.70461651
5025	5	25	49.0952305559	-116.076222222	Highway	2	85	871.313965	0	0	0	3	0	0	0	0	0	0	0	0	0	0	0	0	0	33.5648908133	6.1863420505	21.0871486736	0	26.4553815866	6.8528811675	0	0	1.9173753682	1.7995041183	1.9505540486	0	0	0.1859221734	0	0	0	0	31.5173	0	0	0	19198.4184284	652.280909254
5026	5	26	49.0968166668	-116.073533333	Highway	2	85	872.515625	0	0	1	0	0	0	0	0	0	0	0	0	0	0	0	0	0	18.2657255017	40.8176544382	20.0286126266	0	11.5042285414	3.9464895205	0	0	2.2266656609	2.1496287176	1.0609949931	0	0	0	0	0	0	0	91.255556	2420.8797036	588.71297417	0	26840.5312871	4592.36813756
5027	5	27	49.1037861113	-116.065041667	Highway	2	85	874.678467	0	0	1	0	0	0	0	0	0	0	0	0	0	0	0	0	0	30.6097895682	25.5113938905	27.8316934663	2.1218923158	0	0	2.6889598264	0	2.6913524439	2.2362834111	1.7608844452	0	2.7009176229	0.1365205973	0	0.2893360055	1.4209764069	0	62.464526	1626.72766731	3.2998434379	0	50949.0508667	0
5029	5	29	49.1114805559	-116.052777778	Highway	2	85	878.283447	0	0	1	0	0	0	0	0	0	0	0	0	0	0	0	0	0	81.6687217332	0	13.2427301764	0.9437255232	0	0	0	0	2.3261143817	1.8187081855	0	0	0	0	0	0	0	0	131.03751	1890.11729597	427.932143219	0	1221.90753788	6025.23803732
5030	5	30	49.1122083331	-116.051908333	Highway	2	85	880.686768	0	0	0	0	0	0	2	0	0	0	0	0	0	0	0	0	0	79.6358254128	0	15.2740524274	0	0.2992507486	0.1063365701	0	0	2.4822585049	2.2022763363	0	0	0	0	0	0	0	0	41.488374	2436.9681149	427.932143219	0	4300.5069478	8698.4490578
5033	5	33	49.1327449956	-116.033278152	Highway	2	85	885.97406	0	0	0	0	1	0	1	0	0	0	0	0	1	0	1	0	0	53.9722632688	0	4.6242011844	0	2.8551608805	1.1387184907	0	0	2.8646069673	2.1757756118	0.1155481224	0	0	0	0	24.5326486587	0	7.7210768156	60.267494	0	9593.82308317	0	7731.8180417	0
5034	5	34	49.1329972221	-116.033108333	Highway	2	85	887.416016	0	0	1	0	0	0	0	0	0	0	0	0	0	0	0	0	0	59.7558247956	1.1524313991	1.6239494108	0	2.1256520961	0.403371891	0	0	2.9819162376	2.4731609239	0.0679442961	0	0	0	0	23.7419994764	0	5.6737494735	90.537671	0	6243.17351333	0	8200.35027185	0
5035	5	35	49.1338083332	-116.032502778	Highway	2	85	887.175781	0	0	0	0	0	0	1	0	0	0	0	0	0	0	1	0	0	70.5482398224	4.8533145946	1.1327822705	0	0	0	0	0	2.9676517573	2.1090259029	0.0467997397	0	0	0	0	18.3421859126	0	0	190.760115	0	0	0	8138.87691467	2500.40864719
5036	5	36	49.1407972219	-116.025613889	Highway	2	85	896.067871	0	0	1	0	0	0	0	0	0	0	0	0	0	0	0	0	0	46.6385689575	9.0674571838	16.4362951158	0	2.5764739184	11.7462135468	0	0	2.8808693414	2.2279802203	0.5789232465	1.747554189	0.3747853614	0.0996134482	0.885416119	4.739849352	0	0	28.714439	0	9505.47706196	0	12414.4371184	9520.46794083
5037	5	37	49.1427388888	-116.023708333	Highway	2	85	900.15332	0	0	0	0	3	0	1	0	0	0	0	0	0	0	0	0	21.0419285864	49.1432796079	8.8889965634	9.0069998635	0	0.666204132	0.7215823011	2.4442122115	0	3.4232410283	1.6747274074	0.8530507683	2.1357775303	0	0	0	0	0	0	158.037719	0	0	0	9018.44861999	21659.369025
5038	5	38	49.1590472223	-116.009461111	Highway	2	85	922.023193	0	0	1	0	0	0	0	0	0	0	0	0	0	0	0	0	0	53.7972045488	12.2737471623	25.353636969	0	0	0	0	0	4.3845836316	2.0164122665	1.7592974637	0	0.4151179581	0	0	0	0	0	330.482268	0	0	0	31952.0051873	0
5040	5	40	49.1986833326	-116.000775	Highway	2	85	915.293945	0	0	0	0	0	0	1	0	0	0	0	0	0	0	0	0	38.0827266803	15.3888323624	11.9568820235	5.6932548427	0	5.7960068938	14.7901719963	0.9280046107	0	2.5445419456	2.5442165152	0	2.2753621295	0	0	0	0	0	0	18.270684	0	21673.9660057	0	7149.22795341	31285.3010137
5041	5	41	49.2044305562	-115.993377778	Highway	2	85	919.860352	0	0	0	4	0	0	1	0	0	0	0	0	0	0	0	0	32.4819978756	24.9501558596	5.4937425545	7.064943621	0	1.7140365141	7.762455387	12.6208256835	0	2.8402694147	2.2267945907	0	2.8447784992	0	0	0	0	0	0	17.504771	625.000000093	8788.52214587	0	37429.8003868	32988.5476375
5045	5	45	49.2074694444	-115.968111111	Highway	2	85	925.628174	1	0	0	0	0	0	0	0	0	0	0	0	0	0	0	0	39.9773795461	7.6202451242	32.602731132	5.0220652298	0	0.437682123	4.368945073	0	0	2.6962013427	2.4422223113	0.6754001859	1.2189381828	0	0	2.9381897492	0	0	0	28.546503	0	885.033169212	0	24962.1654371	25693.1966818
5046	5	46	49.209025	-115.964897222	Highway	2	85	922.744141	0	0	1	0	0	0	0	0	0	0	0	0	0	0	0	0	43.8364603669	16.271191931	23.7116357285	5.3404333802	0	2.3762975232	1.056772106	0	0	2.3944694788	1.6648560991	3.3478833863	0	0	0	0	0	0	0	141.726898	0	1330.89139137	0	22585.5820025	21859.497029
5047	5	47	49.2122472222	-115.956383333	Highway	2	85	945.334961	0	0	0	0	0	0	1	0	0	0	0	0	0	0	0	0	41.3594741264	41.2277811789	3.7884809878	6.6810772646	0	0	1.8261752035	0	0	3.1173538274	1.9996574114	0	0	0	0	0	0	0	0	34.088245	0	0	0	11676.8405214	14231.0118943
5048	5	48	49.2152722223	-115.947025	Highway	2	85	959.514404	0	0	0	11	3	0	0	0	0	0	0	0	0	0	0	0	40.882018986	43.8313690284	9.7348917258	1.0339702001	0	0	0	0	0	2.4888868763	2.0288631834	0	0	0	0	0	0	0	0	371.605344	0	0	0	8968.94889344	15599.3005699
5049	5	49	49.2162111109	-115.944125	Highway	2	85	959.994873	0	0	0	4	0	0	0	0	0	0	0	0	0	0	0	0	44.2656095136	23.6256461848	22.6763768109	5.1108452958	0	0	0	0	0	2.2059157493	2.1156064456	0	0	0	0	0	0	0	0	223.747804	0	0	0	8928.69440289	31236.1935275
5050	5	50	49.222169444	-115.921811111	Highway	2	85	943.171875	0	0	0	4	0	0	0	0	0	0	0	0	0	0	0	0	41.3153938578	36.2066984302	16.1541254218	0.487532056	0	0	0	0	0	2.5891913626	2.3050078404	0.7470201388	0	0	0	0.1950308925	0	0	0	154.621065	0	0	0	7786.21961619	15313.1534495
5051	5	51	49.2382499999	-115.869444444	Highway	2	85	954.707764	0	0	0	4	0	0	0	0	0	0	0	0	0	0	0	0	0	62.6681685908	10.0940364512	4.0016232786	0	1.3932641625	9.0150498174	5.0663041919	0	2.61113287	2.027693683	0.6212929519	2.5014340026	0	0	0	0	0	0	74.800614	0	6003.20413473	0	24468.4359356	23622.9004622
5052	5	52	49.24385	-115.860408333	Highway	2	85	950.141602	0	0	0	4	0	0	0	0	0	0	0	0	0	0	0	0	0	50.1759492681	15.3952702702	8.9951124897	0	2.7452250675	2.8736804853	0	2.403802761	2.6029133805	1.969317596	1.650690709	1.6988834545	2.4213248022	0	0.2963869747	6.7714427413	0	0	188.064817	0	161.291127393	0	23727.364109	12885.3140709
5053	5	53	49.2521611106	-115.857241667	Highway	2	85	942.691406	0	0	1	0	0	0	0	0	0	0	0	0	0	0	0	0	0	73.4891989485	6.3850961241	3.431248028	0	2.1475989621	4.0950667469	0	0	3.0590371592	2.0537915087	3.3352081779	2.0037543446	0	0	0	0	0	0	23.724894	624.999999977	3272.59654693	0	12978.2479686	9309.33493621
5054	5	54	49.2811944444	-115.832011111	Highway	2	85	939.807373	0	0	0	8	0	0	0	0	0	0	0	1	0	0	0	0	33.1239547152	13.89549836	5.0838979335	6.2491253816	0	4.5858354693	0	0	0	2.1879262434	1.339841179	0.8824452528	1.8315727882	0	0	0	0	0	30.8199026768	44.17259	1677.92561454	40310.1786908	0	25502.6586417	0
5057	5	57	49.2922694441	-115.831058333	Highway	2	85	936.92334	0	0	0	3	0	0	0	0	0	0	0	0	0	0	0	0	30.7310230572	22.0515548326	7.4427508702	0.7085794635	0	1.5951677912	0	0	0	2.8735953808	1.8262805585	0.84783387	2.6243060156	2.3158872568	0	0.5573096355	0	0	26.4257112681	51.434632	624.99999993	33372.184929	0	10608.6625847	5276.68979358
5058	5	58	49.2930333327	-115.830638889	Highway	2	85	942.931641	0	0	0	2	0	0	0	0	0	0	0	1	0	0	0	0	35.292166418	18.2443998545	5.1611143316	1.4285108646	0	2.7180501704	0	0	0	2.8108779806	1.985809321	0	2.2292298053	0.5797036209	0.1110558706	0	0	0	29.4390817626	60.290553	3648.56154809	34646.1701116	0	6841.48979477	2475.19084705
5059	5	59	49.2986722221	-115.828686111	Highway	2	85	955.188477	0	0	0	13	0	0	0	0	0	0	0	1	0	0	0	0	47.0896048674	12.3572869846	10.9390491677	4.8523752109	0	3.8652627736	0	0	0	2.6709067371	1.6345000894	0	2.1890791011	0	0	0	0	0	14.4019350681	123.010825	0	15578.3401218	0	8481.7103424	2122.00164793
5060	5	60	49.3003249998	-115.828791667	Highway	2	85	956.87085	0	0	0	6	0	0	0	0	0	0	0	1	0	0	0	0	44.0208609771	20.5403529705	12.5627518295	2.5514720161	0	3.3891456155	0	0	0	3.1063742803	1.6980357105	0.692646268	1.7932239331	0	0	0	0	0	9.6451363995	144.009157	0	8014.92405807	0	10037.8617885	400.238454622
5061	5	61	49.3035222218	-115.828966667	Highway	2	85	949.18042	0	0	1	2	0	0	0	0	0	0	0	0	0	0	0	0	15.0929733153	47.379248047	4.6979084552	19.2750150763	0	1.0038635108	1.0884142128	0	0	3.0225156185	1.6238886058	3.1906334209	1.6787952574	0	0	0	0	0	1.9467444802	160.825755	400.238037169	477.789713927	0	5339.11132611	4558.51309263
5062	5	62	49.3047194442	-115.829030556	Highway	2	85	943.652588	0	0	0	4	0	0	0	0	0	0	0	0	0	0	0	0	6.5811596142	48.2213400148	19.9896769843	13.9758029241	0	0	1.0290006663	0	0	2.8801618755	1.9883998643	3.2465341621	1.24468171	0	0	0	0	0	0.8432421845	161.587846	800.476074278	0	0	6081.75527732	9397.07464014
5063	5	63	49.3108916667	-115.829144444	Highway	2	85	956.630371	0	0	0	4	0	0	0	0	0	0	0	0	0	0	0	0	0	59.2733898823	23.3598609125	3.4835139037	0	0	0	0	0	2.970971809	2.1293195475	1.2436360721	0	0.9650817095	6.4494380894	0.124788074	0	0	0	133.93368	0	0	0	9333.23895859	14135.5385759
5064	5	64	49.3119777779	-115.828919444	Highway	2	85	964.561279	0	0	1	0	0	0	0	0	0	0	0	0	0	0	0	0	0	37.8277147162	38.6179974405	6.6305414312	0	0	0	0	0	1.8087728528	2.3834776862	1.4639840747	0	0	8.2185298723	3.048981926	0	0	0	210.568421	0	0	0	10737.5569084	27080.0130289
5066	5	66	49.3141805557	-115.828447222	Highway	2	85	963.119141	0	0	0	0	0	0	0	0	0	0	0	0	0	0	0	0	0	29.2045061699	38.9245810269	12.7820340482	0	0	0	0	0	2.9795529572	1.9413166205	2.4561933331	0	0	7.741750542	3.9700653024	0	0	0	275.949933	0	0	0	22102.9511473	54296.7017788
5068	5	68	49.3343472218	-115.821816667	Highway	2	85	970.088623	0	0	0	4	0	0	0	0	0	0	0	0	0	0	0	0	0	56.1452880913	1.3372016942	7.9936068125	0	3.2090885168	0	5.8657713979	0	2.6525297172	2.5112154346	0	1.4545329298	0	0	0	0	5.4674384718	13.363326934	32.421752	7824.96534757	13435.804829	0	26279.0245576	1809.19801839
5070	5	70	49.381013889	-115.843980556	Highway	2	85	944.61377	0	0	0	4	0	0	0	0	0	0	0	1	0	0	0	0	0	60.0928267147	3.349567648	24.8789823291	0	2.8591338078	1.069346554	0	0	2.1573897202	2.2353806937	0.6326879236	0	2.0528696608	0	0.6718149482	0	0	0	172.338545	0	0	0	44967.4044593	16577.8390359
5072	5	72	49.3982999997	-115.860372222	Highway	2	85	958.312744	0	0	1	0	0	0	0	0	0	0	0	0	0	0	0	0	0	64.3248710478	2.3827666982	6.1345336558	0	2.3061254023	10.9510110945	0	0	2.1603585034	1.9811343766	1.8382219784	1.8877910054	0	0	0.2850923382	5.7480938994	0	0	82.069259	1044.69299319	1885.64579331	0	34261.8585542	9478.12864107
5073	5	73	49.400288889	-115.855327778	Highway	2	85	969.608154	0	0	0	0	2	0	0	0	0	0	0	0	0	0	0	0	0	70.915840156	4.2529011967	3.5598223623	0	0	5.4711342395	2.1563529586	0	2.5370190923	1.9173471185	0	1.3785795804	0	0	0	7.8110032956	0	0	82.935286	1919.18243382	959.898456354	0	13509.450925	3127.64860932
5075	5	75	49.4071999998	-115.849761111	Highway	2	85	974.174316	0	0	0	10	0	0	0	0	0	0	0	0	0	0	0	0	0	59.738191918	13.194873424	11.4557763759	0	3.996090825	3.6635006551	0	0	2.1369160051	1.9065370945	2.6239781293	1.2841355732	0	0	0	0	0	0	34.055972	0	0	0	26673.8974206	8502.17003657
5076	5	76	49.4082472217	-115.850816667	Highway	2	85	974.174316	0	0	0	6	0	0	0	0	0	0	0	2	0	0	0	0	0	54.9911080077	15.5946920515	8.8052211156	0	3.5291860626	4.1316774847	0	0	2.1700589818	1.7976618221	3.6478165405	1.6173440595	0	2.0231176366	0	1.6921162375	0	0	30.210909	0	726.742035711	0	32055.2377081	8429.78738226
5078	5	78	49.4138083332	-115.857172222	Highway	2	85	979.220947	0	0	0	6	0	0	0	0	0	0	0	0	0	0	0	0	0	39.602234198	22.2792259775	14.5658808778	0	3.8500113763	9.6357939752	0	0	2.9408505856	1.4845269686	1.7120432667	1.8513913956	0	0	0	2.0780413787	0	0	87.348635	0	3191.39908891	0	33047.6165803	17547.9009299
6001	6	1	49.1492216666	-116.375318333	Highway	2	15.6	700.441162	0	0	0	2	0	0	0	0	0	0	0	0	0	0	0	0	18.4280241422	53.9165508004	9.9245030592	7.6107303487	0	0.495549197	2.2509470501	0	0	2.7560110291	2.3658848979	0	2.2517994753	0	0	0	0	0	0	169.564051	3750.00000033	6507.12587292	0	8238.4079584	13018.351789
6002	6	2	49.1610633329	-116.318741667	Highway	2	15.6	731.924072	0	0	0	1	0	0	0	0	0	0	0	0	0	0	0	0	0	67.1345651855	0	18.0506994014	0	0	0	0	0	3.3863171162	2.003372267	2.7653721406	0	4.3266763128	0	2.3329975765	0	0	0	20.866241	0	0	0	18391.3835541	23030.0726996
6003	6	3	49.1617666666	-116.305041667	Highway	2	15.6	739.854736	0	0	0	5	0	0	1	0	0	0	0	0	0	0	0	0	0	59.20718178	3.7757671565	27.8556744695	0	0	0	0	0	3.7713358437	2.6253823656	2.7646583848	0	0	0	0	0	0	0	500.374205	0	0	0	13602.7033485	23525.0896691
7001	7	1	49.1094033328	-116.449595	Highway	2	93.5	663.670898	0	0	0	4	0	0	0	0	0	0	0	0	0	0	0	0	0	32.8910096733	21.0480125393	9.5891776289	0	2.0346962719	2.1300616346	22.4906783361	0	3.1479481266	0.3294559799	5.8136033623	0	0.5253564472	0	0	0	0	0	163.541687	816.66899796	1217.15783796	624.999999953	8628.6579336	31191.2018309
7002	7	2	49.1582366674	-116.336935	Highway	2	93.5	722.551025	0	0	0	1	0	0	0	0	0	0	0	0	0	0	0	0	0	40.7485388381	4.8915309204	21.3915900929	0	0	1.0427373548	0	0	3.383027601	1.7600861528	9.429259221	0.4597014271	16.8935283918	0	0	0	0	0	39.835198	0	0	2499.99999993	44117.897253	18998.9590413
7003	7	3	49.1599966666	-116.331936667	Highway	2	93.5	712.217041	0	0	0	3	0	0	0	0	0	0	0	0	0	0	0	0	0	54.4989168377	14.8941091238	9.4534827753	0	4.9986806388	1.4477686014	0	0	3.2900375637	1.7779130863	5.2788612856	0	2.5280736674	0	0	1.83215642	0	0	51.950149	0	853.461623171	0	15435.108637	7478.00733073
7004	7	4	49.1606066669	-116.327333333	Highway	2	93.5	710.294434	0	0	0	5	0	0	0	0	0	0	0	0	0	0	0	0	0	52.5497235132	12.9586992462	15.8868964431	0	6.0509154357	4.6487961443	0	0	3.097198478	1.9310222004	0.6475280211	0	0.3993583813	0	0	1.8298621367	0	0	40.886462	0	0	0	14532.3062836	18936.2418548
7005	7	5	49.1607716673	-116.323706667	Highway	2	93.5	712.457275	0	0	0	0	0	0	1	0	0	0	0	0	0	0	0	0	0	43.8173132883	9.3853765228	25.0901053303	0	4.4326565261	3.836113813	0	0	3.5546101206	1.9090226675	3.1413166608	0	1.5488990473	1.3309766563	0	1.953609367	0	0	15.18731	0	0	0	30098.6772086	30552.0196763
7007	7	7	49.1477366672	-116.2348	Highway	2	93.5	788.881836	0	0	0	0	1	0	0	0	0	0	0	0	0	0	0	0	0	38.9499205023	27.9617549302	17.4425691148	0	0	0	4.6797748464	0	2.6321350087	1.9050498584	4.1724536843	0	0.1991687728	0	2.0571732822	0	0	0	178.250537	0	0	0	27502.1620782	15971.7277189
7009	7	9	49.1438333326	-116.225398333	Highway	2	93.5	803.781982	0	0	0	2	0	0	4	0	0	0	0	0	0	0	2	0	0	49.4286932599	9.7616072647	26.8306776184	0	0	0.7655457563	0	0.9150949963	3.373052714	2.4946545462	4.9532377325	0	1.4774361118	0	0	0	0	0	122.723689	0	0	0	36618.995474	25186.96187
7011	7	11	49.1432099999	-116.223693333	Highway	2	93.5	802.580322	0	0	0	0	4	0	0	0	0	0	0	0	0	0	0	0	0	51.3947110013	11.8839599817	25.2894010602	0	0	1.0061523302	0	0	3.1823106248	2.4044408822	3.5561632783	0	1.2136222063	0.069238635	0	0	0	0	16.745035	0	0	0	31003.8866178	35452.0222349
7012	7	12	49.1427549996	-116.222441667	Highway	2	93.5	794.168945	0	0	0	0	3	0	0	0	0	0	0	0	1	0	0	0	0	45.3715730144	17.2158935138	28.2206384008	0	0	0.7867588837	0	0	2.9959683089	2.2973703699	2.6300942917	0	0.4106151093	0.0710881075	0	0	0	0	119.398214	0	0	0	25969.2166449	36691.852874
7013	7	13	49.1422650004	-116.221175	Highway	2	93.5	797.773682	0	0	0	0	4	0	0	0	0	0	0	0	1	0	0	0	0	50.0785189207	30.5197576822	11.7021292966	0	0	0	0	0	3.4494353706	2.2663823172	1.9837764127	0	0	0	0	0	0	0	223.79995	0	0	0	25661.3751241	39811.5686354
7014	7	14	49.1411666674	-116.218125	Highway	2	93.5	789.362305	0	0	0	0	4	0	0	0	0	0	0	0	0	0	0	0	0	32.3181198408	49.2365557761	11.3063617639	0	0	0	0.4673580245	0.2976152403	3.4770057182	2.2899466865	0.6070369496	0	0	0	0	0	0	0	475.453959	0	0	0	25031.6579043	38158.3876927
7015	7	15	49.1406266668	-116.216648333	Highway	2	93.5	789.362305	0	0	0	0	4	0	0	0	0	0	0	0	1	0	0	0	0	29.0005699964	42.3417808721	11.5815256944	11.3278325388	0	0	0	0.3309721957	2.8264760304	1.8451270457	0.7457156265	0	0	0	0	0	0	0	598.320988	0	0	0	25158.9419565	35549.3663461
7016	7	16	49.138478333	-116.210871667	Highway	2	93.5	790.804199	0	0	0	0	0	0	1	0	0	0	0	0	0	0	0	0	0	33.5153299588	18.8388017309	25.7759675407	10.4197925748	0	0	0.8631224095	0	3.320257101	2.201142084	2.0493533027	0	1.1114261717	0	0.3549059291	1.5499011968	0	0	631.932543	0	0	0	45522.0433778	0
7017	7	17	49.1342099996	-116.19934	Highway	2	93.5	797.533447	0	0	0	0	4	0	0	0	0	0	0	0	0	0	0	0	0	57.0967815679	26.378685122	9.025889006	0	0	0	0	0	2.9080409743	2.081774872	1.4682637516	0	0	1.0405647062	0	0	0	0	283.783916	0	0	0	2634.02376682	29544.0444988
7019	7	19	49.1309466666	-116.191725	Highway	2	93.5	824.69043	0	0	0	0	1	0	1	0	0	0	0	0	0	0	0	0	0	79.9275375941	12.0852875529	2.9294682809	0	0	0	0	0	2.9940808779	1.9567882322	0.1068374619	0	0	0	0	0	0	0	206.486921	0	0	0	2894.75435167	31121.8194653
7020	7	20	49.0812599996	-116.14517	Highway	2	93.5	878.283447	0	0	0	2	0	0	0	0	0	0	0	0	0	0	0	0	0	50.1380158208	3.9660535686	15.5130246831	0	0	0	0.2230586402	0	3.0792791899	1.631259953	3.2306348291	2.2564294508	1.1708441263	6.933822099	11.8575776393	0	0	0	108.41896	0	0	0	45392.8547756	20143.7068827
7021	7	21	49.0808683331	-116.144241667	Highway	2	93.5	871.554199	0	0	0	2	0	0	0	0	0	0	0	0	0	0	0	0	0	52.1769715763	8.7551139371	9.1290892981	0	0	0	0	0	2.5859990043	1.8128646548	3.3335501949	2.0327721946	0.6204088872	12.1132969076	7.4399333452	0	0	0	81.683656	0	0	0	37337.2817828	29073.6959646
7024	7	24	49.081166667	-116.10146	Highway	2	93.5	867.46875	0	0	0	1	0	0	0	0	0	0	0	0	0	0	0	0	0	40.4370732661	7.9046999063	31.3307982867	0	1.1551229914	0.5057182157	0	0	2.3761348601	2.0275168583	5.0650887835	2.6577455007	4.2861612434	2.2539400878	0	0	0	0	184.039708	0	984.231991442	624.999999953	58642.2203351	7594.0449703
7025	7	25	49.0813316674	-116.099393333	Highway	2	93.5	866.988037	0	0	0	5	0	0	0	0	0	0	0	1	0	0	0	0	0	40.8457828838	5.1765862095	31.9176292583	0	0	0	0	0	2.387771185	1.5468461683	9.0373773025	3.0145797483	3.605069825	2.4683574194	0	0	0	0	218.535582	0	0	0	68131.1514736	7813.17495049
7026	7	26	49.0987833334	-116.071576667	Highway	2	93.5	878.283447	0	0	0	3	0	0	0	0	0	0	0	0	0	0	0	0	0	45.4553163528	24.7536757332	21.7889573777	0	0	0	0	0	3.1860061501	1.6754951382	2.2610928074	0	0	0.8794564406	0	0	0	0	201.344283	4396.91607357	36.1793988618	0	24411.5271601	9785.44599218
7027	7	27	49.114136667	-116.050155	Highway	2	93.5	882.849609	0	0	0	3	0	0	0	0	0	0	0	0	0	0	0	0	0	30.9566657706	18.8470826968	44.2133975687	0	0.8019906416	0.3850981422	0	0	2.706008266	1.7468548623	0.3429020517	0	0	0	0	0	0	0	51.014881	4395.86825482	1047.96157809	0	21130.5444122	14846.4476092
7028	7	28	49.1161316672	-116.04867	Highway	2	93.5	884.532227	0	0	0	0	3	0	0	0	0	0	0	0	0	0	0	0	0	36.8239381554	20.1336544881	36.0889703654	0	0	0	0	0	3.1535896863	1.8306678369	0.5168860167	0	0.5183543782	0	0.9339390729	0	0	0	48.156619	0	0	0	39964.7458947	647.637257181
7029	7	29	49.1169000003	-116.048116667	Highway	2	93.5	885.012939	0	0	0	0	4	0	0	0	0	0	0	0	1	0	0	0	0	34.4171436127	23.5427647195	30.5538533837	0	1.8820885457	3.1503154064	0	0	3.0220222503	1.6031683106	0.837826775	0	0.4414623397	0	0.5493546564	0	0	0	25.739442	0	3640.61966445	0	37378.3691072	7.4143483802
7030	7	30	49.1203999997	-116.045225	Highway	2	93.5	891.26123	0	0	0	2	0	0	0	0	0	0	0	0	0	0	0	0	0	41.6989280019	19.0237513411	14.9151102448	0	4.8064591192	7.7021686568	2.7466148404	0	2.5102026347	1.8562092349	2.0763335945	1.3510585319	1.0626954537	0.2504683462	0	0	0	0	30.364622	0	7966.9120302	0	19759.6744544	2719.11233748
7031	7	31	49.1324300003	-116.033406667	Highway	2	93.5	889.819336	0	0	0	0	6	0	0	0	0	0	0	0	0	0	0	0	0	51.6686385692	4.2215852533	2.3629914895	0	3.6219932787	1.5581376589	0	0	2.7997519768	2.0349896384	0.086404525	0	0.2475893007	0	0	22.500321686	0	8.8975966236	28.413428	0	11802.1780007	0	7341.19371243	0
7032	7	32	49.1334450003	-116.032821667	Highway	2	93.5	886.935303	0	0	0	0	6	0	0	0	0	0	0	0	1	0	0	0	0	64.3115829271	3.7928497092	0.819742344	0	0.739568598	0	0	0	3.0680601334	1.9656523475	0.0956183158	0	0	0	0	23.3149475966	0	1.8919780284	144.1651	0	257.14800138	0	8441.29569483	1308.61345921
7033	7	33	49.135676667	-116.03068	Highway	2	93.5	893.424316	0	0	0	0	0	0	1	0	0	0	0	0	0	0	0	0	0	78.7934657409	10.2476216112	3.1268520567	0	0	0	0	0	2.9157316861	1.7953693359	0.2172433625	0	0	0	0	2.9037162066	0	0	240.307213	97.5292389002	0	0	3164.78963541	5465.86809507
7034	7	34	49.1647016668	-116.00798	Highway	2	93.5	923.465332	0	0	0	1	0	0	0	0	0	0	0	0	0	0	0	0	0	44.2493176228	23.8487613873	23.6006889465	0	0	0	0	0	3.6680261707	1.8234280814	2.4743596283	0	0	0.3354181632	0	0	0	0	468.629096	0	0	0	26607.7451716	0
7035	7	35	49.1823983332	-116.014595	Highway	2	93.5	913.371338	0	0	0	0	0	0	1	0	0	0	0	0	0	0	0	0	34.6012994184	45.8468897614	6.6216071813	0	0	0	0	2.4399934334	0	2.9002835113	1.693594416	1.4132599232	0	0	0	0	4.483072355	0	0	107.475903	0	0	0	20129.023139	17434.1828117
7037	7	37	49.2166383333	-115.942906667	Highway	2	93.5	963.359619	0	0	0	5	0	0	0	0	0	0	0	0	0	0	0	0	45.1415268152	20.131669953	26.8441905676	2.6824693449	0	0	0	0	0	3.3499550631	1.8501882562	0	0	0	0	0	0	0	0	123.103965	0	0	0	8987.88870173	35583.0359956
7039	7	39	49.2212633333	-115.924651667	Highway	2	93.5	946.776855	0	0	0	4	2	0	0	0	0	0	0	0	0	0	0	0	37.0025934023	49.6550676371	4.1642478951	0	0	0	0	0	0	2.9868378221	2.3718144999	0.3317873614	0	0	0	0.0531198333	3.4345315489	0	0	209.88882	0	0	0	5789.83821779	31171.5498693
7042	7	42	49.2365683329	-115.876085	Highway	2	93.5	943.892822	0	0	0	3	0	0	0	0	0	0	0	0	0	0	0	0	0	62.4935949798	16.2658834843	3.5083713502	0	0	0	10.3532929992	0	2.2268739481	1.9329782601	0	2.9382048961	0	0	0	0.2808000821	0	0	248.387949	0	0	0	22412.0417059	28654.8411526
7043	7	43	49.2485666674	-115.857691667	Highway	2	93.5	947.738037	0	0	0	1	0	0	0	0	0	0	0	0	0	0	0	0	0	77.0839291841	6.8576608031	6.3740239456	0	0	0	0	0	2.2161860009	1.6878648635	3.9396288766	1.8407063263	0	0	0	0	0	0	245.727769	0	0	0	15170.8017	7853.19380695
7044	7	44	49.2506499999	-115.857435	Highway	2	93.5	946.776855	0	0	0	2	0	0	0	0	0	0	0	1	0	0	0	0	0	72.100517953	7.8967205617	6.7741340096	0	1.7548162219	3.2686254241	0	0	2.5389189454	1.7658765317	2.0658588637	1.8345314888	0	0	0	0	0	0	116.158384	0	1520.28372266	0	13409.3962046	7468.03258406
7045	7	45	49.2589816673	-115.848556667	Highway	2	93.5	941.72998	0	0	0	5	0	0	0	0	0	0	0	0	0	0	0	0	0	65.7089877073	3.5612944733	9.2038559558	0	0	0	0	0	3.3213961558	1.6728785072	1.0833287432	1.1878082282	14.2604502293	0	0	0	0	0	38.052535	0	3837.28637775	0	30325.3387379	7909.92897954
7046	7	46	49.2612599998	-115.84417	Highway	2	93.5	947.257568	0	0	0	0	4	0	0	0	0	0	0	0	0	0	0	0	0	65.9203181674	2.6189176468	6.5774905615	0	0	0	0	0	4.2683412179	1.462435511	3.2729381717	0.5949519824	14.7783453031	0	0.5062614383	0	0	0	318.645718	1924.33813952	1987.50033097	0	25309.1210309	3268.76580343
7047	7	47	49.2691249999	-115.837696667	Highway	2	93.5	939.567139	0	0	0	2	0	0	0	0	0	0	0	0	0	0	0	0	49.0794061127	4.3617901118	1.271368541	2.1438916081	0	2.2637540726	0	0.4524634647	0	2.6955427095	1.2313443059	0	1.7172835347	0	0	0	0	0	34.7831555391	59.00433	10628.250155	43311.4642395	0	3251.46564695	0
7048	7	48	49.2699350004	-115.8371	Highway	2	93.5	939.32666	0	0	0	0	6	0	0	0	0	0	0	0	0	0	0	0	51.1652698327	4.3963332646	0.8769085586	3.2019354663	0	1.9953570227	0	0.0595545219	0	2.463428731	1.7933100759	0	1.6693151679	0	0	0	0	0	32.3785873584	53.239443	10436.4610678	39824.796655	0	4711.93129753	0
7049	7	49	49.3016849999	-115.828878333	Highway	2	93.5	954.948242	0	0	0	6	0	0	0	0	0	0	0	0	0	0	0	0	32.2405823445	30.8935363028	2.4147380284	12.1897891913	0	3.2297046334	0	0	0	2.3696155865	1.621171595	2.7108162727	2.0113970333	0	0	0	0	0	10.3186490121	133.706821	0	7813.42980126	0	9621.94286049	2275.23803696
7050	7	50	49.3083483331	-115.829313333	Highway	2	93.5	947.978516	0	0	0	4	10	0	0	0	0	0	0	0	0	0	0	0	0	59.6309127668	7.1846120059	15.7218731163	0.7646209321	0	0	0	0	2.4173371366	1.8680897128	3.449273022	0	5.4297734927	3.3363955892	0.1971122255	0	0	0	40.020141	0	0	0	12171.5735603	21812.4625797
7051	7	51	49.3169333331	-115.82791	Highway	2	93.5	966.243408	0	0	0	4	0	0	0	0	0	0	0	0	0	0	0	0	0	49.4138289189	18.4597804752	21.6153075796	0	0.2831328292	0	1.4714773414	0	1.9643477886	1.4419144056	2.2787412454	0.7768709839	0.5583613221	0	1.73623711	0	0	0	200.924461	0	0	0	25909.8368012	26556.6899945
7052	7	52	49.3221416667	-115.828713333	Highway	2	93.5	984.508545	0	0	0	5	0	0	0	0	0	0	0	0	0	0	0	0	0	60.3523065639	0	12.3719896694	0	2.3636611421	0	0	0	3.3340668376	2.0820661133	2.4030636696	1.8034671369	0	0.9849860554	0	0	8.8030615315	5.5013312804	158.936492	1198.58009364	5680.69673577	0	35284.7104736	1519.97330938
7053	7	53	49.3438266672	-115.82434	Highway	2	93.5	1002.052246	0	0	0	0	3	0	0	0	0	0	0	0	0	0	0	0	0	64.3109629346	2.0914433911	3.1230419407	0	2.0819735847	0	8.5093499247	0	3.1302520167	1.4067020475	0	1.9324916034	0	0	0	0	0	13.4137825566	119.709242	9034.53779127	16353.6249925	0	10124.8543009	0
7054	7	54	49.3526383332	-115.821598333	Highway	2	93.5	972.972656	0	0	0	3	0	0	0	0	0	0	0	0	0	0	0	0	0	50.5860104373	1.7348733224	7.8429703618	0	3.3412473528	0	5.6976590926	0	2.3265464885	1.196128936	0	2.0409809969	0	0	0	0	0	25.2335830117	65.863461	24147.8679531	33225.0443385	0	683.336047396	0
7055	7	55	49.3628482301	-115.824347698	Highway	2	93.5	983.547241	0	1	1	8	0	0	0	0	0	0	0	0	0	0	0	0	0	53.9777073692	6.4749813787	3.8708969535	0	0	0	9.7418314854	0	3.3324754697	1.7462701438	2.4836785702	2.151813452	0	2.4321440919	0	0	12.2666018054	1.5215992803	41.719537	0	1425.43780806	0	27382.679859	5251.47455927
7056	7	56	49.3799650002	-115.833965	Highway	2	93.5	939.086426	0	0	0	2	0	0	0	0	0	0	0	0	0	0	0	0	0	40.9516708126	1.4347061666	48.2221888548	0	0	0	0	0	2.6473237143	1.8721858253	0.6315411692	0	1.4326350806	1.1108352386	1.6969131381	0	0	0	306.138923	0	0	0	66792.4543508	5570.04613357
7057	7	57	49.3821150004	-115.850076667	Highway	2	93.5	950.622314	0	0	0	0	3	0	0	0	0	0	0	0	0	0	0	0	0	49.6178395487	3.1965254686	23.9670656453	0	7.6167926083	4.8254278082	0	0	2.5417485142	1.6907088728	2.5911146751	1.937365445	1.5338636783	0.4815477356	0	0	0	0	48.804984	486.534140142	7627.22163786	0	47219.8527817	16129.4077277
7059	7	59	49.4001116672	-115.855821667	Highway	2	93.5	977.538818	0	0	0	2	0	0	0	0	0	0	0	0	0	0	0	0	0	80.9585332257	1.1841188677	3.2317564947	0	0	6.7290199152	1.0787480056	0	2.622264249	1.923687136	0	2.2718721062	0	0	0	0	0	0	112.965074	2250.88200707	1897.39475248	0	11607.7587249	3127.64860932
7062	7	62	49.4152216667	-115.860003333	Highway	2	93.5	992.198975	0	0	0	2	0	0	0	0	0	0	0	0	0	0	0	0	0	63.0373489205	4.8351517285	16.0213113452	0	0	2.431541497	0	0	2.7718209852	1.6236196594	2.2716262171	3.0652722071	0	0	0	3.9423074401	0	0	179.006765	0	0	0	38403.1334902	17055.8794632
7063	7	63	49.429383333	-115.874785	Highway	2	93.5	999.168457	0	0	0	5	0	0	0	0	0	0	0	0	0	0	0	0	0	60.0695663482	7.5712519026	14.6526337246	0	0	0	0	0	2.6044351281	1.6286750358	2.1760131864	2.4018242502	7.3686165779	0.3930283861	1.1339554601	0	0	0	64.175884	0	0	0	45038.9964413	15588.060849
7064	7	64	49.4324916669	-115.87514	Highway	2	93.5	1001.091064	0	0	0	7	1	0	0	0	0	0	0	0	1	0	0	0	0	48.2465552293	22.7766447973	16.7627409696	0	0	0	0	0	2.3138829795	1.2234320491	1.1482675632	0.9997979205	6.5286784915	0	0	0	0	0	145.434622	0	0	0	35385.8205586	17762.5514568
7065	7	65	49.4362500002	-115.875591667	Highway	2	93.5	1005.416748	0	0	0	6	0	0	0	0	0	0	0	0	0	0	0	0	0	58.2709512656	15.4275203891	14.7793753091	0	0	0	0.3122627644	0.6094076105	2.5638213276	1.4155751549	4.6643628257	0.8600706343	1.028340405	0.0683123138	0	0	0	0	156.607001	0	0	0	21734.6604875	27413.5223155
7066	7	66	49.4464750003	-115.867573333	Highway	2	93.5	1003.734619	0	0	0	6	5	0	0	0	0	0	0	0	0	0	0	0	0	55.6704490723	0.9903264041	17.5294456257	0	0.9000812037	0	0	0	2.4832441969	1.3635038544	4.3445855025	0	1.9195601868	0.5908825895	0	7.6452844929	0	6.5626368712	109.988739	0	8830.49485046	0	25943.7030182	8950.79352168
7067	7	67	49.449025	-115.863311667	Highway	2	93.5	1007.579834	0	0	0	3	0	0	0	0	0	0	0	0	0	0	0	0	0	55.2452645624	1.3234726806	18.4884131482	0	0	0	0	0	2.579839068	1.5020903354	1.9701181567	0	5.609940332	0.0935223878	0	13.1141225496	0	0.0732167793	174.006476	0	39.461068782	0	41200.1847847	11716.6955792
7068	7	68	49.4549583329	-115.855505	Highway	2	93.5	999.648926	0	0	0	3	0	0	0	0	0	0	0	0	0	0	0	0	0	47.23414995	11.0687008867	29.912125316	1.3407991523	0	0	0	0	2.6116776896	1.4198658558	1.4704866415	1.3104119299	1.6446383616	1.9871442166	0	0	0	0	178.955987	0	0	0	54342.4309559	10019.0074288
8001	8	90	49.3974366671	-115.861235	Highway	2	93.5	959.994873	0	0	0	1	3	0	0	0	0	0	0	0	0	0	0	0	0	67.5434884425	5.5895266686	10.1206190815	0	0	6.5409064891	0	0	2.4871130879	1.4341519603	2.0915669665	1.9672060905	0	0	0.2321882329	1.9932329803	0	0	166.974867	0	25.4032961377	0	23821.5399131	12924.2491055
8002	8	91	49.401746667	-115.850378333	Highway	2	93.5	973.212891	0	0	0	1	0	0	0	0	0	0	0	0	0	0	0	0	0	62.1312620442	16.6145320032	8.8875642793	0	1.2586871186	2.5039498377	0	0	2.4973576678	1.2822336957	0.3772030106	1.4424521264	0	0	0	3.0047582164	0	0	61.192511	11706.3395034	0	0	11321.4518081	7924.26253607
8004	8	93	49.405738333	-115.848828333	Highway	2	93.5	974.654785	0	0	0	3	0	0	0	0	0	0	0	0	0	0	0	0	0	64.2004891781	9.3893762652	15.4140118259	0	1.2560476712	3.4654478888	0	0	2.2512998445	1.3102985904	1.3793895347	1.3336392012	0	0	0	0	0	0	82.732233	524.589620571	0	0	31921.6207361	9339.30364053
8007	8	96	49.4335616668	-115.875298333	Highway	2	93.5	995.323242	0	0	0	0	9	0	0	0	0	0	0	0	1	0	0	0	0	50.9963481929	23.1958757856	18.9718265918	0	0	0	0	0	2.8594186136	1.2277257111	2.250400463	0	0.498404642	0	0	0	0	0	164.75973	0	0	0	27676.8049002	26879.3005537
8008	8	97	49.4419033327	-115.874871667	Highway	2	93.5	997.726318	0	0	0	0	10	0	0	0	0	0	0	0	0	0	0	0	0	31.9134941971	34.3698698506	10.4693922664	0	0	0	0	0	2.3494971515	1.3592195585	1.0269667583	1.4495064018	0	0	0.4439866998	16.6180671159	0	0	33.634204	400.23803708	0	0	25504.2518301	19661.1090515
8010	8	99	49.4502116672	-115.861685	Highway	2	93.5	1003.013672	0	0	0	3	0	0	0	0	0	0	0	0	0	0	0	0	0	54.0685136638	6.8990451831	23.8616280039	0	0	0	1.693189979	0	2.5956458334	1.5953966488	2.0805316599	0	2.2869820402	3.2253859743	0.6257880303	1.0678929833	0	0	236.486858	0	0	0	65079.7932934	10304.7011571
8012	8	100	49.4568150003	-115.853103333	Highway	2	93.5	994.361816	0	0	0	4	0	0	0	0	0	0	0	0	0	0	0	0	0	32.5265939798	16.588055594	28.143446324	2.8927842973	0	0	0	0	2.1229026456	2.215283254	0.6762882606	1.337591997	5.263175369	4.5275642803	3.7063139984	0	0	0	329.283296	0	0	4482.42187493	33341.9120392	27297.8397231
8013	8	101	49.4597433331	-115.847773333	Highway	2	93.5	990.756836	0	0	0	2	0	0	0	0	0	0	0	0	0	0	0	0	0	51.1135767564	23.0505751414	14.4399672685	0	0	0	0	0	2.5340875812	2.0544031656	2.644250891	1.7810940408	1.9218832383	0.1186510476	0.3415108693	0	0	0	689.366885	0	0	0	36657.4335898	24370.4987951
8014	8	102	49.4695916666	-115.824471667	Highway	2	93.5	972.732178	0	0	0	2	0	0	0	0	0	0	0	0	0	0	0	0	0	54.3719757129	5.0650484113	22.8514934486	7.9417365028	0	0	0	0	2.0834561615	1.4941863453	1.785629867	1.8914874676	2.5149860831	0	0	0	0	0	182.47788	0	0	0	55241.0951734	7449.04074416
8015	8	103	49.471746667	-115.821325	Highway	2	93.5	964.801514	0	0	0	3	0	0	0	0	0	0	0	0	0	0	0	0	0	33.114683816	18.7191819829	24.2459813617	8.1430720258	0	0	2.0036252511	0	2.3487282979	1.7363059675	3.3220300109	1.576137169	4.2974224788	0.4928316383	0	0	0	0	212.50982	0	0	0	37518.5908587	38487.9213471
8016	8	2	49.1337016668	-116.432655	Highway	2	93.5	749.708008	0	0	0	2	0	0	0	0	0	0	0	0	0	0	0	0	0	39.1714044715	16.2118160179	26.5276178112	2.5986943082	0.2986060979	0.8332602699	2.4261564936	0	2.8868570405	1.0619772059	4.1304146892	0	3.8531955943	0	0	0	0	0	179.232523	0	1265.85497364	0	39409.0850884	40034.8581974
8017	8	3	49.1344499999	-116.430426667	Highway	2	93.5	744.661133	0	0	0	2	0	0	0	0	0	0	0	1	0	0	0	0	0	48.0364067194	14.0266654108	13.7022313842	0	1.8595290553	7.8109686098	2.2894128963	0	2.6472806234	1.5293896126	2.231453963	0	2.9893826966	0	2.8772790286	0	0	0	68.483886	0	7089.6233135	0	34840.8558244	28491.4233252
8020	8	6	49.1478450004	-116.38466	Highway	2	93.5	738.172363	0	0	0	7	0	0	0	0	0	0	0	0	0	0	0	0	0	62.9580207138	8.1671915366	12.2856364118	0	0	0	0	0	3.6972523093	1.6434043521	3.0154826709	2.4547282087	1.1645104114	1.5093067018	0	0	3.1044666835	0	212.658145	400.238037171	0	0	22733.8949618	8516.83867725
8021	8	7	49.1494433331	-116.378971667	Highway	2	93.5	732.885193	1	0	0	1	0	0	0	0	0	0	0	0	0	0	0	0	18.1732216251	58.7616455245	5.4959544884	7.9666792777	0	0.1905915964	1.5979122025	0	0	2.9389397178	1.6523758554	0	3.2226797123	0	0	0	0	0	0	76.558404	2273.49885813	196.565889429	0	13825.1685226	19219.5607302
8024	8	10	49.1614566674	-116.311523333	Highway	2	93.5	745.382324	0	0	0	2	0	0	0	0	0	0	0	0	0	0	0	0	0	76.1600413693	10.6862313335	6.4346462615	0	0	0	0	0	2.7224026449	2.1158064258	0.4693603319	0	0.0667518738	0	0	1.3447597594	0	0	96.209943	0	0	0	17338.4712532	29207.0353574
8026	8	12	49.1619866666	-116.300725	Highway	2	93.5	752.592041	0	0	0	0	1	0	0	0	0	0	0	0	0	0	0	0	0	45.6362894475	0	43.027000994	0	0	0.3624634939	0	0	2.8905103699	1.7892393113	4.0747960034	0	1.7909301348	0.0342202149	0.3945500304	0	0	0	456.46173	0	0	0	47294.1492807	4952.04841592
8027	8	13	49.1616000004	-116.276376667	Highway	2	93.5	781.191162	0	0	0	0	0	0	1	0	0	0	0	0	0	0	0	0	0	70.3055699879	0.39409483	20.6189770242	0	0	0	0	0	3.6237290618	1.8424088828	3.1015171699	0	0.1137030433	0	0	0	0	0	522.023053	0	0	0	64711.5970104	5142.64841366
8028	8	14	49.1615483326	-116.271993333	Highway	2	93.5	785.757324	0	0	0	0	0	0	1	0	0	0	0	0	0	0	0	0	0	63.8534377379	3.2596176249	22.5265584827	0	0	0	0	0	2.845491006	1.7881067374	4.591412023	0	1.1353763883	0	0	0	0	0	515.34309	0	0	0	62352.2396448	4550.47607394
8030	8	15	49.1615333328	-116.268521667	Highway	2	93.5	788.641357	0	0	0	0	4	0	0	0	0	0	0	0	0	0	0	0	0	59.2109113033	2.7762079298	27.4596107422	0	0	0	0	0	3.2712999943	1.6981801543	3.2209679027	0	1.1790108661	0.5574311879	0.6263799193	0	0	0	262.225782	0	0	0	60963.0276129	8358.33061031
8031	8	16	49.160153333	-116.256718333	Highway	2	93.5	790.32373	0	0	0	0	0	0	1	0	0	0	0	0	0	0	0	0	0	56.0973204804	13.347989577	24.69632219	0	0	0	0	0	3.6865778423	1.6617705139	0.1657175149	0	0	0.3443018815	0	0	0	0	297.525236	0	0	0	51513.9808144	13407.6884025
8032	8	17	49.1583866671	-116.253111667	Highway	2	93.5	781.431396	0	0	0	2	0	0	0	0	0	0	0	0	0	0	0	0	0	54.8020989674	11.0375851767	26.5198639851	0	0	0	0	0	3.6238009573	1.2776247542	2.7390261593	0	0	0	0	0	0	0	18.912155	0	0	0	46191.2456475	17483.6172402
8034	8	19	49.1563716668	-116.249055	Highway	2	93.5	773.500732	0	0	0	1	3	0	0	0	0	0	0	0	0	0	0	0	0	39.2824578069	11.9828046538	26.3367972512	16.854804801	0	0	0	0	3.1995631535	1.3032414278	0.5635746094	0	0.3146540725	0.1621022241	0	0	0	0	62.01104	0	0	1875.00000002	24414.4554409	681.644884501
8035	8	20	49.1485	-116.235998333	Highway	2	93.5	785.516846	0	0	0	1	0	0	0	0	0	0	0	0	0	0	0	0	0	50.4257269328	15.1684447684	19.7000323968	0	0	0	2.4341896047	0	2.6822596722	1.5596828228	5.3660331973	0	0.5481104516	0	1.2947204841	0	0.8207996693	0	191.66393	0	0	95.4955595107	26312.4675094	14941.8241503
8037	8	22	49.1402366668	-116.215668333	Highway	2	93.5	788.160645	0	0	0	0	3	0	0	0	0	0	0	0	0	0	0	0	0	47.0314341614	13.1559241599	13.9321377392	19.4214599655	0	0	0	0.210365113	3.2195763458	1.385419828	1.3176631505	0	0.3260195366	0	0	0	0	0	681.463255	0	0	0	33355.4734061	26931.9065656
8040	8	25	49.1148416671	-116.178245	Highway	2	93.5	892.462891	0	0	0	0	0	0	1	0	0	0	0	0	0	0	0	0	0	58.6939531126	6.0031062945	26.1608339472	0	0	0	0	0	3.7860360287	1.9198096063	1.8644617957	1.571799215	0	0	0	0	0	0	127.77697	0	0	0	14106.8800968	17686.313595
8041	8	26	49.1126133333	-116.174921667	Highway	2	93.5	895.106445	0	0	0	2	0	0	1	0	0	0	0	0	0	0	0	0	0	54.757332951	11.7833912383	24.3070839905	0	0	0.2731410528	0	0	3.6147771609	2.184324045	0.8775545139	1.9050725176	0	0	0	0.2973225299	0	0	50.440083	0	0	0	13159.0699063	21637.3162279
8042	8	27	49.1005566669	-116.159138333	Highway	2	93.5	886.935303	0	0	0	0	0	0	1	0	0	0	0	0	0	0	0	0	0	40.0802513706	17.6602117646	22.5062504434	0	0	0.9591069837	0	0	2.7303405703	1.9980563142	1.2110020293	0	0	0	0	12.8547805241	0	0	312.073379	0	0	0	11301.1456764	3859.01410785
8043	8	28	49.0952766672	-116.155781667	Highway	2	93.5	888.858154	0	0	0	5	5	0	0	0	0	0	0	0	0	0	0	0	0	38.7242721449	7.4127397751	29.9085690842	1.5513989945	0	1.1806496274	0.9663238184	0	2.9550035928	1.8178640067	1.3283805607	1.4045434518	1.3272154096	1.3448613784	0	10.0781781555	0	0	241.780741	0	0	0	18361.2990157	0
8044	8	30	49.0807266674	-116.107926667	Highway	2	93.5	859.057373	0	0	0	1	0	0	0	0	0	0	0	0	0	0	0	0	0	39.098171825	5.3436459786	10.501475068	24.7240963364	1.8299268762	8.4675510861	0.8713400211	0	2.5272853693	1.2836559263	0.8505925725	2.9943788573	0.7189183618	0.7889617214	0	0	0	0	11.825049	0	9886.44058694	0	31969.0385298	1249.99999995
8045	8	31	49.0809266667	-116.104085	Highway	2	93.5	861.220215	0	0	0	2	0	0	0	0	0	0	0	0	0	0	0	0	0	41.7034503319	5.7469096508	30.1094180766	0	1.9561454475	7.8695399997	0.0909500739	0	2.7108463062	1.1783859321	1.6979456266	3.2488425271	2.9418102318	0.3970633671	0.3486924286	0	0	0	107.659862	0	8132.30621512	0	32821.9947849	8965.9234676
8046	8	32	49.0811333327	-116.101875	Highway	2	93.5	861.220215	0	0	0	1	0	0	0	0	0	0	0	1	0	0	0	0	0	38.3594376005	2.6853102483	34.3209950253	0	1.8291006307	1.6322871206	0	0	2.5158304507	1.3855678283	4.6816872	2.9740960577	7.3879416578	2.2277461802	0	0	0	0	165.288043	0	2272.00047585	624.999999953	55008.6128449	8836.92485417
8050	8	35	49.0910016671	-116.082105	Highway	2	93.5	866.026855	0	0	0	0	2	0	0	0	0	0	0	0	1	0	0	0	0	14.1791482257	2.9642409131	60.4869706555	0	7.44512807	7.1029699898	0	0	2.7858421285	1.8365453573	0.4699501986	0	0	1.4764040968	1.2528003646	0	0	0	116.028265	0	11294.0804252	0	81021.0624735	9824.1329163
8051	8	36	49.0974183334	-116.072835	Highway	2	93.5	870.112305	0	0	0	1	0	0	0	0	0	0	0	0	0	0	0	0	0	39.3640753194	26.4563252133	20.6131408409	0	4.9735089892	2.630366618	0	0	2.8037723411	1.5962791571	1.562531521	0	0	0	0	0	0	0	123.532232	4719.69885846	1017.79937934	0	29376.5523431	6650.23803703
8052	8	37	49.1025533327	-116.06696	Highway	2	93.5	872.034912	0	0	0	2	0	0	0	0	0	0	0	0	0	0	0	0	0	41.3428695972	8.7088224642	38.7464513978	0	0	1.1915042271	0	0	3.1318857977	1.7053526099	0.3911778537	0	1.8431725087	0.1313794958	0	2.8073840479	0	0	118.946318	7894.58415428	2621.6011149	0	46340.8625247	0
8053	8	38	49.1059983332	-116.061441667	Highway	2	93.5	870.833252	0	0	0	0	4	0	0	0	0	0	0	0	0	0	0	0	0	22.942448431	2.8890950788	32.0168778478	31.2543326167	0	0	0	1.167273568	3.2935682913	1.7817944232	4.6546097432	0	0	0	0	0	0	0	229.91312	5492.58464049	0	0	49441.5889108	0
8055	8	40	49.1166883331	-116.048308333	Highway	2	93.5	878.283447	0	0	0	0	3	0	0	0	0	0	0	0	1	0	0	0	0	37.4754480224	16.9043946098	38.2493474216	0	0	1.8578578345	0	0	2.9259565361	1.2111404437	0.7932173282	0	0.5826378037	0	0	0	0	0	30.388676	0	2017.87250348	0	36539.8917918	71.0256255151
8056	8	41	49.1208200002	-116.04467	Highway	2	93.5	885.012939	0	0	0	1	0	0	0	0	0	0	0	0	0	0	0	0	0	49.7685573044	11.1142750222	16.1907705697	0	4.0555526021	7.4062600145	1.3626134844	0	2.7596587139	1.6314639059	2.1103049726	1.4298215583	1.2229195343	0.0297233287	0.9180789891	0	0	0	43.55006	676.241071746	8413.027387	0	19849.363606	6975.17715067
8057	8	42	49.1226416669	-116.040758333	Highway	2	93.5	891.501709	0	0	0	1	0	0	0	0	0	0	0	0	0	0	0	0	0	50.2851015806	5.1090281177	31.6947818971	0	0	7.0770192986	0	0	3.1210479315	1.6546862332	1.0583349414	0	0	0	0	0	0	0	76.253107	8029.16243647	10862.43757	0	19156.1736371	11310.7612942
8058	8	43	49.1351683333	-116.031231667	Highway	2	93.5	886.214355	0	0	0	4	0	0	0	0	0	0	0	0	0	0	0	0	0	81.5131701885	1.9988689737	3.0392777166	0	0	0	0	0	3.3535718614	2.1678361793	0.4784551688	0	0	0	0	7.4488199118	0	0	226.654916	0	0	0	4593.98256941	3160.17706915
8059	8	44	49.1380266674	-116.0284	Highway	2	93.5	888.377441	0	0	0	4	0	0	0	0	0	0	0	0	0	0	0	0	0	80.3260442122	0	3.1330591935	0	0	0	0	0	3.3176721943	1.338749137	3.2167705126	0	1.5243674902	0	1.263802346	5.8795349143	0	0	135.613371	0	1249.99999988	0	13821.7662921	5837.52802286
8060	8	45	49.138653333	-116.02775	Highway	2	93.5	889.338623	0	0	0	1	0	0	0	0	0	0	0	1	0	0	0	0	0	78.9336154532	0.7812224536	5.72521395	0	0	0	0	0	2.9546635537	1.8606775368	4.4210680429	0	1.8062797548	0	0.7893153914	2.7279438636	0	0	174.013795	0	403.27808829	0	13515.2342997	3730.56145028
8061	8	46	49.1442533331	-116.022116667	Highway	2	93.5	900.634033	0	0	0	0	1	0	0	0	0	0	0	0	0	0	0	0	41.2715053475	37.5484783424	0	12.0626485333	0	0	0	0	0	3.5048481273	1.6342487342	1.9893005717	1.9889703437	0	0	0	0	0	0	259.047916	0	0	0	21120.1798848	12965.2659232
8062	8	48	49.1751283327	-116.01222	Highway	2	93.5	911.688965	0	0	0	1	0	0	0	0	0	0	0	0	0	0	0	0	39.7165803099	29.7314652285	4.7916816674	0	0	3.4600969376	11.2233880205	3.3150028515	1.6976215637	2.6886296136	1.2170822839	0	2.1584515234	0	0	0	0	0	0	34.78797	0	3182.75115172	0	16327.3577433	5695.9812137
8063	8	49	49.1790099999	-116.014283333	Highway	2	93.5	910.727783	0	0	0	2	0	0	0	0	0	0	0	0	0	0	0	0	33.6566713217	22.9267441124	8.8643541454	4.9341129988	0	2.9826913987	6.5501081843	7.3988834463	0.4079778665	2.240524174	2.06661779	0.1454721827	1.8396012643	0	0	0	5.986241115	0	0	82.268075	0	8418.00521907	0	27663.5534604	6138.25057837
8064	8	50	49.2018266667	-115.998043333	Highway	2	93.5	920.341064	0	0	0	2	0	0	0	0	0	0	0	0	0	0	0	0	40.1470310351	23.5211569806	0	9.6341494613	0	4.1536838708	9.1322053982	5.761571314	0	2.591572225	1.5211343419	1.3065583164	2.2309370568	0	0	0	0	0	0	63.319887	0	12603.1035833	0	22361.9181273	8663.39081664
8066	8	52	49.2055633327	-115.985078333	Highway	2	93.5	913.851807	0	0	0	1	0	0	0	0	0	0	0	0	0	0	0	0	39.9688714792	14.4941189507	13.6654320409	5.1056101847	0	4.6399582628	10.739976624	2.40635155	0	2.6316076397	1.7994695859	0.5025247873	2.9535469646	0	0	0	1.0925319303	0	0	14.467966	0	13057.275501	0	15454.4880782	32160.8114849
8067	8	53	49.2058166672	-115.982083333	Highway	2	93.5	913.851807	0	0	0	0	3	0	0	0	0	0	0	0	0	0	0	0	39.0697837249	8.3301074715	11.8067746223	11.0970356357	0	4.0566110016	12.4631922232	0.1534358028	0	2.4522272653	1.7058317965	0.046307578	2.5190181708	0	0	0	6.2996747074	0	0	61.32887	625.000000116	14578.7819135	0	8476.0939176	25627.1102597
8068	8	54	49.2072500003	-115.968753333	Highway	2	93.5	926.589355	0	0	0	1	0	0	0	0	0	0	0	0	0	0	0	0	39.7704199814	19.1979081986	13.6700339822	16.3804877262	0	0	5.0056637718	0	0	2.4514334629	1.8199092391	0	1.7041436377	0	0	0	0	0	0	23.983436	0	2448.74839499	0	21334.1548577	23896.9932356
8070	8	56	49.2127833327	-115.954885	Highway	2	93.5	951.103027	0	0	0	2	0	0	0	0	0	0	0	1	0	0	0	0	19.6196124559	55.6729958365	13.4638862848	5.043815855	0	0	1.5349025163	0.1335706879	0	2.5487052807	1.982511083	0	0	0	0	0	0	0	0	74.989813	0	0	0	13521.3444602	16919.6056668
8071	8	57	49.2134083328	-115.952911667	Highway	2	93.5	956.87085	0	0	0	4	0	0	0	0	0	0	0	0	0	0	0	0	29.9958415508	44.7133029948	13.6717047161	5.8756309465	0	0	0.6378976737	0	0	2.5739980454	2.5316240726	0	0	0	0	0	0	0	0	193.554186	0	0	0	16293.9153767	20877.4482061
8072	8	58	49.2144516668	-115.949646667	Highway	2	93.5	961.917725	0	0	0	1	0	0	0	0	0	0	0	0	0	0	0	0	27.2321444133	52.9900569822	10.2179461516	4.6675036	0	0	0	0	0	2.5702027768	2.322146076	0	0	0	0	0	0	0	0	377.604619	0	0	0	13262.2881026	21414.4789154
8077	8	63	49.2224616673	-115.920458333	Highway	2	93.5	945.575195	0	0	0	1	0	0	0	0	0	0	0	0	0	0	0	0	41.2739755883	41.3644397971	4.8168887184	6.7392246691	0	0	0	0	0	2.4435495399	1.7596223153	0	1.6022993719	0	0	0	0	0	0	141.989326	0	1236.62970973	0	8714.19418011	19506.9780667
8079	8	65	49.2333366668	-115.89082	Highway	2	93.5	921.062012	0	0	0	1	0	0	0	0	0	0	0	0	0	0	0	0	0	45.3358998494	11.943385377	18.6306030034	0	4.1523722698	4.7247712157	0.3557373151	0	2.3488519155	1.3593244993	0.3438203683	1.7501158686	0	0	3.0448769877	6.0102413302	0	0	30.142204	0	5127.14996849	0	11024.2606486	32717.9381495
8081	8	67	49.2385166673	-115.868826667	Highway	2	93.5	955.188477	0	0	0	2	0	0	0	0	0	0	0	1	0	0	0	0	0	59.0389631961	9.2393202627	10.864911405	0	0.1124870126	10.0377297728	3.1256357807	0.2664822905	2.8538693707	0.9798420405	0.7939886551	2.6867702133	0	0	0	0	0	0	70.053298	0	6586.57467438	0	23225.2458547	27731.6219722
8082	8	68	49.2415749998	-115.863945	Highway	2	93.5	951.583496	0	0	0	6	0	0	0	0	0	0	0	0	0	0	0	0	0	46.5825158375	15.3207804372	17.0703102478	0	0	3.4951655666	0	1.3115403822	2.5775611037	1.3314405242	0.9349816365	0	0	0	0	11.3757042644	0	0	280.949595	0	0	0	14926.4345463	22531.9581328
8083	8	69	49.246013333	-115.85812	Highway	2	93.5	947.497803	0	0	0	3	0	0	0	0	0	0	0	0	0	0	0	0	0	63.7976812023	8.165492486	9.5336473297	0	5.0653335958	4.9294905271	0	0	2.2763381989	1.9208301995	1.4603073086	2.8508791522	0	0	0	0	0	0	157.086773	0	3872.88070617	0	17758.9407748	19318.4373625
8084	8	70	49.2494983326	-115.857506667	Highway	2	93.5	944.854248	0	0	0	1	0	0	0	0	0	0	0	0	0	0	0	0	0	77.2036803877	4.5952712864	7.1493792503	0	0	1.246354421	0	0	2.3375249785	1.2042924433	3.8431242248	2.4203730081	0	0	0	0	0	0	179.464829	0	1884.67928236	0	15875.9757501	2741.97805126
8085	8	71	49.2525083329	-115.857176667	Highway	2	93.5	943.892822	0	0	0	1	0	0	0	0	0	0	0	1	0	0	0	0	0	75.2281134878	4.1901420636	5.5784229677	0	1.4414687637	4.8484978992	0	0	2.6674036182	1.708043111	2.5262342028	1.8116738862	0	0	0	0	0	0	44.69115	624.539212909	3511.92536155	0	12077.0651689	10675.6402641
8086	8	72	49.2539466672	-115.856973333	Highway	2	93.5	942.931641	0	0	0	3	0	0	0	0	0	0	0	0	0	0	0	0	0	83.0315985497	3.4488267112	4.7355526404	0	0	0	0	0	2.6060438425	1.5312881407	4.5837537822	0	0	0.0629363333	0	0	0	0	54.760477	0	0	0	12147.3020264	6544.6067589
8087	8	73	49.2635983333	-115.841218333	Highway	2	93.5	937.163818	0	0	0	2	0	0	0	0	0	0	0	0	0	0	0	0	0	49.1560824537	3.9868955936	11.7821350656	0	2.3225764102	0	0	0	2.6002237458	1.0158740204	2.8876328283	2.1717249978	5.3162792337	0	0.877305652	0	0	17.8832699989	56.910357	3550.85071787	25184.4715619	0	8753.02128183	1246.78656756
8089	8	74	49.2879499998	-115.833428333	Highway	2	93.5	937.884766	0	0	0	2	0	0	0	0	0	0	0	0	0	0	0	0	0	10.5031344091	11.9812557551	8.1400097395	0	3.7775684969	0	0	0	2.4784356111	1.0891245279	9.1065379092	1.8255388326	32.0471882455	0.9725976786	0	0	0	18.0786087944	109.222575	0	19014.7351011	0	38618.4485452	20741.3100406
8090	8	75	49.295528333	-115.829313333	Highway	2	93.5	948.939941	0	0	0	1	0	0	0	0	0	0	0	0	0	0	0	0	48.2725588982	2.0127350046	8.3975749452	5.0234676782	0	2.4379313677	0	0	0	2.6286748279	1.4256103882	0	2.7251120902	0	0	0	0	0	27.0763347998	68.896345	6243.13560403	32641.5285488	0	2318.97920365	2371.846242
8092	8	77	49.2994083329	-115.828683333	Highway	2	93.5	953.986816	0	0	0	0	5	0	0	0	0	0	0	0	0	0	0	0	46.8904283366	16.4721924989	8.3636255395	8.7769020185	0	2.6582526505	0	0	0	2.0179211836	1.6924976315	0	2.6135373109	0	0	0	0	0	10.5146428298	137.909908	0	10425.3739847	0	9924.79450229	2122.00164793
8093	8	78	49.309283333	-115.829296667	Highway	2	93.5	947.738037	0	0	0	2	0	0	0	0	0	0	0	0	0	0	0	0	0	61.7688941557	6.7083791091	20.5889556652	0	0	0	0	0	2.3166626346	1.2032958148	1.6341357154	0	4.0504576978	1.6153645524	0.113854655	0	0	0	3.427765	0	0	0	14494.345839	20166.0316001
8095	8	80	49.3256150004	-115.82884	Highway	2	93.5	984.268066	0	0	0	8	0	0	0	0	0	0	0	1	0	0	0	0	0	64.119699023	2.1714181919	12.7387428874	0	1.6870544758	0	3.6237503318	0	3.1092549726	1.3169744155	3.6826981942	2.345530172	0	0	0	0	0	5.2048773358	156.561967	25738.1265375	8801.18591018	0	20910.6492197	1674.50345781
8096	8	81	49.3351116674	-115.82209	Highway	2	93.5	972.732178	0	0	0	6	3	0	0	0	0	0	0	0	0	0	0	0	0	55.2783491681	1.4933227231	11.7742747434	0	2.7095166588	0	6.3437110454	0	2.6317608492	1.3066851414	0.1931788558	1.8964914608	0	0	0	0	3.5261106658	12.8465986884	119.594341	4856.30034072	11119.2687869	0	30656.6206249	1886.26360431
8098	8	83	49.3445000004	-115.824198333	Highway	2	93.5	991.958496	0	0	0	3	2	0	0	0	0	0	0	0	0	0	0	0	0	67.6259733478	2.7733547248	2.3362933036	0	1.3234433477	0	8.059584361	0	2.3806815055	1.4047344118	0	1.8711624636	0	0	0	0	0	12.2247725343	123.085341	9241.83507209	14278.8840226	0	8076.49898948	0
8100	8	85	49.3668033333	-115.824633333	Highway	2	93.5	975.135498	0	0	0	3	3	0	0	0	0	0	0	0	0	0	0	0	0	48.1267964718	7.236005998	2.3178451088	0	3.3647519246	0	7.460082522	0	3.2714465701	1.5171692975	0.8038780747	1.7775463575	0	0	0	0	0	24.124477675	91.354339	10543.0007042	29160.4070138	0	11406.1776774	0
8101	8	86	49.3678683329	-115.824425	Highway	2	93.5	966.483887	0	0	0	0	3	0	0	0	0	0	0	0	1	0	0	0	0	49.7159307809	1.2175392639	7.9663256195	0	2.3785265655	0	5.0916868614	0	3.8460937589	1.2517602127	0.7508050044	2.3503230308	0	0	0	0	0	25.4310089021	84.661433	4339.10113609	30911.7672462	0	11148.7506932	0
8102	8	87	49.3697166672	-115.823628333	Highway	2	93.5	953.746582	0	0	0	3	3	0	0	0	0	0	0	0	0	0	0	0	0	52.3261769766	4.3984428222	9.518141047	0	2.7463943948	0	2.094910784	0	4.2261661193	0.9840610371	0.9115319844	1.9254202008	0	0	0	1.367122544	0	19.5016320898	83.376742	2240.55271878	20807.0430071	0	11443.1191907	0
8103	8	89	49.3865816667	-115.85403	Highway	2	93.5	948.939941	0	0	0	4	0	0	0	0	0	0	0	0	0	0	0	0	0	63.0820662446	4.8553810419	12.8349247465	0	4.0426110457	6.1362199668	1.8617727656	0	2.2602737396	0.6363650446	0.7970518345	2.6196322152	0.8737013552	0	0	0	0	0	74.84258	887.450282999	8124.99999984	0	14213.0855183	25490.005359
9002	9	91	49.3888616673	-115.856015	Highway	3	93.5	953.986816	0	0	0	1	0	0	0	0	0	0	0	0	0	0	0	0	0	75.4023720631	0	11.6635085512	0	1.5141111957	3.8554235254	0	0	2.4760882596	1.2439935428	1.0989786075	1.7866208816	0.9589033732	0	0	0	0	0	35.344885	1250.00000023	2546.50475873	0	7757.55307501	17976.853206
9003	9	92	49.3964683327	-115.861581667	Highway	3	93.5	964.320801	0	0	0	0	0	0	1	0	0	0	0	0	0	0	0	0	0	66.9535664304	5.291905542	12.2410499986	0	0.2891562592	9.1686469689	0	0	2.8042799594	1.0322445658	0	1.7009065562	0	0.1733945589	0.3448491607	0	0	0	118.62044	0	4339.95726878	0	14099.5678122	9788.99754612
9005	9	94	49.400605	-115.85325	Highway	3	93.5	973.453369	0	0	1	0	0	0	0	0	0	0	0	0	0	0	0	0	0	68.819221919	10.7297162225	6.3949686014	0	0	3.9028586885	0	0	2.7459317548	1.1290733715	0	1.7812350463	0	0	0	2.905334952	1.5916594441	0	29.972888	6569.80197526	800.47607424	0	15134.3061987	4255.90907935
9006	9	95	49.4050249996	-115.848663	Highway	3	93.5	975.616211	0	0	1	1	1	0	0	0	0	0	0	1	1	0	0	0	0	64.1259973529	6.8261501323	18.5567733815	0	1.0548121395	3.2267126518	0	0	2.5577129529	1.4549519874	0.9007187983	1.2961706034	0	0	0	0	0	0	114.553857	2162.53154198	0	0	29343.0150673	8917.75587166
9011	9	1	49.1188283327	-116.442325	Highway	3	93.5	682.176025	0	0	0	3	0	0	0	0	0	0	0	1	0	0	0	0	0	70.7791475734	0.6178730024	13.9441418227	0	6.0938740637	0.4934439805	0	0	3.0492736072	1.2039801137	2.1630932509	0	0.9515848217	0.1666243521	0.5369634117	0	0	0	136.325377	0	2910.43826464	0	6145.83548851	25378.5204826
9012	9	100	49.4155683327	-115.860541667	Highway	3	93.5	989.795654	0	0	0	2	0	0	0	0	0	0	0	0	0	0	0	0	0	49.7856539998	24.9359519278	16.6019937005	0	0	0.2277942899	0	0	2.729881771	1.0655285324	2.340277831	1.553190588	0	0	0	0.7597273595	0	0	189.981841	0	0	0	33083.3200834	17932.4076388
9014	9	102	49.4261523656	-115.87320642	Highway	3	93.5	992.439148	0	0	0	2	2	0	0	0	0	0	0	0	0	0	0	0	0	54.2388727516	12.3140082559	15.8910425345	0	0	0	0	0	2.217220261	1.7564291842	4.6859937263	1.5645803619	1.2728380465	3.8086346746	2.2503802035	0	0	0	44.476579	0	0	0	59659.3938508	1101.73153707
9015	9	103	49.4284712099	-115.874671698	Highway	3	93.5	994.361816	0	0	0	2	2	0	0	0	0	0	0	0	0	0	0	0	0	48.1135612999	26.1686938134	12.6623010951	0	0	0.1283935489	0	0	2.5502480745	1.5662420336	1.4355418163	2.4467123389	2.8734173615	2.0548886179	0	0	0	0	39.034026	0	0	0	35066.7811412	21608.2193847
9019	9	107	49.4378566668	-115.875808333	Highway	3	93.5	1003.974854	0	0	0	2	0	0	0	0	0	0	0	0	0	0	0	0	0	56.6568455164	5.1131785604	23.6756738276	0	0	0	0.7092591959	0	3.209886146	1.0056879219	3.1653423589	2.0437411235	0.3228109289	0.4510665032	0	3.6465079173	0	0	111.044555	417.731365992	0	0	25812.3317646	10182.0445583
9020	9	108	49.4391716671	-115.87589	Highway	3	93.5	1000.370117	0	0	0	2	0	0	0	0	0	0	0	1	0	0	0	0	0	37.7598324841	16.7632540269	30.4328760656	0	0	0	0.5048589081	0	2.5887493309	1.6614918183	2.3490055319	1.8385739446	0.8649016034	0	1.8361518561	3.4003044302	0	0	59.786966	1108.31180517	0	0	34015.8340195	8433.3293873
9022	9	2	49.1197350004	-116.442818333	Highway	3	93.5	678.090576	0	0	0	0	0	0	1	0	0	0	0	0	0	0	0	0	0	75.0320598223	0.6454047726	17.2946054607	0	0	0	0	0	2.7371424109	1.654865645	0.8348143201	0	1.3371112807	0.4639962877	0	0	0	0	215.105777	0	0	0	7718.41844389	21268.2900354
9023	9	110	49.4439483333	-115.872616667	Highway	3	93.5	1005.416748	0	0	0	3	0	0	0	0	0	0	0	0	0	0	0	0	0	50.1067617352	16.0647210396	20.7434273354	0	0	0.2289209395	0	0	2.6656046369	1.1289609063	3.6203732629	0	1.5241387888	0	0.6643548804	3.252736475	0	0	134.951703	0	0	0	26965.630637	17729.558983
9024	9	111	49.444826667	-115.871021667	Highway	3	93.5	1007.339355	0	0	0	0	7	0	0	0	0	0	0	0	0	0	0	0	0	61.3210428945	9.8024473168	14.3397546604	0	0	0	0	0	2.2482148526	1.2422444653	5.6251917177	0	0.9220802537	0	0.2875812774	4.2114425616	0	0	204.87558	0	0	1231.4589804	30332.7864559	10022.489072
9026	9	113	49.4505599996	-115.861208333	Highway	3	93.5	1005.176514	0	0	0	0	7	0	0	0	0	0	0	0	1	0	0	0	0	52.8934121285	3.8080967847	24.8894261366	0	0	0	0	0	2.7553832591	1.1019378411	2.3362724028	0	1.1925250662	2.6756543554	7.4047195079	0.9425725178	0	0	243.653093	0	0	0	70562.4161862	12546.3708976
9027	9	114	49.4515100002	-115.859875	Highway	3	93.5	1003.013672	0	0	0	5	0	0	0	0	0	0	0	0	0	0	0	0	0	40.2281993277	6.2874389285	33.1826594279	0	0	0	0	0	2.5735291265	1.4217952297	4.4898572983	0	8.6919527792	2.6633434422	0.46122444	0	0	0	227.524246	0	0	427.928878897	88747.2593903	10224.2427668
9028	9	115	49.4522116666	-115.858856667	Highway	3	93.5	1001.812012	0	0	0	0	5	0	0	0	0	0	0	0	0	0	0	0	0	37.1195766803	5.4330618661	34.1845950732	0	0	0	0	0	2.5533488586	0.9456434554	5.8945287376	0.5347389918	4.3380720179	1.2352223099	7.7612120091	0	0	0	123.516204	400.238037056	0	427.928878897	87346.1514554	12723.1712271
9029	9	116	49.4532666666	-115.85749	Highway	3	93.5	1000.370117	0	0	0	3	0	0	0	0	0	0	0	1	0	0	0	0	0	43.313777704	8.5559621653	30.8610226836	0	0	0	0	0	2.9357682081	1.0443732405	5.6352434031	1.2905464154	4.6620770249	0.463516163	1.2377129919	0	0	0	8.763866	0	0	427.928878897	71320.6590378	13127.9444518
9030	9	117	49.4584400004	-115.850348333	Highway	3	93.5	998.927979	0	0	0	2	0	0	0	0	0	0	0	0	0	0	0	0	0	43.8408219279	21.8068530361	23.7312771904	3.3593046931	0	0	0	0	2.3911311457	1.2803007803	0.8307404732	2.0043009731	0.5895190564	0.1657507238	0	0	0	0	511.773331	0	0	0	35220.7078894	31682.7549705
9031	9	118	49.4606499998	-115.845686667	Highway	3	93.5	994.602051	0	0	0	4	0	0	0	0	0	0	0	0	0	0	0	0	0	52.6176637118	21.0910967527	17.3560741945	0	0	0	0	0	2.3064728331	1.8774443519	3.3555496826	1.3956984734	0	0	0	0	0	0	788.107903	0	0	0	18724.8171421	23101.4724298
9032	9	119	49.4612733334	-115.844165	Highway	3	93.5	994.602051	0	0	0	0	2	0	0	0	0	0	0	0	0	0	0	0	0	59.5874067289	13.8849327211	18.6709386408	0	0	0	0	0	2.5572330415	1.0209481767	3.1812387314	1.0973019596	0	0	0	0	0	0	825.665498	0	0	0	17032.985944	26503.835289
9033	9	3	49.121046667	-116.443631667	Highway	3	93.5	675.92749	0	0	0	5	0	0	0	0	0	0	0	0	0	0	0	0	0	66.1922162564	0	22.8937254579	0	0.7115112009	1.0630265921	0	0	3.1705066057	1.3011079822	2.8308327573	0	1.2080598264	0.6290133211	0	0	0	0	162.397291	0	2376.75633048	0	16953.5275901	15969.2627975
9034	9	120	49.462696667	-115.8402	Highway	3	93.5	991.478027	0	0	0	2	0	0	0	0	0	0	0	1	0	0	0	0	0	73.2796994945	10.8413491984	7.6354985031	0	0	0	0	0	2.4254017196	1.7541824431	2.0727569872	1.9911116541	0	0	0	0	0	0	768.309436	0	0	0	15863.7819084	17067.0989887
9035	9	121	49.4632761991	-115.837647605	Highway	3	93.5	991.237671	0	0	0	6	3	0	0	0	0	0	0	0	0	0	0	0	0	78.8325002247	1.8502843194	13.8737383115	0	0	0	0	0	3.0327256527	0.2937114308	0.3769453835	1.7400946774	0	0	0	0	0	0	588.806058	0	0	0	26166.3460748	13480.6484633
9036	9	122	49.4639800004	-115.834661667	Highway	3	93.5	992.679688	0	0	0	0	3	0	0	0	0	0	0	0	1	0	0	0	0	63.9891181136	4.9802606817	19.1522956841	0	0	0	0	0	2.5266763468	1.15467342	4.210257156	1.8165720546	2.1701465431	0	0	0	0	0	396.237764	0	0	0	47787.6238771	17159.4870688
9037	9	123	49.468153333	-115.826226667	Highway	3	93.5	978.740479	0	0	0	2	0	0	0	0	0	0	0	0	0	0	0	0	0	43.1793596366	1.0302802707	20.3908164191	18.6839335209	0	0	0	0	2.5153642521	1.3601847012	3.1579817466	1.630669613	3.1635892772	0	4.8878205626	0	0	0	187.938472	0	0	0	65429.3834664	18250.1867119
9039	9	5	49.1279749998	-116.441366667	Highway	3	93.5	660.065918	0	0	0	3	0	0	0	0	0	0	0	1	0	0	0	0	0	65.3561968137	0	18.1753854563	0	0	1.303743949	3.2767806164	0	2.7544438649	1.5795372653	4.1091491779	0	0.1718097245	0.4384560637	2.8344970685	0	0	0	181.000598	0	30.112965716	0	33773.3880793	15145.0496391
9041	9	7	49.1396183333	-116.407146667	Highway	3	93.5	680.974365	0	0	0	2	0	0	0	0	0	0	0	0	0	0	0	0	0	52.0348711268	5.1354930833	11.1406834574	0	7.8764431683	12.7119129158	0	0	2.5523432088	1.8455287885	3.306673778	0	0	0.6403490282	0	0	2.7557014448	0	68.309287	0	10501.2215825	0	39659.7093908	35631.5456577
9042	9	8	49.1399650003	-116.405531667	Highway	3	93.5	680.013184	0	0	0	2	0	0	0	0	0	0	0	1	0	0	0	0	0	53.9625142725	2.5324878132	13.7304008223	0	4.2797149167	15.1583360048	0	0	2.7255354875	1.6085291195	1.8125705452	0	0.4533966606	0.7711926397	0	0	2.965321718	0	49.462494	0	10178.0066868	0	39807.8958949	21617.1940112
9043	9	9	49.1505150001	-116.364341667	Highway	3	93.5	708.852539	0	0	0	5	0	0	1	0	0	0	0	0	0	0	0	0	27.3384364654	42.8006002293	3.7086669317	4.2461031587	0	3.4819798682	10.3523277869	0	0	3.5102203073	1.8915449558	0	2.6701202967	0	0	0	0	0	0	61.716885	13901.0866234	13401.1316775	0	1250.00000007	4939.37116445
9047	9	13	49.16134	-116.313105	Highway	3	93.5	734.327148	0	0	0	2	0	0	0	0	0	0	0	0	0	0	0	0	0	66.6615120059	9.0112086033	13.6024164948	0	0	0	0	0	2.9327501559	1.917833253	2.1823792637	0	3.6919002233	0	0	0	0	0	72.300104	0	0	0	26702.1905661	25011.367755
9048	9	14	49.1614600001	-116.311098333	Highway	3	93.5	737.211182	0	0	0	0	2	0	0	0	0	0	0	0	0	0	0	0	0	75.4569866403	8.2842338743	9.7474664483	0	0	0	0.6539167728	0	2.9046081454	1.8208534532	1.1319346658	0	0	0	0	0	0	0	117.311243	0	0	0	18795.6617852	29722.8076778
9050	9	16	49.1615516671	-116.308915	Highway	3	93.5	738.893555	0	0	0	0	6	0	0	0	0	0	0	0	1	0	0	0	0	75.8751252587	5.9377828836	12.4315094806	0	0	0	0.7427728036	0	2.8206677748	1.7513456848	0.4407961139	0	0	0	0	0	0	0	256.035865	0	0	0	18784.8922721	31441.6987285
9051	9	17	49.1615849996	-116.274588333	Highway	3	93.5	778.307129	0	0	0	0	0	0	1	0	0	0	0	0	0	0	0	0	0	71.5533313462	0	20.692684602	0	0	0	0	0	3.2837638143	1.2377582043	2.8904313206	0	0.3420307127	0	0	0	0	0	595.065524	0	0	0	59822.8881488	5101.99265644
9052	9	18	49.1614533326	-116.263896667	Highway	3	93.5	789.362305	0	0	0	0	3	0	0	0	0	0	0	0	0	0	0	0	0	34.2832431045	4.3938359174	39.1567031827	0	5.4101052127	3.5110239278	0	0	2.8308559378	1.0349233253	4.8050449439	0	1.961653141	1.9463525629	0.6662587441	0	0	0	22.21939	0	0	624.999999977	78513.2284895	15814.3864106
9053	9	19	49.1612866666	-116.260925	Highway	3	93.5	790.563965	0	0	0	0	2	0	0	0	0	0	0	0	0	0	0	0	0	57.9402483901	4.0961408509	27.5692916039	0	0	0	0	0	2.830255839	1.3123462608	1.5645614816	0	1.9402833034	1.870952769	0.8759195013	0	0	0	193.910828	0	0	624.999999977	63897.7715254	7509.98996432
9054	9	20	49.1554649999	-116.247203333	Highway	3	93.5	773.02002	0	0	0	0	5	0	0	0	0	0	0	0	0	0	0	0	0	38.611636894	2.9123097086	22.8815581427	26.2187211413	0	0	0	0	2.1250395312	2.1163368494	0.6305134043	0	1.3990932753	1.8116421478	1.2931489054	0	0	0	84.576805	0	0	0	33124.9578799	0
9055	9	21	49.14944	-116.237423333	Highway	3	93.5	785.757324	0	0	0	0	1	0	0	0	0	0	0	0	0	0	0	0	0	60.4145625348	7.0134532797	17.3426646134	0	0	0	1.5740588893	0	2.6528158379	0.9960430271	6.4546232708	0	2.4534427669	1.0983357801	0	0	0	0	209.913372	0	0	0	19829.0986858	13622.1799106
9056	9	22	49.1490983332	-116.236841667	Highway	3	93.5	787.679932	0	0	0	0	0	1	0	0	0	0	0	0	0	0	0	0	0	61.7718022312	4.9606545472	18.0864782787	0	0	0	2.3045333349	0	2.4615443011	2.0231709146	5.6522008374	0	1.5293357087	1.2102798462	0	0	0	0	203.242035	0	0	45.4234820314	23406.5832661	14453.6166326
9057	9	23	49.1470899996	-116.2336	Highway	3	93.5	794.40918	0	0	0	0	2	0	0	0	0	0	0	0	0	0	0	0	0	47.0005188197	9.5444852714	25.9364289205	0	0	0	7.0203134771	0	3.1851465054	1.5131032812	3.4610732811	0	1.0115732094	0.7715338775	0.5558233568	0	0	0	214.413343	0	0	0	25932.4228162	15970.9443984
9059	9	25	49.1426200004	-116.222158333	Highway	3	93.5	802.099609	0	0	0	5	0	0	0	0	0	0	0	0	0	0	0	0	0	57.9402524176	5.0233158666	25.3465359547	0	0	0.8762722321	2.3148253168	0	2.8970045541	1.1813675907	3.2413495298	0	0.1655853137	0	0	0	1.013491224	0	144.144681	0	0	0	25640.2641718	37696.1149145
9062	9	28	49.1366033328	-116.205871667	Highway	3	93.5	794.168945	0	0	0	0	2	0	0	0	0	0	0	0	1	0	0	0	0	67.6174946702	7.8045003307	19.6608607383	0	0	0	0	0	3.4503415857	1.2816150872	0.1336223396	0	0	0	0.0515652484	0	0	0	662.617313	0	0	0	20452.8160177	11228.9924438
9063	9	29	49.1359783328	-116.20416	Highway	3	93.5	794.649414	0	0	0	0	4	0	1	0	0	0	0	0	0	0	0	0	0	62.8184494448	13.512913433	18.9850042815	0	0	0	0	0	3.08421366	1.5994191807	0	0	0	0	0	0	0	0	644.314551	0	0	0	15319.706498	21880.5576927
9064	9	30	49.1273000002	-116.188	Highway	3	93.5	846.319824	0	0	0	0	4	0	0	0	0	0	0	0	0	0	0	0	0	88.0996728969	1.0647448621	5.6374134126	0	0	0	0	0	3.1387578884	1.2285727683	0.8308381717	0	0	0	0	0	0	0	204.509391	0	0	0	2767.96257963	16165.555426
9066	9	32	49.1061649999	-116.165021667	Highway	3	93.5	901.114746	0	0	0	2	0	0	1	0	0	0	0	0	0	0	0	0	0	68.1571000528	4.7071086536	17.8131892535	1.1067987606	0	0	0	0	2.7640697809	1.2408042285	2.7437539391	0.1612937319	0	0.268558868	1.0373227312	0	0	0	212.74888	0	0	0	11435.9698098	41847.7651123
9067	9	33	49.1054116666	-116.164108333	Highway	3	93.5	901.595215	0	0	0	2	0	0	0	0	0	0	0	1	0	0	0	0	0	65.9132776518	7.9677200789	19.5416586322	0	0	0	0.1668719552	0	2.5767156051	1.4150508351	0.4016363003	0.2116302051	0.7402087367	0.1526080553	0	0	0.9126219442	0	135.286099	0	0	0	12497.3113192	43722.9889988
9068	9	34	49.1016783327	-116.15967	Highway	3	93.5	894.866211	0	0	0	2	0	0	0	0	0	0	0	0	0	0	0	0	0	32.3176236426	24.1818213004	10.4306771634	26.1472358743	0	0	2.1460730747	0	2.5836619726	1.6721238765	0.5207830954	0	0	0	0	0	0	0	249.259235	0	0	0	10572.5012186	10767.5394742
9069	9	35	49.0959616672	-116.15737	Highway	3	93.5	895.106445	0	0	0	1	0	0	0	0	0	0	0	0	0	0	0	0	0	31.9105758068	11.9417980063	27.5121922261	17.3797020376	0	0	1.0087309927	0	2.9089725038	1.6180761341	1.4334749412	1.6250594818	1.6841249349	0.9772929348	0	0	0	0	251.677854	0	0	0	18337.653056	0
9071	9	37	49.0937100004	-116.150446667	Highway	3	93.5	898.230713	0	0	0	0	5	0	0	0	0	0	0	0	0	0	0	0	0	80.3085423803	4.753452426	6.8320973959	0	0	0	0	0	2.8936491016	1.583854272	0.9765606957	0	1.2939733869	0	1.3578703416	0	0	0	36.448541	0	0	0	5109.74844026	17149.6744396
9072	9	38	49.0928650002	-116.149335	Highway	3	93.5	897.990479	0	0	0	9	0	0	0	0	0	0	0	0	0	0	0	0	0	85.0613875393	0	6.5769484762	0	0	0	0	0	3.050903346	1.6304280622	0.6893274343	0	1.744145431	0.5173369421	0.729522769	0	0	0	82.013252	0	0	0	7126.32044251	14411.5827685
9073	9	39	49.08218071	-116.147074473	Highway	3	93.5	881.407837	0	0	1	0	2	0	0	0	0	0	0	0	0	0	0	0	0	65.9042598681	1.5769448823	19.4022848667	0	1.1547689846	0.6441876401	0	0	2.595488979	1.2960421827	2.4454726028	1.5019216166	0.5401206116	1.1024467948	1.8360609707	0	0	0	85.876635	0	0	0	24673.1964301	9362.4317223
9074	9	40	49.0755016674	-116.140916667	Highway	3	93.5	852.568604	0	0	0	2	0	0	0	0	0	0	0	0	0	0	0	0	0	34.9794530743	9.2734488265	17.8712583584	0	0	9.3455897201	5.7382309897	0	5.7033898712	1.7260150828	2.9648388768	0	1.0754939955	1.861741967	9.4605392377	0	0	0	44.717744	3176.34619987	8458.72281839	0	42277.2717934	12181.078315
9075	9	41	49.0768633327	-116.133018333	Highway	3	93.5	855.452393	0	0	0	2	0	0	0	0	0	0	0	0	0	0	0	0	0	78.0152039154	0	8.3989225393	0	0.6887904501	8.4700582106	0	0	2.6356764578	1.1186016705	0.6727467562	0	0	0	0	0	0	0	75.093097	0	6250.00000002	0	15856.0437899	16723.6569253
9078	9	44	49.0915483334	-116.08179	Highway	3	93.5	868.67041	0	0	0	3	0	0	0	0	0	0	0	0	0	0	0	0	0	17.6225099357	0	61.7481286144	0	7.5439660474	7.1601024696	0	0	2.657319808	1.5230610852	0.07138954	0	0	0.7285895787	0.9449329211	0	0	0	109.568405	0	11568.9380362	0	80242.0127883	10308.5328342
9079	9	45	49.0934483328	-116.079753333	Highway	3	93.5	867.949463	0	0	0	1	0	0	0	0	0	0	0	0	0	0	0	0	0	40.7419829521	8.6874060654	45.1990915163	0	0	0	0	0	2.8068987914	1.1795279941	0.167733549	0	0.6301166829	0	0.5872424487	0	0	0	208.388827	0	0	0	61123.8187151	12538.5145562
9080	9	46	49.1087716668	-116.05715	Highway	3	93.5	876.601074	0	0	0	0	6	0	0	0	0	0	0	0	0	0	0	0	0	35.3963569351	5.9167194575	22.4674382372	28.5904807883	0	0	1.127818823	0	3.328180519	0.4976725418	2.6753326981	0	0	0	0	0	0	0	365.30721	9894.64576971	0	0	35341.829139	0
9081	9	47	49.1172900001	-116.047818333	Highway	3	93.5	881.647949	0	0	0	0	5	0	0	0	0	0	0	0	0	0	0	0	0	36.289991423	20.2899954339	31.4456929588	0	2.0787256706	4.5794987174	0	0	2.8291941703	1.166256011	0.7698061534	0	0.5508394615	0	0	0	0	0	32.078883	0	4167.80481915	0	36637.0504156	445.062249576
9082	9	48	49.1429900004	-116.023441667	Highway	3	93.5	899.432373	0	0	0	3	0	0	0	0	0	0	0	0	0	0	0	0	41.0491058323	34.1089475277	5.9758981224	7.7444365419	0	1.7970812577	0.5842123839	1.9851084125	0	3.4364062776	1.0531488578	0	2.2656547863	0	0	0	0	0	0	176.059191	0	0	0	9987.80893407	23096.134136
9083	9	49	49.1551483333	-116.01137	Highway	3	93.5	920.100586	0	0	1	0	0	0	0	0	0	0	0	0	0	0	0	0	0	45.5626894911	14.8393361755	31.3967047112	0	0	0	1.770434974	0	4.2942515952	1.5238515372	0.6127315158	0	0	0	0	0	0	0	296.06055	0	625.000000023	0	56437.3489436	10242.6972708
9084	9	50	49.1901066668	-116.007158333	Highway	3	93.5	914.33252	0	0	0	1	0	0	0	0	0	0	0	0	0	0	0	0	39.3981531472	9.7510688202	6.3120241914	13.7743970859	0	4.56671643	8.1999981427	0	0	2.9365921299	1.6253622933	0.785188398	1.8864101832	0.9501869142	0	0	9.813902264	0	0	57.88838	901.565190902	16882.0475588	0	10823.6811246	21456.0923432
9085	9	51	49.2031000004	-115.996833333	Highway	3	93.5	925.147461	0	0	0	4	0	0	0	0	0	0	0	0	0	0	0	0	44.7724798414	19.5906757253	8.9497964559	7.8208514299	0	0	8.1526421433	1.1283121932	0	2.4805569472	1.2945806758	0.5555411924	2.0152725637	0	0	0	0	3.2392908319	0	25.528647	3.6645980391	8040.15024101	0	24952.4529525	24683.5458688
9087	9	53	49.2065949997	-115.971378333	Highway	3	93.5	924.426514	0	0	0	5	0	0	0	0	0	0	0	0	0	0	0	0	42.0150416671	27.9604731363	16.8070179902	6.9830475488	0	0	0.1809509789	0	0	2.1337851421	2.068794676	0.1209027313	1.7299861293	0	0	0	0	0	0	198.282394	625	990.75325474	0	9621.91517158	12941.6115446
9089	9	55	49.2116366673	-115.958478333	Highway	3	93.5	942.691406	0	0	0	3	0	0	0	0	0	0	0	1	0	0	0	0	41.8952393046	41.3864835502	4.8430214924	6.3011903195	0	0	0.6653229298	0	0	2.6994790737	2.2092633298	0	0	0	0	0	0	0	0	136.000432	0	0	0	12541.6504276	16144.4269045
9091	9	57	49.2164933327	-115.943348333	Highway	3	93.5	965.522461	0	0	0	2	0	0	0	0	0	0	0	0	0	0	0	0	45.1137392737	34.940734573	9.5439173364	6.2485953704	0	0	0	0	0	2.9344578585	1.218555588	0	0	0	0	0	0	0	0	159.077456	0	0	0	9622.65478137	35236.4364832
9093	9	59	49.2217266666	-115.923388333	Highway	3	93.5	949.901367	0	0	0	5	0	0	0	0	0	0	0	1	0	0	0	0	41.7556606638	37.7304942891	2.753992066	12.5648452246	0	0	0	0	0	2.5765739448	1.8003453467	0	0.8180884651	0	0	0	0	0	0	162.240857	0	0	0	8557.126685	23230.8462144
9094	9	60	49.2224216671	-115.92079	Highway	3	93.5	948.939941	0	0	0	4	0	0	0	0	0	0	0	0	0	0	0	0	41.7415593949	40.8161419944	3.931806858	8.5056929815	0	0	0	0	0	2.6380330722	1.4376619568	0	0.9291037423	0	0	0	0	0	0	149.842983	0	920.162251056	0	8154.47647862	16186.6662471
9096	9	62	49.2239716667	-115.914238333	Highway	3	93.5	945.575195	0	0	0	3	0	0	0	0	0	0	0	1	0	0	0	0	41.5914206167	43.5695915053	0.895385639	8.4119931452	0	0	0.224830598	0	0	2.8636700772	1.3830089024	0	1.0600995162	0	0	0	0	0	0	40.106989	0	49.0500783781	0	16121.081365	23598.2624239
9097	9	63	49.2363400003	-115.877526667	Highway	3	93.5	943.652588	0	0	0	2	0	0	0	0	0	0	0	0	0	0	0	0	0	70.693564972	4.5184175303	11.061320265	0	0	0	7.3309234404	0	2.6812133514	1.4322482816	0	2.2823121596	0	0	0	0	0	0	313.736753	0	0	0	22281.5584761	26047.177396
9098	9	64	49.2380516673	-115.870476667	Highway	3	93.5	957.591797	0	0	0	1	0	0	0	0	0	0	0	0	0	0	0	0	0	67.6473196562	3.9145923937	11.5534981607	0	1.8828601505	7.3721413168	0	0.6538618673	2.7118524465	1.2057348003	0.8288931712	2.2292460367	0	0	0	0	0	0	93.934392	0	6285.9975509	0	20767.2241733	27552.9084991
9100	9	66	49.2449333334	-115.859136667	Highway	3	93.5	953.265869	0	0	0	6	0	0	0	0	0	0	0	0	0	0	0	0	0	52.5288522107	5.5715925332	13.9457720729	0	4.2399133864	9.0559879269	0	1.8362179717	3.0217105664	1.3087546459	1.1180701893	1.9814244153	0	0	0	5.3917040814	0	0	136.420586	0	7423.21604208	0	16846.8504431	13844.7903438
9101	9	67	49.2893900004	-115.833498333	Highway	3	93.5	942.931641	0	0	0	2	0	0	0	0	0	0	0	0	0	0	0	0	0	23.6411176307	5.8982442869	6.1351088398	0	0	0	0	0	2.4666658684	1.5614980585	6.809448127	2.2100768093	31.3391039102	1.0309394416	0	0	0	18.9077970277	79.185987	0	20900.9318964	0	19448.261416	20068.8442599
9102	9	68	49.2963616671	-115.828928333	Highway	3	93.5	954.948242	0	0	0	7	0	0	0	0	0	0	0	0	0	0	0	0	50.2068751398	3.2560022694	2.3522707182	11.4134682317	0	2.9754979986	0	0	0	2.7626958834	1.2207267419	0	1.9071964626	0	0	0	0	0	23.9052665544	71.723685	2960.33485594	29965.1699328	0	5328.49803639	2631.03033754
9105	9	71	49.3039683334	-115.829013333	Highway	3	93.5	947.497803	0	0	0	2	0	0	0	0	0	0	0	1	0	0	0	0	13.2094888639	53.6089108926	0.5915801681	20.31548009	0	0.133498355	1.2734064297	0	0	2.7639593504	1.1218781642	3.6424938405	1.4694297265	0	0	0	1.6979443024	0	0.1719298168	162.860987	750.126745292	0	0	5147.2015963	8205.42611694
9107	9	73	49.3088783331	-115.829331667	Highway	3	93.5	948.699707	0	0	0	0	2	0	0	0	0	0	0	0	1	0	0	0	0	62.0236995838	1.0887013632	21.6236744199	0	0	0	0	0	2.7791472337	1.4561967947	3.600097645	0	5.7276181273	1.516302615	0.1845622177	0	0	0	31.640039	0	0	0	13279.7159514	20831.3373028
9108	9	74	49.3117166671	-115.828956667	Highway	3	93.5	965.762939	0	0	0	4	6	0	0	0	0	0	0	0	0	0	0	0	0	46.0884806611	34.0764326181	6.2784431514	0	0	0	0	0	2.6741362608	1.4920462282	1.0980147758	0	0	6.6662933016	1.6261530031	0	0	0	206.229389	0	0	0	10509.2115145	22022.6396805
9109	9	75	49.3191269997	-115.828077	Highway	3	93.5	972.732178	0	0	0	3	3	0	0	0	0	0	0	0	0	0	0	0	0	50.9858735477	7.0145053063	11.8324298327	0	1.9340159236	0	0	0	2.570426976	1.2587030716	1.1055955806	1.5573567228	0.7756740993	4.0931744294	7.0113516623	0	2.2379622414	7.6229306063	152.600785	0	3729.28362518	0	46187.6444016	5044.95959108
9110	9	76	49.3208516674	-115.828288333	Highway	3	93.5	977.779053	0	0	0	3	0	0	0	0	0	0	0	1	0	0	0	0	0	53.3658259362	0.581512631	14.9561378247	0	1.7105547326	0	0	0	3.5133249302	1.1048325322	1.3210610702	1.4749793826	0	3.7921555954	6.5958596227	0	4.9798434004	6.6039123419	154.447346	1249.99999991	4356.08534982	0	45227.1844862	1250.00000014
9113	9	79	49.3270516672	-115.826723333	Highway	3	93.5	984.027832	0	0	0	3	0	0	0	0	0	0	0	1	0	0	0	0	0	42.5044188036	0	19.6229716912	0	2.7672304288	0	1.4565345166	0	3.7553042085	1.172102431	2.6223009344	2.5087221409	2.10240638	0	0	0	4.2572898641	17.230718601	102.908474	27310.4430784	25152.0667702	0	11525.7451046	5221.18783353
9115	9	81	49.33396	-115.821816667	Highway	3	93.5	973.212891	0	0	0	2	0	0	0	0	0	0	0	0	0	0	0	0	0	55.7956573422	0	9.3246927277	0	2.6436616309	0	4.7622200206	0	2.9845628811	1.3852657951	0	2.3138448127	0	0	0	0	5.2321507896	15.557944	6.334919	9381.22471757	16479.2139293	0	24058.2069287	629.379729772
9116	9	82	49.3361333331	-115.822636667	Highway	3	93.5	980.903564	0	0	0	0	4	0	0	0	0	0	0	0	0	0	0	0	0	57.4048218952	1.7723602354	13.4380489177	0	2.3786966598	0	5.4931023652	0	3.0395504395	1.1475205244	0	2.1579661706	0	0	0	0	1.4533481186	11.7145846737	128.465488	1593.57987912	10654.0650963	0	27834.2443705	2220.74023832
9117	9	83	49.3396383328	-115.824005	Highway	3	93.5	993.400635	0	0	0	2	0	0	0	0	0	0	0	0	0	0	0	0	0	63.0944435005	1.4201725076	16.9095820285	0	2.9102798802	0	3.5772731545	0	3.5787397985	1.1111485041	0	2.0323603334	0	0	0	0	0	5.3660002929	159.943645	625.00000014	6394.78180386	0	30868.273914	726.356506294
9119	9	85	49.3518550002	-115.8221	Highway	3	93.5	973.453369	0	0	0	5	0	0	0	0	0	0	0	0	0	0	0	0	0	49.7532744761	1.4338209223	10.9262026694	0	1.8644093913	0	3.7944633634	0	2.6673646548	1.36369401	0.5236230284	2.7435634744	0	0	0	0	0	24.9295840099	80.887192	23296.9398676	30950.6944823	0	3211.45791583	0
9121	9	87	49.36898	-115.823975	Highway	3	93.5	963.359619	0	0	0	4	0	0	0	0	0	0	0	1	0	0	0	0	0	52.9734786832	1.7293414651	7.7032328965	0	3.1617153025	0	1.6866657717	0	4.9042090137	1.0301377195	0.9480390115	2.2568255363	0	0	0	0	0	23.6063546	88.832137	4176.71935426	26293.6335518	0	9174.82551092	0
9123	9	89	49.3725316673	-115.82435	Highway	3	93.5	941.72998	0	0	0	4	0	0	0	0	0	0	0	0	0	0	0	0	0	38.7371221619	26.8050187925	10.3152340846	0	0	1.9452830748	0	1.1933269781	3.5817834296	1.0339491782	0.810446307	2.1118100031	0	0	5.4904359161	4.3315292522	0.5935481985	3.0505126236	30.476545	0	7306.31965293	0	12797.2333565	12900.2380374
10001	10	90	49.3991733332	-115.858501667	Highway	3	93.5	964.801514	0	0	0	0	5	0	0	0	0	0	0	0	0	0	0	0	0	65.1015417685	4.3373563412	7.2118153048	0	0	12.8509081283	0	0	2.6241878469	0.999500074	2.1756053242	1.2912205237	0	0	1.2257771471	2.1820875414	0	0	3.727642	1669.69299319	3749.99999994	0	22017.1883916	7904.11228647
10002	10	91	49.400705	-115.852596667	Highway	3	93.5	974.654785	0	0	0	0	2	0	0	0	0	0	0	0	0	0	0	0	0	66.3513840656	13.8387560903	5.1056801597	0	0	3.9610245161	0	0	3.0267502474	1.1545745387	0	1.6940064147	0	0	0	3.5855020378	1.2823219297	0	26.942789	7500.0000001	800.47607424	0	14469.2552198	6908.84713248
10003	10	92	49.4028833334	-115.849245	Highway	3	93.5	977.058105	0	0	0	2	0	0	0	0	0	0	0	0	0	0	0	0	0	55.4251662504	20.4423318754	12.1855334509	0	0	2.2685937646	0	0	2.8756106189	1.0642264384	1.4094598957	1.4005738329	0	0	0	2.9285038729	0	0	68.90793	8749.67026178	0	0	17506.2829388	10686.957614
10004	10	93	49.4035699999	-115.848896667	Highway	3	93.5	976.577393	0	0	0	0	1	0	0	0	0	0	0	0	0	0	0	0	0	62.6299323216	17.4678831535	9.5478390659	0	0	1.6416125919	0	0	2.7329541248	1.1782540495	1.4519002192	1.1124671222	0	0	0	2.2371573516	0	0	132.094446	7258.99194705	0	0	19231.5877735	6402.08126525
10007	10	96	49.4122750001	-115.854343333	Highway	3	93.5	979.942139	0	0	0	3	0	0	0	0	0	0	0	1	0	0	0	0	0	53.0032809467	17.863393091	8.2992190977	0	0	10.3702843795	0	0	3.020466096	1.0366354649	0.0776278836	3.4185385938	0	0	0	2.910554447	0	0	43.792968	0	1250.00000012	0	22874.1361254	12129.0596621
10008	10	97	49.4140683327	-115.857686667	Highway	3	93.5	985.710205	0	0	0	1	0	0	0	0	0	0	0	0	0	0	0	0	0	46.7481197203	22.1276667321	10.7200877342	0	0	8.8044126317	0	0	2.9229127769	0.8532047412	2.0021663406	2.1188044605	0	0	0	3.7026248625	0	0	108.058679	0	3124.99999991	0	34596.6102058	15686.8819803
10009	10	98	49.4194499999	-115.865165	Highway	3	93.5	993.640869	0	0	1	0	0	0	0	0	0	0	0	0	0	0	0	0	0	47.1741487898	42.1900738641	6.7064670449	0	0	0	0	0	2.8185149274	0.7042636082	0.4065317655	0	0	0	0	0	0	0	308.58396	0	0	0	24657.5580501	11596.6799918
10011	10	1	49.1282616667	-116.441038333	Highway	3	93.5	639.878418	0	0	0	1	0	0	0	0	0	0	0	0	0	0	0	0	0	64.0117632293	0	20.9097013045	0	0	2.2988416702	2.1435829939	0	2.7002747766	1.3337327821	3.9254982166	0	0.3509690077	0	2.3256360191	0	0	0	172.218013	0	551.814519816	0	32191.9414245	12119.7624986
10014	10	102	49.4372100002	-115.875736667	Highway	3	93.5	1000.370117	0	0	0	2	0	0	0	0	0	0	0	1	0	0	0	0	0	59.3831105668	13.4625034753	14.9658793257	0	0	0	0	0	2.7110769196	1.5494260276	4.0524066212	1.0796267918	1.1387453756	0	0	1.6572248965	0	0	128.831356	178.597520952	0	0	23801.6620843	15784.2159444
10015	10	103	49.4388783334	-115.875911667	Highway	3	93.5	1000.129639	0	0	0	0	3	0	0	0	0	0	0	0	0	0	0	0	0	33.7212410283	31.0710199745	20.5731258036	0	0	0	0	0	2.7435514351	1.215113152	4.3697203994	1.7509593142	0.9514416276	0	1.8205637926	1.7832634727	0	0	73.756202	400.298938715	0	0	33205.7539164	8176.57426018
10020	10	107	49.4480066669	-115.864725	Highway	3	93.5	998.447266	0	0	0	0	5	0	0	0	0	0	0	0	0	0	0	0	0	47.6751974569	0.9041508572	16.8500210501	0	0.5766338093	0	0	0	2.6509014041	1.0600676562	2.6105853023	0	6.1174983581	0.3559375963	0	13.2793431076	0	7.9196634019	88.393716	0	8901.53524175	0	34557.8987004	7591.49751471
10022	10	109	49.4545849998	-115.855931667	Highway	3	93.5	995.563477	0	0	0	0	1	0	0	0	0	0	0	0	0	0	0	0	0	49.167186433	17.2952563919	24.0530941514	0	0	0	0	0	2.8188040837	0.950212067	1.5215829323	1.481906639	2.3072964717	0.1895414702	0.2151193598	0	0	0	152.182087	0	0	0	50730.6798001	10468.262176
10024	10	110	49.4580983326	-115.850891667	Highway	3	93.5	994.361816	0	0	0	0	3	0	0	0	0	0	0	0	0	0	0	0	0	34.9917967595	22.9355569494	20.8831593915	12.3664066074	0	0	0	0	2.7632341237	1.2590547374	0.7628496571	1.9068592651	1.6631572591	0.4679252499	0	0	0	0	472.358691	0	0	69.9822023348	33461.9836136	25718.6983793
10025	10	111	49.4613733334	-115.843846667	Highway	3	93.5	989.074707	0	0	0	2	0	0	0	0	0	0	0	0	0	0	0	0	0	62.3296830389	12.3256718526	16.3499751663	0	0	0	0	0	2.8755164234	1.1909264411	3.5352639799	1.3929630978	0	0	0	0	0	0	832.374382	0	0	0	17581.6021577	28805.8139434
10026	10	112	49.4623933327	-115.840756667	Highway	3	93.5	988.113281	0	0	0	4	0	0	0	0	0	0	0	0	0	0	0	0	0	67.9053210283	14.7550220716	8.8406233022	0	0	0	0	0	2.6473893828	1.1702069519	2.5779638311	2.1034734321	0	0	0	0	0	0	820.89086	0	0	0	17341.4241456	20190.1056562
10027	10	113	49.4640400004	-115.834291667	Highway	3	93.5	988.593994	0	0	0	1	0	0	0	0	0	0	0	0	0	0	0	0	0	57.483256864	9.0394032519	20.8834584535	0	0	0	0.425655967	0	2.8005863298	0.7929562489	4.3826188057	1.7395662659	2.4524978133	0	0	0	0	0	377.530954	0	0	0	50471.1886181	15661.6542318
10029	10	114	49.4709116669	-115.822686667	Highway	3	93.5	964.561279	0	0	0	4	0	0	0	0	0	0	0	0	0	0	0	0	0	41.4503377308	16.4278922536	26.6746055882	0	0	0	0	0	2.7678147377	1.1738945467	3.0463207695	1.8939859422	3.8078412042	0.8019945037	0	0	1.9553127235	0	195.22562	0	0	0	43841.844237	25426.624321
10030	10	3	49.1323816669	-116.435556667	Highway	3	93.5	633.14917	0	0	0	0	0	0	0	0	0	0	0	0	0	0	0	0	0	56.8248521737	2.4776249685	29.3680254687	0	0	0	0.6036379032	0	2.4916824933	1.2014016269	4.208767007	0	2.3127482633	0.3530503947	0	0	0.1582097006	0	215.036306	0	0	0	29056.2530411	44950.3839243
10033	10	6	49.1521649997	-116.358083333	Highway	3	93.5	696.595947	0	0	0	3	0	0	0	0	0	0	0	0	0	0	0	0	31.0154182139	44.9029817914	0	5.1771613411	0	2.8072775733	10.0073980926	0	0	2.70521434	1.2708216166	0	2.113727031	0	0	0	0	0	0	71.323818	39632.9498077	10939.1163809	0	2557.63716483	5782.44162272
10034	10	7	49.1550816674	-116.349318333	Highway	3	93.5	699.719971	0	0	1	0	0	0	0	0	0	0	0	0	0	0	0	0	21.0014690031	58.7724041229	2.6649254373	4.5860730325	0	1.1340209669	5.8099661718	0	0	2.6945363293	1.2347730224	0	2.1018319138	0	0	0	0	0	0	56.079083	15924.8178319	6666.61756592	0	1381.13500842	6881.17261419
10035	10	8	49.157635	-116.338715	Highway	3	93.5	726.15625	0	0	0	1	0	0	0	0	0	0	0	0	0	0	0	0	0	56.7911231003	0.896612481	21.5205673193	0	0	1.6723771325	0	0	2.9896214423	0.6915794499	4.4812720033	0.0594037525	10.8974433188	0	0	0	0	0	99.790829	0	146.282989307	1878.07938551	27984.8454158	19307.1902894
10037	10	10	49.1612716667	-116.314526667	Highway	3	93.5	725.194824	0	0	0	2	0	0	0	0	0	0	0	1	0	0	0	0	0	70.6961706183	2.6560570428	16.0126117363	0	0	0	0	0	3.2462749721	0.5127143685	2.7078618163	0	3.9766651288	0.1916443168	0	0	0	0	83.599036	0	0	0	27017.5633858	20737.916225
10039	10	12	49.1613533333	-116.31273	Highway	3	93.5	720.147705	0	0	0	2	0	0	0	0	0	0	0	1	0	0	0	0	0	73.0909749546	5.4672609814	14.1333113097	0	0	0	0	0	3.1957225583	0.9506422842	1.3982303412	0	1.6957337304	0.0681238402	0	0	0	0	73.298613	0	0	0	24563.504683	24300.5025281
10044	10	18	49.1496516671	-116.237723333	Highway	3	93.5	779.268311	0	0	0	1	0	0	0	0	0	0	0	0	0	0	0	0	0	60.3201617862	5.6796829758	22.2873515075	0	0	0	0	0	2.7526889012	1.0278633176	4.7712907456	0	2.1851003261	0	0.97586044	0	0	0	215.529885	0	0	0	18995.6878457	12982.4535164
10048	10	22	49.1388633326	-116.211913333	Highway	3	93.5	788.641357	0	0	0	0	5	0	0	0	0	0	0	0	0	0	0	0	0	39.8497679206	4.7705687759	30.2481916063	17.6752130045	0	0.3094238529	0	1.0209740633	2.4856117468	1.4111032645	1.6320188051	0	0.2150035316	0	0.3821234286	0	0	0	630.627648	0	0	0	41222.8388038	0
10051	10	25	49.1358549997	-116.203743333	Highway	3	93.5	794.40918	0	0	0	0	2	0	0	0	0	0	0	0	1	0	0	0	0	65.9644933117	13.387067378	16.1899699872	0	0	0	0	0.4695098132	2.745255327	1.1545095582	0.0891946248	0	0	0	0	0	0	0	631.175018	0	0	0	13694.4651562	21413.5476351
10052	10	26	49.1331733329	-116.196463333	Highway	3	93.5	809.069092	0	0	0	0	4	0	0	0	0	0	0	0	0	0	0	0	0	61.6725109494	12.9678906136	18.0694256266	0	0	0	0	0	2.2580699555	1.2164596222	1.1919343347	0	2.623708898	0	0	0	0	0	49.96616	0	0	0	1650.23803726	39501.8155951
10053	10	27	49.1199100003	-116.183816667	Highway	3	93.5	887.656494	0	0	0	1	0	0	0	0	0	0	0	0	0	0	0	0	0	76.1275404594	2.2192345211	15.0548901595	0	0	0	0	0	3.5059059717	1.1931036361	1.051326351	0.206229733	0.5177092997	0.1240598686	0	0	0	0	123.025418	0	0	0	19548.271424	15698.8015737
10056	10	31	49.0849833328	-116.14856	Highway	3	93.5	882.849609	0	0	1	0	0	0	0	0	0	0	0	0	0	0	0	0	0	66.6932409743	7.8342562794	5.1138207263	0	0	1.7250037039	0	0	2.1433728221	1.7747846911	0	1.9228562622	0	0	0	12.7926645407	0	0	46.154623	0	0	0	5520.22414012	4342.39756364
10057	10	32	49.0819299996	-116.096088333	Highway	3	93.5	870.833252	0	0	0	1	0	0	0	0	0	0	0	0	0	0	0	0	0	53.5306820139	3.8049892698	20.4659644429	0	0	0	0	0	2.4829418691	1.4469864792	8.2839133658	6.342616031	3.4890172879	0.1528892404	0	0	0	0	193.472542	0	435.895813882	0	56386.60425	9869.41055102
10058	10	33	49.082413333	-116.094761667	Highway	3	93.5	869.87207	0	0	0	1	0	0	0	0	0	0	0	1	0	0	0	0	0	51.9157218226	4.02154168	17.5546783042	0	1.2872521221	6.1324500762	0	0	2.5987227075	1.5300136161	5.4448514412	6.9438605352	2.4334443413	0	0.1374633538	0	0	0	98.331329	0	7209.68862521	0	47461.9305491	14359.4696765
10060	10	35	49.0900416667	-116.082506667	Highway	3	93.5	871.794678	0	0	0	0	3	0	0	0	0	0	0	0	1	0	0	0	0	17.5533366581	0	66.047084438	0	3.2983578007	7.3118168633	0	0	2.5793050565	1.2252162074	0.7214291273	0	0	1.2634538486	0	0	0	0	129.617447	0	7086.87121758	0	78752.0145676	6006.78140675
10061	10	36	49.1065233329	-116.06063	Highway	3	93.5	877.802734	0	0	0	2	0	0	0	0	0	0	0	0	0	0	0	0	0	20.1085425746	4.7246956764	31.6923364829	34.4711446313	0	0	0	0.5546855077	2.6131275598	1.4286847701	4.4067827972	0	0	0	0	0	0	0	267.77879	7148.83867693	0	0	44983.2608146	0
10063	10	38	49.1094649999	-116.056015	Highway	3	93.5	880.446289	0	0	0	0	1	0	0	0	0	0	0	0	1	0	0	0	0	46.6578425085	5.5386156177	15.9733459333	26.3574698522	0	0	0	0	2.45831414	1.9152884676	1.0991234807	0	0	0	0	0	0	0	343.479035	9078.12652677	0	0	28818.0820794	0
10064	10	39	49.1097016673	-116.055693333	Highway	3	93.5	880.686768	0	0	0	0	3	0	0	0	0	0	0	0	1	0	0	0	0	50.9110078093	5.3981222082	12.8441228222	25.733300814	0	0	0	0	2.5071421764	1.5351130674	1.0711911026	0	0	0	0	0	0	0	338.297672	8294.92348381	0	0	28139.88028	0
10065	10	40	49.1113299996	-116.053115	Highway	3	93.5	883.330322	0	0	0	0	3	0	0	0	0	0	0	0	0	0	0	0	0	76.7879423724	5.4995751352	10.8145365521	3.2558472969	0	0	0	0	2.4536048178	1.1884938257	0	0	0	0	0	0	0	0	149.339009	2175.0874722	185.607053527	0	2744.81616443	5739.39949969
10066	10	41	49.1133133329	-116.050826667	Highway	3	93.5	882.609375	0	0	0	0	3	0	0	0	0	0	0	0	0	0	0	0	0	56.3590174283	14.8384471905	23.5258217807	0	0.6425861564	0.427674134	0	0	2.7176550748	1.2494175346	0.2393807007	0	0	0	0	0	0	0	91.045729	4060.83139312	427.932143219	0	9441.51354876	16841.5392439
10073	10	48	49.2284833332	-115.89893	Highway	3	93.5	931.155762	0	0	0	0	3	0	0	0	0	0	0	0	0	0	0	0	15.8004952065	43.6635417716	7.6596227471	21.7911299537	0	0	0	0	0	2.3117085605	2.0292653118	0.8081051222	1.6521937645	1.151650119	0.1675136057	2.9647738374	0	0	0	137.339104	0	0	0	25944.537573	12544.3251967
10074	10	49	49.230568333	-115.895585	Highway	3	93.5	926.349121	0	0	0	5	0	0	0	0	0	0	0	0	0	0	0	0	0	45.2091213115	20.7342363128	17.3320530767	0	0	0	0	0	2.4617085905	1.6915063062	0.6973434479	1.6203214136	0	0	0	10.2537095408	0	0	179.605387	0	0	0	17375.8832856	32772.8291884
10075	10	50	49.2316333327	-115.893876667	Highway	3	93.5	923.945801	0	0	0	2	0	0	0	0	0	0	0	1	0	0	0	0	0	57.7315504935	17.5345044182	8.6138105333	0	0	0	0	1.104702375	2.7217768872	1.1152679075	0.4811819452	1.5287905647	0	0	0	9.1684148755	0	0	86.960461	0	0	0	14146.3405621	33608.8497604
10076	10	51	49.2391183333	-115.866988333	Highway	3	93.5	962.878906	0	0	0	2	0	0	0	0	0	0	0	0	0	0	0	0	0	67.9525024292	10.5987566499	1.9270249445	0	1.4695262081	6.2118082485	5.4825008402	0	2.4641087004	1.7743694528	0	2.1194025265	0	0	0	0	0	0	75.625753	0	6282.48794672	0	14438.361011	33848.2466529
10078	10	53	49.2543383334	-115.856945	Highway	3	93.5	949.901367	0	0	0	2	0	0	0	0	0	0	0	0	0	0	0	0	0	84.8504496184	2.0421261419	4.7708291067	0	0	0	0	0	2.7855757316	1.2592898331	3.2680045006	0.8023450347	0.1586600644	0.0627199686	0	0	0	0	76.909111	0	469.200935602	0	13519.5856184	7346.70910139
10079	10	54	49.2624845938	-115.842244991	Highway	3	93.5	945.81543	0	0	0	4	5	0	0	0	0	0	0	1	0	0	0	0	0	61.6587205982	6.3976951352	9.6181168763	0	1.2787621119	0	0	0	2.837707683	1.7514868384	3.6371412913	1.6854935667	9.5749456302	0	0	0	0	1.5599302689	173.938852	2858.68190499	4381.8360679	0	17735.3417582	1114.08669166
10082	10	57	49.2647333332	-115.840458333	Highway	3	93.5	941.009033	0	0	0	0	0	0	0	0	0	0	0	0	0	0	0	0	0	47.7688229689	2.2012454407	3.8941292951	0	2.5821230325	0	0	0	2.4664623569	1.3766972811	0.8301584285	2.024405527	0.4752568565	0	2.0362497493	0	0	34.3444490634	25.632566	11927.2880454	44700.7809521	0	1983.023443	624.999999953
10083	10	58	49.2705216666	-115.836785	Highway	3	93.5	941.249268	0	0	0	2	0	0	0	0	0	0	0	0	0	0	0	0	49.6439443165	4.3798970904	0	3.721818497	0	3.2377006139	0	0	0	2.4347207944	1.8356642596	0	1.9292505426	0	0	0	0	0	32.8170038856	41.527407	6897.239685	39654.9064233	0	6913.53176615	0
10084	10	59	49.2763333328	-115.834051667	Highway	3	93.5	944.373535	0	0	2	0	0	0	0	0	0	0	0	0	0	0	0	0	41.0913475394	1.2976601743	9.1414143066	3.7256735796	0	3.1810432998	0	0	0	2.7899577632	1.3852051089	0.3414067861	2.0307158763	0	0	0	0	0	35.015575566	40.033449	12885.9993565	43702.2501642	0	17362.0463966	0
10085	10	60	49.2767700004	-115.83383	Highway	3	93.5	944.133301	0	0	0	0	0	0	0	0	0	0	0	0	0	0	0	0	38.8666034403	1.9902322454	10.7569162059	3.5527506472	0	2.9042262072	0	0	0	2.6553487401	0.9937649398	0.2812459176	1.9840791434	0	0	0	0	0	36.0148325131	40.529801	17100.5969907	44224.0488707	0	17331.9037292	0
10086	10	61	49.2833233331	-115.831368333	Highway	3	93.5	946.296143	0	0	0	2	0	0	0	0	0	0	0	0	0	0	0	0	42.2097154677	0.000003301	6.8648644641	4.1196785589	0	4.0032144242	0	0	0	2.7861314536	0.9287479025	0.7745740131	2.3142090407	0	0	0.3987039666	0	3.3015372297	32.298620178	37.075796	0	39166.4468319	0	29000.6977823	0
10087	10	62	49.2925866666	-115.830866667	Highway	3	93.5	947.978516	0	0	0	2	0	0	0	0	0	0	0	0	0	0	0	0	40.4366730571	6.4920955835	8.0715805729	5.7122693203	0	2.7223024993	0	0	0	2.8804967279	1.0269969209	0.523873058	2.1512044661	1.7395662655	0.108548962	0	0	0	28.1343925663	57.707443	1506.0646996	34262.4877378	0	9306.72770505	3083.36722186
10095	10	70	49.315461667	-115.828118333	Highway	3	93.5	969.127441	0	0	0	0	3	0	0	0	0	0	0	0	0	0	0	0	0	27.8467201794	29.9268141964	33.1736717047	0	0	0	0	0	2.375479606	1.8597830008	3.3558184134	0	0.571511074	0	0.8902018252	0	0	0	274.599736	0	0	0	25801.4633371	47124.1309804
10096	10	71	49.3243949997	-115.829293333	Highway	3	93.5	990.035889	0	0	0	4	0	0	0	0	0	0	0	0	0	0	0	0	0	66.8844186016	3.6255869633	9.8301054325	0	1.2725182729	0	4.4116743402	0	4.2096337628	0.9277563395	5.5695630404	1.7057271014	0	0	0	0	0	1.5630161455	185.136731	11872.5427692	1376.45666994	0	28969.5476123	2500.00000014
10098	10	73	49.3265466672	-115.827853333	Highway	3	93.5	986.431152	0	0	0	2	0	0	0	0	0	0	0	1	0	0	0	0	0	51.7760227977	2.3365621811	12.4964903172	0	1.823520428	0	1.9248108188	0	3.8097590206	1.061262976	3.7885756414	2.0995637	2.2579475351	0.080621554	0	0	1.1450375482	15.3998254821	119.203412	26974.7907752	22493.4374967	0	12929.2853148	1020.3012246
10099	10	74	49.3334800003	-115.821811667	Highway	3	93.5	975.375732	0	0	0	2	0	0	0	0	0	0	0	1	0	0	0	0	0	53.9142284529	1.0764226023	7.9295769448	0	2.8783762473	0	4.7251900107	0	3.4154040673	1.0602360578	0.5168867877	1.8768467445	0.5897614471	0	0	0	5.5282278336	16.4888428041	45.562701	9953.92764785	19394.7889737	0	22722.9361562	1840.00988593
10103	10	78	49.3398800003	-115.824065	Highway	3	93.5	997.966797	0	0	0	0	4	0	0	0	0	0	0	0	0	0	0	0	0	61.3178997682	2.890437576	17.9736118178	0	2.8734089035	0	4.0447609002	0	3.5334960652	0.6026584916	0	1.5066950562	0	0	0	0	0	5.2570314212	158.733964	625.00000014	6644.01887855	0	31530.0628073	726.356506294
10104	10	79	49.342656667	-115.824561667	Highway	3	93.5	1003.253906	0	0	0	6	0	0	0	0	0	0	0	0	0	0	0	0	0	55.0688719197	2.9546159013	10.7930780265	0	2.0541632724	0	9.3977021761	0	3.1813940039	0.6387805684	0	2.0622401468	0	0	0	0	0	13.8491539849	124.456536	7326.89663891	17395.269255	0	24527.0560772	0
10105	10	80	49.3457433326	-115.824375	Highway	3	93.5	991.478027	0	0	0	0	4	0	0	0	0	0	0	0	0	0	0	0	0	63.0616820988	2.2696380584	2.4297669351	0	2.2227930942	0	9.6449759491	0	3.220497219	0.2519240528	0.6899015996	1.8800238251	0	0	0	0	0	14.328797168	113.566363	11606.6118713	17702.6223674	0	9205.6329312	0
10106	10	81	49.3536983333	-115.820876667	Highway	3	93.5	976.096924	0	0	0	3	0	0	0	0	0	0	0	0	0	0	0	0	0	52.8320097777	3.0539477788	6.7912632977	0	1.7657634511	0	5.7466264322	0	2.9373954234	0.8596040438	0.7447277536	1.5859777957	0	0	0	0	0	23.6826842459	19.628222	17393.2327744	29787.2964998	0	6787.59434709	0
10108	10	83	49.3729016672	-115.824578333	Highway	3	93.5	942.450928	0	0	0	2	0	0	0	0	0	0	0	0	0	0	0	0	0	39.9624034904	31.7326758512	7.6178016306	0	2.2665852189	3.9122378749	0	1.2707456039	3.2860308835	0.8805177224	1.3266643317	1.7156235577	0	0	5.3474303613	0	0	0.6812834735	11.470257	493.461747045	7079.38055649	0	12824.1358754	12900.2380374
10109	10	84	49.3811483333	-115.841638333	Highway	3	93.5	948.699707	0	0	0	5	0	0	0	0	0	0	0	0	0	0	0	0	0	61.9293503948	4.1875311119	17.6296699435	0	0	0	0	0	2.4751754157	1.3518015686	0.9041770232	0	3.3311199999	0	8.1911745423	0	0	0	236.460761	0	0	0	37491.972022	13695.8521975
10111	10	86	49.3811683333	-115.847791667	Highway	3	93.5	951.823975	0	0	0	0	3	0	0	0	0	0	0	0	0	0	0	0	0	58.4423029071	6.9799495433	22.2670561898	0	2.6503094653	4.1118095565	0	0	2.6366324082	0.8667211233	0.8165407149	0.3537164929	0.8749615989	0	0	0	0	0	32.703022	0	7544.75941494	0	43689.9005941	11624.6134093
10112	10	87	49.3818983328	-115.84969	Highway	3	93.5	952.544922	0	0	0	0	3	0	0	0	0	0	0	0	1	0	0	0	0	54.7735476886	5.2996682356	17.7571051017	0	7.1885887935	4.9943734981	0	0	2.9312361644	0.7245633681	2.8279566982	1.4796340851	2.0233263668	0	0	0	0	0	43.108343	0	7810.8267862	0	47552.8497209	16051.349383
[truncated: 4 more columns]

## Sheet: Trans_raw
ID	Survey	Nr	Lat	Long	Transect_N	periods(12h)	length(km)	elevation	Bobcat	Cougar	Coyote	Deer	Elk	Fox	Moose	Wolf	Bob_300	Cou_300	Coy_300	Dee_300	Elk_300	Fox_300	Moo_300	Wolf_300	forest	woodland	shrub	grass	agricultur	riparian	water	gravel	rock	highway	hwy_should	road_path	railroad	residentia	developed	disturbed	wetland	dirt	lake	nr_water	Shad_200	Wat_200	Rock_200	Expos_200	ShrL_200
102	1	2	49.462746866	-115.843929257	T01	2	1	988.834473	0	0	1	1	0	0	0	0	0	0	0	0	0	0	0	0	0	71.0826814869	5.3073628324	16.145149467	0	0	0	0	0	1.9191500647	1.1032131817	3.1354794603	1.3069635071	0	0	0	0	0	0	984.116269	0	0	0	18581.9807028	21747.8452793
103	1	3	49.4633387116	-115.843125768	T01	2	1	990.035889	0	0	0	3	0	0	0	0	0	0	0	0	0	0	0	0	0	74.8575968879	6.934110292	11.70072485	0	0	0	0	0	1.8745680851	0.9152694812	2.5644924164	1.1532379875	0	0	0	0	0	0	905.803414	0	0	0	12199.7699475	17141.6184093
104	1	4	49.4638323234	-115.842564935	T01	2	1	989.55542	0	0	0	4	0	0	0	0	0	0	0	0	0	0	0	0	0	84.1107735261	6.7012759037	6.4561285663	0	0	0	0	0	1.0219014087	0.5102656133	0.3620279647	0.8376270173	0	0	0	0	0	0	841.444524	0	0	0	7536.6453264	13679.1854226
105	1	5	49.466947038	-115.836762059	T01	2	1	996.524902	0	0	0	4	1	0	0	0	0	0	0	0	0	0	0	0	0	71.6032238433	18.3893757951	7.9776805285	0	0	0	0	0	0	0	1.3417753113	0	0	0	0.6879445219	0	0	0	302.112253	0	0	0	21481.0212054	32218.5015459
107	1	7	49.467683053	-115.834351089	T01	2	1	992.439209	0	0	0	13	2	0	0	0	0	0	0	0	0	0	0	0	0	44.7374935856	16.5322089076	27.7803561608	0	0	0	0	0	0	0	0.5984175003	0	0	0	10.3515238457	0	0	0	117.993798	0	0	0	59329.2347311	21360.6227643
252	2	52	49.4622884603	-115.844844058	T01	2	1	991.237549	0	0	7	0	0	0	0	0	0	0	0	0	0	0	0	0	0	65.6324894607	7.4533604389	18.2407821583	0	0	0	0	0	2.3732502259	1.3834140182	3.3636084936	1.5530952045	0	0	0	0	0	0	946.387016	0	0	0	17931.9540868	24308.4744928
253	2	53	49.4659173209	-115.838199472	T01	2	1	990.756836	0	0	1	7	0	0	0	0	0	0	0	0	0	0	0	0	0	63.4060566995	32.5317701253	2.5372143383	0	0	0	0	0	0	0	1.5249588369	0	0	0	0	0	0	0	455.96983	0	0	0	3129.70652832	18664.0072167
254	2	54	49.4661419562	-115.83782916	T01	2	1	1000.370117	0	0	0	7	5	0	0	0	0	0	0	0	0	0	0	0	0	62.1335419924	33.0452536264	2.89079808	0	0	0	0	0	0	0	1.9304063013	0	0	0	0	0	0	0	419.390951	0	0	0	7488.95370058	22801.6742415
255	2	55	49.4671846653	-115.835865783	T01	2	1	995.803711	0	0	1	4	3	0	0	0	0	0	0	0	0	0	0	0	0	69.2204144487	13.575376589	15.1306649707	0	0	0	0	0	0	0	1.2997371948	0	0	0	0.7738067968	0	0	0	235.866577	0	0	0	29299.9544901	34088.3700976
323	3	23	49.4651030194	-115.839943243	T01	2	1	1016.472168	0	0	1	0	0	0	0	0	0	0	0	0	0	0	0	0	0	68.4467339178	27.0522614438	3.2200999884	0	0	0	0	0	0	0	1.28090465	0	0	0	0	0	0	0	607.629287	0	0	0	1250.00000009	5617.86733125
324	3	24	49.4665520817	-115.837219125	T01	2	1	1020.076904	0	0	1	2	0	0	0	0	0	0	0	0	0	0	0	0	0	65.7711088136	25.4718329967	6.1117985721	0	0	0	0	0	0	0	1.9860096062	0	0	0	0.6592500114	0	0	0	356.422088	0	0	0	15714.5305929	27497.901898
438	4	38	49.464850221	-115.84121109	T01	2	1	1004.215332	0	0	0	5	0	0	0	0	0	0	0	0	0	0	0	0	0	75.6022935433	20.4897845009	2.8567255414	0	0	0	0	0	0	0	1.0511964144	0	0	0	0	0	0	0	692.222177	0	0	0	1995.59244568	8333.26165126
439	4	39	49.4653698987	-115.839718357	T01	2	1	1000.850586	0	0	2	0	0	0	0	0	0	0	0	0	0	0	0	0	0	69.8956360201	25.5532167545	3.3648668086	0	0	0	0	0	0	0	1.1862804168	0	0	0	0	0	0	0	574.83006	0	0	0	1250.00000009	6498.39740407
442	4	42	49.4676720723	-115.834943522	T01	2	1	1002.29248	0	0	1	0	4	0	0	0	0	0	0	0	0	0	0	0	0	53.2687580555	16.8819659626	23.6438493692	0	0	0	0	0	0	0	0.808046271	0	0	0	5.3973803418	0	0	0	149.827418	0	0	0	51015.6675902	24506.5462307
521	5	21	49.4635966667	-115.842965	T01	3	1	992.919922	0	0	0	1	0	0	0	0	0	0	0	0	0	0	0	0	0	80.8540351156	6.7801994401	7.9821159978	0	0	0	0	0	1.2422039714	0.7348745496	1.6128602751	0.7937106505	0	0	0	0	0	0	880.493984	0	0	0	9166.16366996	14343.3112439
522	5	22	49.4646533332	-115.84142	T01	3	1	993.881165	0	0	0	4	1	0	0	0	0	0	0	0	0	0	0	0	0	76.3051194277	19.170316451	3.2160771757	0	0	0	0	0	0	0	1.3084869456	0	0	0	0	0	0	0	718.329576	0	0	0	3046.03414044	7511.47987328
527	5	27	49.4674566674	-115.833568333	T01	3	1	988.834473	0	0	0	0	0	0	1	0	0	0	0	0	0	0	0	0	0	31.9997522052	16.7821707565	35.315065491	0	0	0	0	0	0	0	0.417595562	0	1.0531461461	0.1951260584	14.2371437808	0	0	0	87.533667	0	0	0	67164.6137198	20334.4876555
624	6	24	49.4624361493	-115.844502328	T01	2	1	983.306885	0	0	0	2	0	0	0	0	0	0	0	0	0	0	0	0	0	70.4731464629	4.1936108986	17.585745712	0	0	0	0	0	2.1685318081	0.9609190304	3.3664774263	1.2515686617	0	0	0	0	0	0	957.234357	0	0	0	17296.7883668	24991.4570938
625	6	25	49.4630347848	-115.8436374	T01	2	1	982.826172	0	0	0	4	0	0	0	0	0	0	0	0	0	0	0	0	0	72.2119172924	6.3756538811	15.1054119288	0	0	0	0	0	1.8044253482	0.9240822769	2.6488348598	0.9296744129	0	0	0	0	0	0	954.440598	0	0	0	15678.8423613	19584.4210963
629	6	29	49.4667309525	-115.836525858	T01	2	1	993.400635	0	0	0	1	0	0	0	0	0	0	0	0	0	0	0	0	0	67.6839577987	20.2287854942	9.4236537879	0	0	0	0	0	0	0	1.9995148904	0	0	0	0.6640880288	0	0	0	304.902905	0	0	0	19341.6091667	27815.616682
630	6	30	49.4673837353	-115.835577277	T01	2	1	990.276367	0	0	0	5	3	0	0	0	0	0	0	0	0	0	0	0	0	65.7040405535	14.5872947627	17.664187104	0	0	0	0	0	0	0	1.2539857151	0	0	0	0.7904918648	0	0	0	205.742063	0	0	0	35341.8964558	33566.7234269
724	7	24	49.4618866671	-115.844485	T01	5	1	1058.048828	0	0	0	3	1	0	0	0	0	0	0	0	0	0	0	0	0	60.8688633488	11.3591912533	18.4912380145	0	0	0	0	0	2.7749603697	1.6252494676	3.1773787538	1.7031187923	0	0	0	0	0	0	897.144469	0	0	0	17897.9499334	25102.1302545
729	7	29	49.4649133327	-115.840863333	T01	5	1	1034.496582	0	0	0	1	0	0	0	0	0	0	0	0	0	0	0	0	0	73.2058123122	22.7896651682	2.7299666402	0	0	0	0	0	0	0	1.2745558794	0	0	0	0	0	0	0	669.250142	0	0	0	1275.44142437	7776.09675638
730	7	30	49.465531667	-115.838735	T01	5	1	1030.170654	0	0	0	2	0	0	0	0	0	0	0	0	0	0	0	0	0	66.1011874428	29.1974837684	3.4572001767	0	0	0	0	0	0	0	1.2441286122	0	0	0	0	0	0	0	513.232686	0	0	0	1290.60164805	11166.1173159
735	7	35	49.4670383327	-115.836196667	T01	5	1	1027.286865	0	0	0	4	0	0	0	0	0	0	0	0	0	0	0	0	0	71.0089165226	13.8983414422	12.9739953689	0	0	0	0	0	0	0	1.311255219	0	0	0	0.8074914473	0	0	0	264.755468	0	0	0	26292.9161238	32192.7826404
858	8	58	49.4378182479	-115.878536543	T02	3	1	995.563477	0	0	3	9	4	0	0	0	0	0	0	0	0	0	0	0	0	46.9108718577	12.0295735747	35.0053297192	0	0	0	0	0	0.6060866204	0.252139956	0.3722864693	1.1061804891	0	0	0	3.7175313136	0	0	83.763211	0	0	0	28913.8851818	21342.0829479
859	8	59	49.4371111496	-115.878693536	T02	3	1	994.842529	0	0	1	2	0	0	0	0	0	0	0	0	0	0	0	0	0	44.2620099537	12.8462150121	39.163354353	0	0	0	0	0	0	0	0.2596167948	1.3665749727	0	0	0	2.1022289137	0	0	82.057733	0	0	0	27976.4597718	24911.6470082
860	8	60	49.4319405219	-115.87840612	T02	3	1	997.24585	0	0	3	6	1	0	0	0	0	0	0	0	0	0	0	0	0	64.4349801312	0	32.6610560602	0	0	0	0	0	0	0	0.1354795812	0.8492563189	1.9192279085	0	0	0	0	0	98.781418	0	0	0	20067.9320499	17225.4560452
861	8	61	49.4316757381	-115.878588008	T02	3	1	997.24585	0	0	1	2	0	0	0	0	0	0	0	0	0	0	0	0	0	66.8955020322	0	29.9074671052	0	0	0	0	0	0	0	0.0929766829	1.1535850145	1.9504691653	0	0	0	0	0	117.251124	0	0	0	19666.4666738	16175.4999724
862	8	62	49.4315832851	-115.878089117	T02	3	1	996.524902	0	0	0	1	0	0	0	0	0	0	0	0	0	0	0	0	0	66.8983167009	0.1179151606	26.69563775	0	0	0	0	0	0	0	0.841154202	1.0906190317	4.3563571548	0	0	0	0	0	85.158721	0	0	0	21077.7517423	14768.0363346
918	9	18	49.4365908864	-115.878809122	T02	2	1	1020.076904	0	0	1	3	0	0	0	0	0	0	0	0	0	0	0	0	0	48.4484318946	13.6373359531	35.8599578758	0	0	0	0	0	0	0	0.1013207562	1.2679685042	0	0	0	0.684985016	0	0	78.944873	0	0	0	24216.4455438	22106.1888685
919	9	19	49.4346726874	-115.878771739	T02	2	1	1012.867188	0	0	0	15	0	1	0	0	0	0	0	0	0	0	0	0	0	57.1663415592	6.7096586547	34.6258962311	0	0	0	0	0	0	0	0	1.0922336934	0	0.4058698615	0	0	0	0	57.634007	0	0	0	4786.39637405	32491.2562564
920	9	20	49.4333283331	-115.87857	T02	2	1	1010.223328	0	0	0	1	0	0	1	0	0	0	0	0	0	0	0	0	0	60.4528847433	2.8875562901	35.1699156033	0	0	0	0	0	0	0	0	1.1956582702	0	0.2939850931	0	0	0	0	70.092283	0	0	0	9276.85213415	26271.1576013
1034	10	34	49.4329869193	-115.878824964	T02	2	1	1005.897461	0	0	1	2	0	0	0	0	0	0	0	0	0	0	0	0	0	58.5355920217	0.7751682704	39.6738092063	0	0	0	0	0	0	0	0	1.0154305016	0	0	0	0	0	0	97.71311	0	0	0	17451.637944	23949.5582239
1035	10	35	49.4311876601	-115.87820923	T02	2	1	1000.370117	1	0	2	0	0	0	0	0	0	0	0	0	0	0	0	0	0	67.1409004737	0	23.0815057335	0	0	0	0	0	0	0	1.2898371346	1.3553414893	5.1288144633	0	2.0036007055	0	0	0	102.690957	0	0	0	24964.9073991	12793.3843358
1036	10	36	49.4300466669	-115.87804	T02	2	1	998.447388	0	0	0	0	1	0	2	0	0	0	0	0	0	0	0	0	0	59.5301771449	7.753500764	6.5043332015	0	0	0	0	0	0	0	2.0854400123	0.9882372103	4.952306743	0.5126678951	17.6733370289	0	0	0	129.846143	0	0	0	35300.3136272	11247.1036274
1114	11	14	49.4381247738	-115.878315931	T02	3	1	998.447266	0	0	0	4	0	0	0	0	0	0	0	0	0	0	0	0	0	50.5952997422	11.7038351061	30.2141398319	0	0	0	0	0	1.0823765867	0.7322068795	0.6530541597	1.2671684873	0	0	0	3.7519192065	0	0	72.146262	0	0	0	27903.4110783	18225.8595267
1115	11	15	49.433764089	-115.878406624	T02	3	1	997.005371	0	0	0	2	0	0	0	0	0	0	0	0	0	0	0	0	0	61.2820770553	4.0458873101	32.7895506598	0	0	0	0	0	0	0	0	1.4997374796	0	0.3827474951	0	0	0	0	45.513569	0	0	0	5128.39891922	29419.2985289
1116	11	16	49.4325727688	-115.878477954	T02	3	1	998.687744	0	0	0	3	0	0	0	0	0	0	0	0	0	0	0	0	0	61.5107341972	0	37.4262464419	0	0	0	0	0	0	0	0	1.0331827036	0.0298366573	0	0	0	0	0	86.588669	0	0	0	18255.8196426	21020.2921467
1118	11	18	49.4303553365	-115.878274105	T02	3	1	997.005371	0	0	0	0	0	0	1	0	0	0	0	0	0	0	0	0	0	64.1751953549	0.4077638023	13.0011170558	0	0	0	0	0	0	0	2.1251420736	1.1233438994	3.7190110529	0.3265126467	15.1219141144	0	0	0	134.716825	0	0	0	31309.2509203	9474.49766997
1119	11	19	49.4295239358	-115.877693072	T02	3	1	995.323242	0	0	0	3	0	0	0	0	0	0	0	0	0	0	0	0	0	50.6609087829	14.7341959669	7.4726978697	0	0	0	0	0	0.1873250401	0	1.2671171472	1.0723048571	3.7761648178	0.5050885361	20.3241969822	0	0	0	126.322885	0	0	0	43794.2291734	12400.6256291
1214	12	14	49.437603333	-115.878691667	T02	2	1	990.516602	0	0	0	4	0	0	0	0	0	0	0	0	0	0	0	0	0	44.9346474387	12.0690557156	38.0294859755	0	0	0	0	0	0	0	0.4243148565	1.1907049858	0	0	0	3.3517910278	0	0	89.487961	0	0	0	29333.398878	24082.629529
1215	12	15	49.4363266671	-115.878701667	T02	2	1	990.997314	0	0	0	8	0	0	0	0	0	0	0	0	0	0	0	0	0	48.5921713506	13.8941941219	36.3441375626	0	0	0	0	0	0	0	0.0100793738	1.076816784	0	0	0	0.0826008071	0	0	68.058666	0	0	0	19096.9079235	24887.5639753
1218	12	18	49.434001667	-115.878668333	T02	2	1	992.198975	0	0	0	6	0	0	0	0	0	0	0	0	0	0	0	0	0	59.3168528248	4.8062656678	34.4408830982	0	0	0	0	0	0	0	0	1.0239509217	0	0.4120474875	0	0	0	0	59.839978	0	0	0	4848.80198903	31182.5630917
1221	12	21	49.4313816667	-115.877895	T02	2	1	991.718262	0	0	0	0	4	0	0	0	0	0	0	0	0	0	0	0	0	66.8113456663	0	24.4344337208	0	0	0	0	0	0.169832594	0	1.365594917	1.3241662132	5.4328778559	0	0.4617490329	0	0	0	75.467292	0	0	0	23332.5719089	13828.0308625
1222	12	22	49.4306200003	-115.877916667	T02	2	1	993.640869	0	0	0	2	5	0	0	0	0	0	0	0	0	0	0	0	0	65.5097930506	2.8767381287	13.134471963	0	0	0	0	0	0	0	1.9713605589	1.0423960614	6.8433424653	0	8.6218977721	0	0	0	101.80556	0	0	0	29037.8805653	9620.91291953
1316	13	16	49.4373666673	-115.87884	T02	7	1	1013.828369	0	0	1	0	1	0	0	0	0	0	0	0	0	0	0	0	0	44.0238018683	11.7329596815	40.0034074759	0	0	0	0	0	0	0	0.2919295069	1.3119508952	0	0	0	2.6359505722	0	0	94.622308	0	0	0	30333.1478689	26418.9358637
1321	13	21	49.4359283331	-115.878756667	T02	7	1	1012.626953	0	0	0	5	0	0	0	0	0	0	0	0	0	0	0	0	0	49.1720844456	13.1074555419	36.3128940855	0	0	0	0	0	0	0	0	1.0359166359	0	0.3716492911	0	0	0	0	62.786708	0	0	0	14594.1762151	25267.1217822
1322	13	22	49.4356116674	-115.878696667	T02	7	1	1011.665283	0	0	0	2	0	0	0	0	0	0	0	0	0	0	0	0	0	50.9298203705	11.9616576469	35.6322539887	0	0	0	0	0	0	0	0	1.0944013154	0	0.3818666784	0	0	0	0	54.417395	0	0	0	9811.58492554	28932.2095947
1323	13	23	49.4352283332	-115.878695	T02	7	1	1014.549561	0	0	1	3	0	0	0	0	0	0	0	0	0	0	0	0	0	52.3765653173	9.9946342911	36.1334765577	0	0	0	0	0	0	0	0	1.1337049337	0	0.3616189003	0	0	0	0	54.662885	0	0	0	6229.43135337	32392.7587325
1327	13	27	49.4328099996	-115.878593333	T02	7	1	1010.463623	0	0	0	2	0	0	0	0	0	0	0	0	0	0	0	0	0	60.3237440595	0.2960412068	38.141638299	0	0	0	0	0	0	0	0	1.2385764347	0	0	0	0	0	0	87.402034	0	0	0	16688.0213983	21957.9448383
1331	13	31	49.4293633326	-115.876966667	T02	7	1	1005.176514	0	0	0	3	0	0	0	0	0	0	0	0	0	0	0	0	0	48.738509083	17.5284539097	9.437472272	0	0	0	0	0	2.4927053772	0.4674820821	1.8362779829	1.0984553259	4.4546175209	0	13.9460264463	0	0	0	84.029332	0	0	0	45450.6741777	16183.9186326
1419	14	19	49.4377949997	-115.876743333	T02	5	1	1020.076904	0	0	0	3	4	0	0	0	0	0	0	0	0	0	0	0	0	58.3532174556	9.3392005584	20.7399697732	0	0	0	0	0	2.0229470363	1.1568127062	3.0184104193	1.8328988313	0	0	0	3.5365432196	0	0	44.689509	0	0	0	22106.1507552	13644.8030423
1423	14	23	49.4309366674	-115.877793333	T02	5	1	1004.695801	0	0	0	3	0	0	0	0	0	0	0	0	0	0	0	0	0	66.4553182877	0.8244047828	18.7030628007	0	0	0	0	0	0.6083404461	0	2.0490909594	1.0725691468	6.4341241056	0	3.8530894709	0	0	0	81.826917	0	0	0	27694.1273175	10556.8989601
1501	15	1	49.2386614624	-115.870129578	T03	6	1.05	994.602051	0	0	0	15	0	0	0	0	0	0	0	0	0	0	0	0	0	58.7994514022	14.902839306	11.9168306034	0	1.9109096853	5.7408543092	1.1725227608	0	2.0900366532	1.073605974	0.7130637018	1.6798856041	0	0	0	0	0	0	141.304417	0	4525.11586973	0	28351.3610454	24089.5980024
1502	15	2	49.2391276637	-115.869800001	T03	6	1.05	1003.734619	0	0	0	11	0	0	0	0	0	0	0	0	0	0	0	0	0	57.0162425922	16.9506328207	15.6770556655	0	0.9062643594	3.3551656331	1.1368485476	0	1.7493196088	1.1719862652	0.709147294	1.3273372134	0	0	0	0	0	0	166.489568	0	3187.64641458	0	30300.5857151	24171.3492913
1503	15	3	49.2418295698	-115.865724636	T03	6	1.05	993.640869	0	0	0	1	0	0	0	0	0	0	0	0	0	0	0	0	0	58.7013034183	10.4515584188	25.8727352545	0	0	0	0.654109259	0	1.6737784942	1.0980296365	0.1924676274	0	0	0.8716861069	0	0.4843317843	0	0	357.74436	0	0	0	25483.8791776	22900.4188363
1504	15	4	49.2421676132	-115.86515978	T03	6	1.05	993.881104	0	0	0	6	0	0	0	0	0	0	0	0	0	0	0	0	0	57.2894498227	3.2456443206	33.7732977087	0	0	0.2388630886	1.2792553282	0	2.0418170971	0.9994368731	0.229888373	0	0	0.1095425881	0	0.7928047999	0	0	374.121351	0	0	0	31701.7900192	20082.3931641
1505	15	5	49.242370958	-115.864788881	T03	6	1.05	992.679688	0	0	1	8	0	0	0	0	0	0	0	0	0	0	0	0	0	54.2625182843	10.6760871271	28.4773035194	0	0	0.7744887326	1.8724107092	0	1.8743004878	1.0728748911	0.1675419432	0	0	0	0	0.8224743053	0	0	385.68201	0	0	0	34759.261749	20705.8255126
1506	15	6	49.2426719521	-115.864501046	T03	6	1.05	989.074707	0	0	0	4	0	0	0	0	0	0	0	0	0	0	0	0	0	53.6352461691	9.1066865972	31.1710181079	0	0	0.4388220119	1.8479025587	0	1.884306551	0.9383112501	0.8953860681	0	0	0	0	0.0823206859	0	0	408.734996	0	0	0	36872.5338376	20962.8567695
1507	15	7	49.2440182534	-115.861958563	T03	6	1.05	1007.099121	0	0	0	18	0	0	0	0	0	0	0	0	0	0	0	0	0	66.5603346714	9.6466194403	14.1086091557	0	0	0	2.8941006074	0	2.060460525	1.0983038002	1.5053613971	0	0.8624874131	0.3951488642	0	0.8685741256	0	0	300.116872	0	0	0	25406.2247236	14252.2968767
1612	16	12	49.2395544703	-115.869056024	T03	2	1.05	1037.861084	0	0	0	4	0	0	0	0	0	0	0	0	0	0	0	0	0	52.9178243777	17.8747893752	19.005949049	0	0.6238057684	2.1464624707	0.789515421	0	1.7368839263	1.186890656	1.1236657491	0.966796084	0	1.6274171227	0	0	0	0	177.09467	0	1344.49553255	0	29793.6662185	29728.1560739
1613	16	13	49.2402919099	-115.867549125	T03	2	1.05	1036.178711	0	0	0	10	0	0	0	0	0	0	0	0	0	0	0	0	0	64.198320492	19.104375698	10.5143724568	0	0	0	0.6543462314	0	1.9968069904	1.2587345029	0.3421614102	0	0.8654785971	1.0654036211	0	0	0	0	212.273062	0	0	0	11950.1040575	25556.9091384
1614	16	14	49.2412928769	-115.866113724	T03	2	1.05	1017.193115	0	0	2	7	0	0	0	0	0	0	0	0	0	0	0	0	0	59.2005355661	18.0172960288	17.4187524924	0	0	0	0.6354804631	0	1.9501415152	1.4210703551	0.3694056936	0	0	0.6682627657	0	0.31905512	0	0	310.672846	0	0	0	15319.4892512	27408.7763166
1616	16	16	49.242430637	-115.865230104	T03	2	1.05	1006.618408	0	0	0	4	0	0	0	0	0	0	0	0	0	0	0	0	0	56.4110568557	6.3928570103	32.3320091355	0	0	0	1.5008590446	0	1.8719872407	0.9682535442	0.1969087304	0	0	0.3260684386	0	0	0	0	403.208573	0	0	0	37408.0635315	18607.0412933
1728	17	28	49.2393794559	-115.868778499	T03	2	1.05	1010.944336	0	0	0	1	0	0	0	0	0	0	0	0	0	0	0	0	0	52.6614626127	18.6347884722	15.7714262546	0	1.0182670669	4.6361249242	0.8431596398	0	1.8156002881	1.4620223459	0.7158267008	1.343385836	0	1.0979358588	0	0	0	0	150.573861	0	3410.44300893	0	27387.0910314	29678.0787076
1729	17	29	49.2406138591	-115.86712081	T03	2	1.05	1009.261963	0	0	0	5	0	0	0	0	0	0	0	0	0	0	0	0	0	66.0278089768	18.7725538238	8.5440069675	0	0	0	0.7352252111	0	2.2654912348	1.5507036921	0.4042456247	0	0.6526835217	1.0472809475	0	0	0	0	240.712146	0	0	0	7917.800489	27095.9595459
1730	17	30	49.2430076474	-115.863874583	T03	2	1.05	1006.618408	0	0	0	6	0	0	0	0	0	0	0	0	0	0	0	0	0	58.9581819217	8.4375910387	26.7796430863	0	0	0.4306621215	1.1342311649	0	1.96064192	0.8747993434	1.4242494035	0	0	0	0	0	0	0	416.620221	0	0	0	30736.6623995	20908.459242
1731	17	31	49.2436130719	-115.86284671	T03	2	1.05	1006.378174	0	0	0	3	0	0	0	0	0	0	0	0	0	0	0	0	0	70.1510354318	6.9373694892	15.5823514736	0	0	0	2.6584138501	0	1.8115911067	0.9049521523	1.3014971906	0	0.2264800254	0.4263092805	0	0	0	0	351.374044	0	0	0	24134.6388822	18750.8073196
1819	18	19	49.2410243213	-115.866625356	T03	4	1.05	1012.14624	0	0	0	3	0	0	0	0	0	0	0	0	0	0	0	0	0	64.2717626769	18.5122096277	11.4656873288	0	0	0	0.7755172192	0	2.1091466126	1.0864271943	0.2826460536	0	0.0999024825	1.3967008044	0	0	0	0	281.691247	0	0	0	10087.3381635	29667.7428102
1823	18	23	49.2444993736	-115.861699814	T03	4	1.05	1007.820068	0	0	0	9	0	0	0	0	0	0	0	0	0	0	0	0	0	67.2772930866	9.8433204973	13.9236048479	0	0	0	2.7971670691	0	1.9348191655	0.9830257191	1.3234051706	0	0	0	0	1.9173644439	0	0	304.003568	0	0	0	21522.1860444	14892.4346173
1904	19	4	49.2431290173	-115.863328669	T03	2	0.65	1003.253906	0	0	1	3	0	0	0	0	0	0	0	0	0	0	0	0	0	63.0728677942	8.4478929785	21.1383538342	0	0	0.3914531636	1.5057590861	0	1.9177457035	0.9861573989	1.896953145	0	0	0.642816896	0	0	0	0	378.406833	0	0	0	27499.5850979	20465.4654993
2008	20	8	49.2399698779	-115.867985655	T03	1	1.05	1001.571533	0	0	0	1	0	0	0	0	0	0	0	0	0	0	0	0	0	59.5779288814	19.1732133844	12.8922245278	0	0.6536118492	1.3893933716	0.0785772089	0	2.1641634702	1.396306996	0.377659604	0.8191801958	0.377045899	1.1006946118	0	0	0	0	187.439102	0	581.10568672	0	18421.4805282	28470.5818818
2010	20	10	49.2412191999	-115.866996506	T03	1	1.05	994.361816	0	0	0	3	0	0	0	0	0	0	0	0	0	0	0	0	0	63.134905579	13.1049983938	16.5413716921	0	0	0	0.7368495291	0	1.6748569584	0.9054284793	0.415672719	0	0.9395220576	2.5463945916	0	0	0	0	305.832092	0	0	0	16662.3600481	27418.1322345
2110	21	10	49.2416268122	-115.866006436	T03	2	1.05	985.229492	0	0	0	0	1	0	0	0	0	0	0	0	0	0	0	0	0	59.0234680965	12.5528958945	23.4845163931	0	0	0	0.6315182512	0	1.8529330351	1.0198636661	0.2123791058	0	0	1.0519287419	0	0.1704968157	0	0	347.15572	0	0	0	23167.7825382	25277.1189326
2251	22	51	49.2251805118	-115.910871411	T04	4	1.05	960.235352	0	0	0	15	0	0	0	0	0	0	0	0	0	0	0	0	55.1063031471	28.1460931461	0	4.537594239	0	2.2661251487	4.3307484686	0.8225962523	0	1.5995781949	1.1639912065	0.8297321164	1.1972380806	0	0	0	0	0	0	81.097608	0	708.203584104	0	22425.1434159	10620.5638937
2252	22	52	49.2256404269	-115.910564046	T04	4	1.05	976.337158	0	0	0	5	0	0	0	0	0	0	0	0	0	0	0	0	66.1224180146	19.1243141602	0	3.6458343963	0	1.5046138978	3.1266551631	1.0711345007	0	2.3645615153	1.4663112256	0.5338461622	1.0403109642	0	0	0	0	0	0	30.53139	0	473.823360277	0	21685.0638971	10928.4293313
2253	22	53	49.2263786219	-115.909663243	T04	4	1.05	981.624512	0	1	0	2	0	0	0	5	0	0	0	0	0	0	0	0	75.6783688962	10.387116437	0	4.3383766464	0	1.4170761706	2.7789682133	0.7862234567	0	2.0994049033	1.0179718272	0.6851608695	0.8113325798	0	0	0	0	0	0	72.066036	0	0	0	18233.5075093	12865.9478441
2254	22	54	49.2264295001	-115.909153037	T04	4	1.05	987.1521	0	0	0	3	0	0	0	0	0	0	0	0	0	0	0	0	75.6904350805	9.484561856	0	4.4594109113	0	1.8211271403	3.0346243506	0.7346809943	0	1.8947643156	1.4558033546	0.6463447751	0.7782472217	0	0	0	0	0	0	104.376751	0	29.9029811573	0	19674.9393362	13409.055191
2255	22	55	49.2276193113	-115.907633901	T04	4	1.05	995.323242	0	0	0	7	0	0	0	0	0	0	0	0	0	0	0	0	94.0262453619	0.8606115799	0	3.2312033264	0	0	0	0	0	1.2065814376	0.6753582942	0	0	0	0	0	0	0	0	14.789336	0	0	0	7213.96745373	12302.2836584
2257	22	57	49.2293122877	-115.900800889	T04	4	1.05	978.740479	0	0	1	0	0	0	0	0	0	0	0	0	0	0	0	0	53.4693091087	7.4772179414	15.1944387731	18.0584422287	0	0	0	0	0	1.454879378	1.097581787	1.1460291893	0	1.2885230477	0.8135785461	0	0	0	0	143.913774	0	0	0	27920.6926028	7849.1176511
2306	23	6	49.2260300177	-115.909348167	T04	2	1.05	1018.154297	0	1	0	0	0	0	0	5	0	0	0	0	0	0	0	0	65.4680975399	16.5796073226	0	4.814811126	0	2.5077161138	4.510304602	0.8349442459	0	2.3329451817	1.2736848011	0.5687160803	1.1091729867	0	0	0	0	0	0	64.574665	0	588.423858251	0	21307.0776529	12810.1571732
2307	23	7	49.2283474473	-115.905537754	T04	2	1.05	1013.828369	0	1	0	0	0	0	0	0	0	0	0	0	0	0	0	0	97.7312868331	0	0	1.2972308666	0	0	0.8932500093	0	0	0	0	0.078232291	0	0	0	0	0	0	0	99.585049	0	0	0	0	10965.4542726
2308	23	8	49.2288149059	-115.901876539	T04	2	1.05	978.5	0	0	1	10	0	0	0	0	0	0	0	0	0	0	0	0	73.6324802516	3.9490021654	1.1534878323	14.1147176904	0	0	1.0950165773	0	0	1.8242630506	0.9864616194	1.0259819894	0	1.267297161	0.9512916627	0	0	0	0	145.893862	0	0	0	16288.69841	10465.1209149
2309	23	9	49.2289339294	-115.901407152	T04	2	1.05	978.019531	0	0	0	4	1	0	0	0	0	0	0	0	0	0	0	0	64.4449305907	6.6937984724	8.780565894	13.4344926757	0	0	0.5622558409	0	0	1.6829885838	0.9874724239	1.1738416493	0	1.4400941245	0.7995597449	0	0	0	0	181.500819	0	0	0	23475.7078621	7318.37707958
2310	23	10	49.229900697	-115.899688611	T04	2	1.05	989.55542	0	0	0	8	0	0	0	0	0	0	0	0	0	0	0	0	33.1913318322	8.3899470298	28.8976932117	24.0422239806	0	0	0	0	0	1.5705789258	0.5935597633	1.0858174666	0	1.3516095369	0.8772382531	0	0	0	0	50.187853	0	0	0	34422.7354585	14590.5192252
2420	24	20	49.2259519826	-115.909965327	T04	2	1.05	998.447266	0	0	1	5	0	0	0	0	0	0	0	0	0	0	0	0	69.2910298773	15.6537613036	0	4.1049307338	0	1.5449042304	3.5361584201	0.8904309406	0	2.0034647009	1.6404377058	0.4819156289	0.8529664586	0	0	0	0	0	0	24.959304	0	9.3084288017	0	20307.913099	11469.6639713
2423	24	23	49.2278154471	-115.906678112	T04	2	1.05	998.927979	0	0	2	1	0	0	0	0	0	0	0	0	0	0	0	0	94.9739407049	0.3944012848	0	2.7126132967	0	0	0	0	0	1.3778193907	0.5412253229	0	0	0	0	0	0	0	0	57.939087	0	0	0	5475.64952768	10295.183804
2424	24	24	49.228739049	-115.902807433	T04	2	1.05	975.616211	0	0	2	5	0	0	0	0	0	0	0	0	0	0	0	0	89.5467078558	0.6899368978	0.3791417269	6.4690262941	0	0	0.9539008557	0	0	0.33087322	0.3043456032	0.3784734366	0	0.1897809283	0.7578131817	0	0	0	0	89.019776	0	0	0	6740.27254628	13388.5573893
2426	24	26	49.230124746	-115.89875537	T04	2	1.05	976.337158	0	0	0	5	0	0	0	0	0	0	0	0	0	0	0	0	10.5924055496	19.6993550696	36.563808046	26.0727831559	0	0	0	0	0	1.8994582958	1.3425282845	1.0729697878	0.5259941292	1.379033738	0.8516639435	0	0	0	0	16.392599	0	0	0	33894.6053913	22397.0076995
2515	25	15	49.225899428	-115.910427002	T04	4	1.05	983.066406	0	0	0	1	0	0	0	0	0	0	0	0	0	0	0	0	72.3261240995	14.3348623545	0	3.6411352069	0	1.2569306839	2.2874673452	1.0689939652	0	2.0737025391	1.7915871148	0.4509399798	0.7682567111	0	0	0	0	0	0	4.65619	0	0	0	19578.0265599	10654.042347
2609	26	9	49.2269108721	-115.908826646	T04	3	1.05	988.35376	0	0	0	4	0	0	0	0	0	0	0	0	0	0	0	0	85.5490452294	5.3077877742	0	4.1392466693	0	0.9318170201	0.3506589617	0.4000699213	0	1.7046581524	1.1292320258	0.0439479384	0.4435363074	0	0	0	0	0	0	125.355607	0	0	0	11832.7598165	15498.1608234
2611	26	11	49.2286413997	-115.90512503	T04	3	1.05	986.190674	0	0	0	3	0	0	0	0	0	0	0	0	0	0	0	0	97.5610379839	0	0	1.2515567141	0	0	1.0660207948	0	0	0	0	0.1213845071	0	0	0	0	0	0	0	57.913997	0	0	0	0	10571.8594115
2707	27	7	49.2282881029	-115.904536703	T04	7	1.05	986.431152	0	0	0	1	0	0	0	0	0	0	0	0	0	0	0	0	94.9344076984	0	0	2.9046581849	0	0	1.236284665	0	0	0.6488302511	0	0.2758192006	0	0	0	0	0	0	0	40.881946	0	0	0	979.314047928	15144.5624076
2708	27	8	49.2288027516	-115.90407134	T04	7	1.05	973.693604	0	0	0	4	0	0	0	0	0	0	0	0	0	0	0	0	97.3516278229	0	0	1.3544166803	0	0	1.1368060209	0	0	0	0	0.1571494759	0	0	0	0	0	0	0	18.357032	0	0	0	0	10377.3560073
2714	27	14	49.230425991	-115.898863328	T04	7	1.05	988.113281	0	0	0	1	0	0	0	0	0	0	0	0	0	0	0	0	12.6744262094	17.5302006316	37.8066816517	26.8683837146	0	0	0	0	0	1.6257558119	0.8274940942	0.580828534	0.1037675677	1.4601412076	0.5223205772	0	0	0	0	7.777633	0	0	0	35197.992195	20730.106533
2810	28	10	49.2271637543	-115.908067496	T04	7	1.05	1010.944336	0	0	0	1	0	0	0	0	0	0	0	0	0	0	0	0	86.4706134257	5.2317717243	0	4.4071422989	0	0.4637053341	0	0.2107949313	0	1.7090081951	1.1032585821	0	0.4037055086	0	0	0	0	0	0	63.339865	0	0	0	10821.8663972	13249.0126768
2811	28	11	49.2273605619	-115.907530635	T04	7	1.05	1011.665283	0	0	1	0	0	0	0	0	0	0	0	0	0	0	0	0	88.1756325735	4.8094903797	0	4.3408200393	0	0	0	0	0	1.6739709142	1.0000860934	0	0	0	0	0	0	0	0	18.619748	0	0	0	10268.2969828	11091.1201471
2814	28	14	49.2286129857	-115.90439572	T04	7	1.05	977.538818	0	0	0	0	0	0	1	0	0	0	0	0	0	0	0	0	96.9965786706	0	0	1.602982013	0	0	1.2076843565	0	0	0	0	0.1927549599	0	0	0	0	0	0	0	12.604831	0	0	0	0	12429.7392571
2817	28	17	49.2295040654	-115.900497548	T04	7	1.05	986.190674	0	0	0	0	1	0	0	0	0	0	0	0	0	0	0	0	46.995628125	8.1895152058	19.8978966133	19.1563395887	0	0	0	0	0	1.8584254956	0.5877220495	1.1492949272	0	1.335541484	0.8296365109	0	0	0	0	116.168669	0	0	0	29360.2474354	10822.4396819
2938	29	38	49.2185277781	-115.938291667	T05	4	1	973.453369	0	0	1	13	3	0	0	0	0	0	0	0	0	0	0	0	56.3635918081	18.7932190542	15.7303868654	3.4433426306	0	0	0	0	0	2.8091317829	0.9914637352	1.8688641236	0	0	0	0	0	0	0	107.42527	0	0	0	5209.97080223	33359.1741328
2939	29	39	49.2187200001	-115.937495	T05	4	1	973.453491	0	0	0	4	2	0	1	0	0	0	0	0	0	0	0	0	55.4540172057	18.7864027746	17.3585511266	3.0460536296	0	0	0	0	0	2.7045883348	1.232847218	1.4175397108	0	0	0	0	0	0	0	168.382276	0	0	0	4647.28048442	30787.1593451
2940	29	40	49.2194583327	-115.936658333	T05	4	1	980.182617	0	0	0	5	0	0	0	0	0	0	0	0	0	0	0	0	71.0579451696	12.5250616558	10.0775024935	2.5436949139	0	0	0	0	0	2.2728753044	1.5229204629	0	0	0	0	0	0	0	0	252.720956	0	0	0	4580.52397877	28132.8224549
2941	29	41	49.2196888892	-115.935813889	T05	4	1	987.392334	0	0	0	17	0	0	2	0	0	0	0	0	0	0	0	0	71.2304926203	11.6669374097	10.1389005258	3.2382083285	0	0	0	0	0	2.3950149392	1.3304461766	0	0	0	0	0	0	0	0	319.345064	0	0	0	5943.93157568	30081.7519622
2942	29	42	49.2199277779	-115.935180556	T05	4	1	988.113281	0	0	1	6	0	0	0	0	0	0	0	0	0	0	0	0	74.538600346	9.9857697703	6.4864395479	5.2863947102	0	0	0	0	0	2.4179406382	1.2848549874	0	0	0	0	0	0	0	0	324.301141	0	0	0	7646.00625493	26928.8029856
2943	29	43	49.220116667	-115.934347222	T05	4	1	981.144043	0	0	0	0	1	0	0	0	0	0	0	0	0	0	0	0	72.6516581008	12.503432531	5.1776854627	5.6971383577	0	0	0	0	0	2.7329232246	1.2371623232	0	0	0	0	0	0	0	0	261.090242	0	0	0	5876.72597552	27696.5615401
2944	29	44	49.2206055564	-115.933555556	T05	4	1	979.220947	0	0	1	0	1	0	0	0	0	0	0	0	0	0	0	0	83.6963985289	5.8960664666	2.0584177362	5.6188328254	0	0	0	0	0	2.0855106207	0.6447738222	0	0	0	0	0	0	0	0	196.759431	0	0	0	5402.00207232	23846.1155035
2946	29	46	49.2209694437	-115.929711111	T05	4	1	981.86499	0	0	0	10	0	0	0	0	0	0	0	0	0	0	0	0	80.0700524006	2.3875812971	7.5379026972	2.6195071715	0	0	1.4978852806	2.6145016556	0	2.341641961	0.9309275364	0	0	0	0	0	0	0	0	85.325033	0	0	0	7242.94392814	29802.73538
2947	29	47	49.2214777783	-115.928230556	T05	4	1	982.345459	0	0	0	6	0	0	0	0	0	0	0	0	0	0	0	0	83.0428851581	3.5774281356	3.7069976664	3.137395026	0	0	0	2.5995329153	1.1474304342	2.1369608312	0.6513698333	0	0	0	0	0	0	0	0	191.977752	0	0	0	6612.83936018	35389.2529655
2948	29	48	49.2218722218	-115.927644444	T05	4	1	974.654785	0	0	0	1	0	0	0	0	0	0	0	0	0	0	0	0	85.3969942947	2.4579589567	4.5304724302	1.1293012995	0	0	0	2.3714136655	1.1939980365	2.0149554209	0.904905896	0	0	0	0	0	0	0	0	233.816365	0	0	0	6306.66732756	32594.7862749
2949	29	49	49.2215472222	-115.926475	T05	4	1	972.491943	0	0	0	14	0	0	0	0	0	0	0	0	0	0	0	0	65.5379654254	13.0120475149	10.9551087158	3.259198817	0	0	0	2.4944948409	1.1117101963	2.3403248327	1.289149657	0	0	0	0	0	0	0	0	318.964118	0	0	0	7179.23987862	32427.0617986
2950	29	50	49.2216527783	-115.92555	T05	4	1	964.561279	0	0	0	18	0	0	0	0	0	0	0	0	0	0	0	0	58.4454157983	19.6746868813	11.4725942808	4.4198799178	0	0	0	1.6013650745	1.0296096395	1.7527251728	1.6037232349	0	0	0	0	0	0	0	0	286.722779	0	0	0	5298.03001213	26333.5328279
3002	30	2	49.2191043874	-115.936389947	T05	2	1	989.795654	0	0	0	4	0	0	0	0	0	0	0	0	0	0	0	0	57.7143784462	20.3720462903	14.4603713257	3.0134576525	0	0	0	0	0	2.3843678912	1.2776126286	0.7777657656	0	0	0	0	0	0	0	257.363148	0	0	0	5623.92357602	28196.2603755
3003	30	3	49.2202832178	-115.93500576	T05	2	1	999.408691	0	0	0	10	0	0	0	0	0	0	0	0	0	0	0	0	80.5878707542	7.9919820963	2.5415705292	5.788447361	0	0	0	0	0	2.2912094999	0.7989197594	0	0	0	0	0	0	0	0	305.87038	0	0	0	5785.36372033	24773.6275634
3115	31	15	49.2206500099	-115.9319063	T05	2	1	991.237549	0	0	0	9	0	0	0	0	0	0	0	0	0	0	0	0	79.4049423672	5.2696443373	5.5257678407	5.8999624523	0	0	1.272453006	0	0	1.8901963719	0.7370336245	0	0	0	0	0	0	0	0	76.737373	0	0	0	6365.7440078	24364.1316479
3116	31	16	49.2208634128	-115.930447597	T05	2	1	994.842529	0	0	0	4	0	0	0	0	0	0	0	0	0	0	0	0	79.0175593453	3.5820979838	5.8634154536	4.7192057733	0	0	1.5475191444	2.114890393	0	1.8874670628	1.2678448438	0	0	0	0	0	0	0	0	30.8428	0	0	0	7977.80469349	26361.0451038
3117	31	17	49.2214623001	-115.927506806	T05	2	1	988.593994	0	0	0	6	0	0	0	0	0	0	0	0	0	0	0	0	74.6993288959	6.0543163048	9.0865281297	3.0927348861	0	0	0	2.5341620519	1.1743081595	0	3.3586215722	0	0	0	0	0	0	0	0	244.59318	0	0	0	6570.12660751	37985.9970052
3119	31	19	49.2217804766	-115.924751256	T05	2	1	972.01123	0	0	0	5	0	0	0	0	0	0	0	0	0	0	0	0	55.8193593248	23.8293610339	10.5629971415	6.131907827	0	0	0	0	0	2.3867266494	1.2696480234	0	0	0	0	0	0	0	0	243.473425	0	0	0	6399.12573061	23738.6500481
3209	32	9	49.2190329732	-115.936849024	T05	4	1	960.475586	0	0	0	11	0	0	0	0	0	0	0	0	0	0	0	0	59.46710073	17.5045869586	15.6235306331	2.7627154749	0	0	0	0	0	2.2270327099	1.7830599258	0.6319735677	0	0	0	0	0	0	0	223.127255	0	0	0	5226.06632228	26484.7687653
3211	32	11	49.2206174041	-115.932884719	T05	4	1	972.01123	0	0	0	12	0	0	0	0	0	0	0	0	0	0	0	0	80.429810363	5.8564715394	4.205505449	5.7193949389	0	0	0.8761540686	0	0	2.0624645793	0.8501990618	0	0	0	0	0	0	0	0	148.006747	0	0	0	6354.92849305	23579.9668254
3428	34	28	49.2204772592	-115.934087606	T05	1	1	963.599854	0	0	0	0	0	0	2	0	0	0	0	0	0	0	0	0	82.0123679073	7.5908684258	1.8037770767	6.2036740142	0	0	0	0	0	2.389312576	0	0	0	0	0	0	0	0	0	236.73733	0	0	0	5429.13392103	25649.5727858
3430	34	30	49.221215956	-115.929337833	T05	1	1	964.080566	0	0	0	9	0	0	0	0	0	0	0	0	0	0	0	0	84.0879685246	0.5125660866	5.2545187719	2.4687864669	0	0	1.3285107752	2.6072455234	0.8676387696	1.8698656593	1.0028994224	0	0	0	0	0	0	0	0	112.912468	0	0	0	6808.9775529	29598.8347479
3503	35	3	49.2204056776	-115.934453896	T05	3	1	980.903564	0	0	0	3	0	0	0	0	0	0	0	0	0	0	0	0	81.2732230034	7.7555204764	2.0554144299	5.6167328362	0	0	0	0	0	2.3184252462	0.9806840079	0	0	0	0	0	0	0	0	264.190324	0	0	0	5388.99812384	24662.0543899
3504	35	4	49.2206396165	-115.93109183	T05	3	1	972.491943	0	0	0	9	0	0	0	0	0	0	0	0	0	0	0	0	78.8900962224	4.7876099695	5.8105564863	5.5568296065	0	0	1.4018295703	0.2880426214	0	2.2914186526	0.973616871	0	0	0	0	0	0	0	0	18.099217	0	0	0	7060.54248477	24304.1705851
3505	35	5	49.2210551914	-115.928844306	T05	3	1	975.375732	0	0	0	8	0	0	0	0	0	0	0	0	0	0	0	0	79.327824549	3.3300949569	6.4817516681	2.7768559641	0	0	1.212205276	2.6063208031	0.9963717747	2.1007371553	1.1678378528	0	0	0	0	0	0	0	0	148.919615	0	0	0	7891.48485436	33547.0454667
3636	36	36	49.2216869354	-115.927282171	T05	2	1	1008.300781	0	0	0	1	0	0	0	0	0	0	0	0	0	0	0	0	78.1305379744	5.6201009601	7.193248139	2.4421122621	0	0	0	2.4686983775	1.0923314036	2.2211592405	0.8318116427	0	0	0	0	0	0	0	0	259.855568	0	0	0	6349.88938942	35189.1553792
3637	36	37	49.2217737713	-115.926115326	T05	2	1	1003.494141	0	0	0	4	0	0	0	0	0	0	0	0	0	0	0	0	67.8699036949	12.2268512153	10.1846021404	2.8915953243	0	0	0	2.4732081455	1.0184677822	1.8310170658	1.5043546315	0	0	0	0	0	0	0	0	325.032637	0	0	0	5889.86142168	27557.020144
3738	37	38	49.2181543823	-115.93816381	T05	5	1	963.359619	0	0	0	5	0	0	0	0	0	0	0	0	0	0	0	0	44.0476904154	22.6273693316	23.2733878205	3.5919387816	0	0	0	0	0	2.3527629986	1.6353256934	2.4715249589	0	0	0	0	0	0	0	117.813614	0	0	0	5192.0206498	41973.5494665
3825	38	25	49.2195050003	-115.93629	T05	5	1	1004.936279	0	0	0	4	0	0	0	0	0	0	0	0	0	0	0	0	69.5144088228	13.1562163157	10.9178728463	2.5560073652	0	0	0	0	0	2.5464972657	1.3089973843	0	0	0	0	0	0	0	0	279.567243	0	0	0	5485.94105949	28642.0918506
3833	38	33	49.2216650001	-115.927958333	T05	5	1	986.431152	0	0	0	3	0	0	0	0	0	0	0	0	0	0	0	0	84.5673610076	2.842426952	3.7460937134	2.0954935313	0	0	0	2.5286886856	1.1715363448	2.2501048156	0.7982949498	0	0	0	0	0	0	0	0	210.65505	0	0	0	6690.01295677	35210.693956
3835	38	35	49.2216633327	-115.926855	T05	5	1	979.220947	0	0	0	3	0	0	0	0	0	0	0	0	0	0	0	0	72.2172035941	8.5891010411	9.557717733	2.6452303797	0	0	0	2.520932197	1.19018614	2.1923144422	1.0873144729	0	0	0	0	0	0	0	0	290.997454	0	0	0	6985.90232296	34279.8770905
3916	39	16	49.2064704279	-115.978730125	T06	4	2	924.907227	0	0	2	3	4	0	0	0	0	0	0	0	0	0	0	0	57.1981515363	0	10.996370119	2.9157968418	0	4.6720400796	14.59712692	0	0	2.0978683232	1.5492044304	0.4719081215	1.8559090869	0	0	0	3.6456245414	0	0	88.674533	0	17052.4093467	0	6877.70869085	29450.4186417
3918	39	18	49.2065087328	-115.976062082	T06	4	2	929.473389	0	0	0	0	2	0	0	0	0	0	0	0	0	0	0	0	55.977938654	9.1760860195	7.0376815477	3.7926193976	0	5.3467931563	10.0639542048	0	0	2.4422875507	1.240358215	0.1216861434	1.4958470478	0	0	0	3.3047480631	0	0	88.655071	0	9305.58059933	0	5501.63745903	21958.4340881
3919	39	19	49.2067072167	-115.97517469	T06	4	2	931.63623	0	0	0	7	0	0	0	0	0	0	0	0	0	0	0	0	63.6222672067	10.5306045041	6.4626164662	4.4332404958	0	3.9675942828	5.4759243926	0	0	2.1880102923	1.6350185196	0	1.0751449696	0	0	0	0.6095788704	0	0	122.656358	0	6372.32170796	0	5034.92573627	19945.1914528
3920	39	20	49.2070021764	-115.974309174	T06	4	2	930.675049	0	0	0	1	0	0	0	0	0	0	0	0	0	0	0	0	68.0084444614	15.4349938833	3.8281375082	6.0495704715	0	0.7874785492	1.8338699683	0	0	2.100109218	1.2154853891	0	0.741910551	0	0	0	0	0	0	175.38305	0	647.03844098	0	5075.0978932	19513.5223673
3921	39	21	49.207585054	-115.973093631	T06	4	2	925.147461	0	0	0	10	1	0	1	0	0	0	0	0	0	0	0	0	82.9452256101	8.5852187846	0	5.5379664584	0	0	0	0	0	1.6049775608	1.3266115862	0	0	0	0	0	0	0	0	275.469621	0	0	0	4357.2816002	10418.5759804
3923	39	23	49.2076454866	-115.971542895	T06	4	2	934.039551	0	0	1	7	0	0	0	0	0	0	0	0	0	0	0	0	75.9925401786	10.2843847699	4.1476237602	5.6097259779	0	0	0.8464212771	0	0	2.3901455134	0.7291585229	0	0	0	0	0	0	0	0	188.324482	0	0	0	6558.40775044	6903.06435738
3925	39	25	49.2085887027	-115.968173454	T06	4	2	940.047607	0	0	0	2	0	0	0	0	0	0	0	0	0	0	0	0	73.5213252254	2.7577437352	10.4989853863	8.3924561991	0	0	1.5430908489	0	0	2.0665011685	1.2198974368	0	0	0	0	0	0	0	0	78.531733	0	0	0	14827.7113189	10394.863613
3926	39	26	49.2090888508	-115.967105851	T06	4	2	937.644531	0	0	2	0	0	0	0	0	0	0	0	0	0	0	0	0	74.0417439552	0.983198891	13.82561288	6.7502246752	0	0	0.8726477916	0	0	2.4396142234	0.6739947947	0.4129627889	0	0	0	0	0	0	0	172.154126	0	0	0	15088.3565659	14513.0691308
3927	39	27	49.2100846206	-115.964764282	T06	4	2	922.023193	0	0	1	0	0	0	0	0	0	0	0	0	0	0	0	0	70.8887787562	15.4731150962	3.7354746841	5.4427859489	0	0	0	0	0	2.610331717	0.7558269047	0.8620075092	0.2316793838	0	0	0	0	0	0	84.780239	0	0	0	15109.2035952	11803.7770061
3928	39	28	49.2105847687	-115.963400463	T06	4	2	929.713623	0	0	0	6	0	0	0	0	0	0	0	0	0	0	0	0	69.8638340635	14.9367396527	2.2397195946	7.1297364411	0	0	0	0	0	2.0962936587	0.9710332622	0.4341290516	0.6142037954	0	0	0	1.7143104804	0	0	7.647064	0	0	0	14083.857163	6528.4175444
3929	39	29	49.210654842	-115.96267744	T06	4	2	936.683105	0	0	0	2	0	0	0	0	0	0	0	0	0	0	0	0	63.7781571556	15.5558554184	4.5383604682	7.6208562238	0	0.9949062727	0	0	0	2.3170039421	0.9904652219	0.2298754867	0.6628628152	0	0	0	3.3116569953	0	0	50.706112	0	20.6895224173	0	14312.140441	7157.30941141
3930	39	30	49.2111194507	-115.962117445	T06	4	2	946.296143	0	0	0	1	0	0	0	0	0	0	0	0	0	0	0	0	67.6004905426	14.0532477656	5.1956607839	7.187868754	0	0	0	0	0	2.1852331966	1.0017336821	0	0	0	0	0	2.7757652752	0	0	69.901623	0	0	0	11230.0942043	8832.71568271
3931	39	31	49.2114655386	-115.961361397	T06	4	2	945.094482	0	0	0	8	0	0	0	0	0	0	0	0	0	0	0	0	69.3548156165	14.5175369335	5.2137325178	6.9464424688	0	0	0	0	0	2.4608760988	0.7438541385	0	0	0	0	0	0.7627422261	0	0	116.762121	0	0	0	13118.6361853	10609.9380404
3932	39	32	49.2116874922	-115.960969459	T06	4	2	950.622314	0	0	0	6	0	0	0	0	0	0	0	0	0	0	0	0	73.2045210299	13.1124990656	4.0346701049	6.1449311189	0	0	0	0	0	2.557820438	0.9455582427	0	0	0	0	0	0	0	0	144.608124	0	0	0	11122.5691979	11142.0424918
3933	39	33	49.212027881	-115.95944697	T06	4	2	961.677246	0	0	1	7	0	0	0	0	0	0	0	0	0	0	0	0	69.6308806494	19.7917165621	0.8684424881	6.5114786317	0	0	0	0	0	2.376817013	0.8206646556	0	0	0	0	0	0	0	0	194.697101	0	0	0	12135.1737244	14855.926145
3935	39	35	49.2124334816	-115.958856465	T06	4	2	955.669189	0	0	0	13	0	0	0	0	0	0	0	0	0	0	0	0	70.8100237187	17.3611104862	1.9050147811	6.8347503567	0	0	0	0	0	2.5076602447	0.5814404127	0	0	0	0	0	0	0	0	210.825481	0	0	0	13068.997584	20967.6795535
3936	39	36	49.2134095544	-115.95505829	T06	4	2	966.964355	0	0	0	2	0	0	0	0	0	0	0	0	0	0	0	0	44.7548407732	19.9372131176	25.7864136236	4.8348440212	0	0	1.2035327475	0	0	2.3229965625	1.1601591544	0	0	0	0	0	0	0	0	45.455425	0	0	0	13491.1466351	25727.16767
3937	39	37	49.2140194207	-115.953627331	T06	4	2	968.406494	0	0	0	1	0	0	0	0	0	0	0	0	0	0	0	0	42.4322829037	21.9954145972	24.4946594205	5.3111808497	0	0	0.7578729904	0	0.7922379318	2.2356759953	1.9806753114	0	0	0	0	0	0	0	0	127.628347	0	0	0	16901.3854311	31700.1206422
4007	40	7	49.2070751824	-115.974909151	T06	3	2	929.713623	0	0	0	3	1	0	0	0	0	0	0	0	0	0	0	0	68.4468329052	10.7400140052	5.2016817602	5.2993861976	0	1.4759092211	4.1352773697	0	0	2.121990974	1.4865364118	0	1.0923711552	0	0	0	0	0	0	167.652277	0	1761.9433496	0	4848.7761713	18699.9141489
4008	40	8	49.2076334168	-115.972652743	T06	3	2	931.876709	0	0	0	5	1	0	1	0	0	0	0	0	0	0	0	0	79.2490432543	11.8423737186	0	5.1986916817	0	0	0	0	0	1.9035961507	1.8062951947	0	0	0	0	0	0	0	0	263.088697	0	0	0	4416.12389015	8836.1056152
4009	40	9	49.2077119564	-115.972111356	T06	3	2	935.481445	1	0	0	4	0	0	0	0	0	0	0	0	0	0	0	0	83.217105551	8.7395655527	0	4.6592052122	0	0	0	0	0	1.8546619902	1.5294616939	0	0	0	0	0	0	0	0	223.243557	0	0	0	5066.38850907	7418.63581162
4010	40	10	49.2080825193	-115.969233848	T06	3	2	943.892822	0	0	1	1	0	0	0	0	0	0	0	0	0	0	0	0	73.7735523438	4.2119818024	8.2388368515	8.6281596158	0	0	1.7485027119	0	0	2.2528712778	1.1460953968	0	0	0	0	0	0	0	0	14.607402	0	0	0	15661.5557324	9271.07932423
4012	40	12	49.2104317148	-115.964139244	T06	3	2	926.589355	0	0	0	9	0	0	0	0	0	0	0	0	0	0	0	0	72.1496231497	16.2868428408	0.8932539833	6.5071978272	0	0	0	0	0	2.0897095901	0.8776885233	0.5829303892	0.3034636142	0	0	0	0.3092900823	0	0	39.747836	0	0	0	13720.3939554	8164.05292177
4015	40	15	49.2137685512	-115.954164946	T06	3	2	973.212891	0	0	0	0	0	0	1	0	0	0	0	0	0	0	0	0	45.7340213671	18.0647340995	27.3889004389	4.1210719615	0	0	1.0010222388	0	0	2.3598514902	1.330398404	0	0	0	0	0	0	0	0	94.268675	0	0	0	13267.4102818	32127.3236178
4101	41	1	49.2075151479	-115.973930229	T06	2	2	957.591797	0	0	0	1	0	0	0	0	0	0	0	0	0	0	0	0	83.4226647927	8.5676567038	0	4.9519435019	0	0	0	0	0	1.7097173035	1.3480176981	0	0	0	0	0	0	0	0	238.731815	0	0	0	4849.44359012	13748.2432954
4103	41	3	49.2078596448	-115.971805835	T06	2	2	953.506104	0	0	0	5	0	0	0	0	0	0	0	0	0	0	0	0	85.625484441	5.999391745	0.8042588746	3.9018490475	0	0	0.2337993568	0	0	1.6961108762	1.7391056589	0	0	0	0	0	0	0	0	196.468598	0	0	0	5245.48100978	6387.93234815
4104	41	4	49.2077905778	-115.97041972	T06	2	2	954.467529	0	0	0	3	0	0	0	0	0	0	0	0	0	0	0	0	73.382939324	8.9633370996	8.0328114255	5.0922373222	0	0	1.2812480767	0	0	2.0132974656	1.2341292864	0	0	0	0	0	0	0	0	106.883298	0	0	0	12471.8558511	6541.63474608
4106	41	6	49.2084039649	-115.968749458	T06	2	2	950.622314	0	0	0	2	1	0	1	0	0	0	0	0	0	0	0	0	74.700455855	3.3719519372	8.3987325669	8.3562055457	0	0	1.6088690593	0	0	2.1897766665	1.3740083695	0	0	0	0	0	0	0	0	31.877174	0	0	0	14019.053684	7038.90885537
4109	41	9	49.210923063	-115.96297835	T06	2	2	939.32666	0	0	1	3	0	0	0	0	0	0	0	0	0	0	0	0	70.2760983265	13.4446564288	3.2962173312	7.2658662968	0	0	0	0	0	2.5128008915	0.5454884167	0.2856177773	0	0	0	0	2.3732545313	0	0	17.616814	0	0	0	13415.3651161	7240.21728931
4110	41	10	49.211877929	-115.960521866	T06	2	2	955.669189	0	0	0	3	0	0	0	0	0	0	0	0	0	0	0	0	72.6723260821	15.1105129345	2.6388797285	6.2786702552	0	0	0	0	0	2.5399359203	0.7596750794	0	0	0	0	0	0	0	0	179.080411	0	0	0	11142.1334994	12022.1274267
4201	42	1	49.2067668121	-115.97825068	T06	4	2	916.976318	0	0	0	4	0	0	0	0	0	0	0	0	0	0	0	0	63.2027401631	0.5051542974	8.7055166136	2.9877604842	0	3.9424551916	12.5656565264	0	0	2.7654626034	1.3311881806	0.309824404	1.514590468	0	0	0	2.1696510677	0	0	51.274561	0	10502.4239919	0	5524.79006219	32450.5005576
4202	42	2	49.2067565023	-115.977021391	T06	4	2	917.457031	0	0	0	1	0	0	0	0	0	0	0	0	0	0	0	0	66.3087335368	3.0290177671	6.2060187049	3.2934292874	0	3.9205004772	10.2130726379	0	0	2.3330547619	1.2788985536	0.5081226701	1.6513944018	0	0	0	1.2577572014	0	0	37.57313	0	8634.57400398	0	5101.39465352	26133.2025478
4302	43	2	49.2091500002	-115.96785	T06	7	0.6	934.760498	0	0	0	3	0	0	0	0	0	0	0	0	0	0	0	0	84.444963711	0	6.187863493	5.6370139653	0	0	1.033467524	0	0	1.7830113573	0.9136799495	0	0	0	0	0	0	0	0	124.891076	0	0	0	12573.5836152	5179.25067207
4401	44	1	49.2070109771	-115.977403019	T06	2	0.8	924.186279	0	0	0	4	0	0	0	0	0	0	0	0	0	0	0	0	73.4632946666	1.2258043279	6.1133979522	3.1083728473	0	2.5269296831	7.9361471562	0	0	2.0731188817	1.4805545258	0.3916339372	1.464002045	0	0	0	0.2167439771	0	0	10.612919	0	4860.63795446	0	4509.14044904	30454.2570485
4403	44	3	49.2087294349	-115.967816636	T06	2	0.8	936.442871	0	0	0	2	0	0	0	0	0	0	0	0	0	0	0	0	73.0189998228	1.9153997735	12.01943753	8.3113708473	0	0	1.4614598647	0	0	2.2661367025	1.0071954592	0	0	0	0	0	0	0	0	108.585335	0	0	0	15121.6354842	11966.6308481
4404	44	4	49.2094819624	-115.96627621	T06	2	0.8	931.395996	0	0	0	2	0	0	0	0	0	0	0	0	0	0	0	0	74.3445199135	5.3044385975	11.5079136897	4.5839262734	0	0	0	0	0	2.1584490424	1.4522795123	0.6484729712	0	0	0	0	0	0	0	205.293013	0	0	0	15141.0541102	14562.6753983
4406	44	6	49.211261272	-115.961814271	T06	2	0.8	940.768555	0	0	0	9	1	0	0	0	0	0	0	0	0	0	0	0	69.8638340635	14.9367396527	2.2397195946	7.1297364411	0	0	0	0	0	2.0962936587	0.9710332622	0.4341290516	0.6142037954	0	0	0	1.7143104804	0	0	87.783453	0	0	0	12107.1132515	9349.17366014
4510	45	10	49.2072780245	-115.973972054	T06	1	2	937.644531	0	0	0	2	0	0	0	0	0	0	0	0	0	0	0	0	76.0328265801	13.7944047192	0.794282004	5.3246538669	0	0	0	0	0	1.9618089694	1.7308328255	0	0.361191035	0	0	0	0	0	0	213.901851	0	0	0	4812.00506072	17115.3107704
4511	45	11	49.2074975463	-115.973582966	T06	1	2	935.241211	0	0	0	3	0	0	0	0	0	0	0	0	0	0	0	0	81.910800806	9.6766760886	0	4.9449079077	0	0	0	0	0	1.7395938468	1.728021351	0	0	0	0	0	0	0	0	248.710161	0	0	0	4695.63058611	12024.4934799
4515	45	15	49.2100938414	-115.965392003	T06	1	2	935.000977	0	0	0	5	0	0	0	0	0	0	0	0	0	0	0	0	79.5176971236	8.2782410899	3.9153594824	4.551664839	0	0	0	0	0	2.323814034	0.7248497113	0.6883737198	0	0	0	0	0	0	0	130.51072	0	0	0	12802.4726856	10133.4167362
4520	45	20	49.2129068073	-115.957302795	T06	1	2	967.925781	1	0	0	1	0	0	0	0	0	0	0	0	0	0	0	0	63.9417796604	19.3065935667	6.2165743597	6.078240175	0	0	0.9902647108	0	0	2.5018450902	0.9647024372	0	0	0	0	0	0	0	0	99.458197	0	0	0	12680.7425025	17935.478863
4521	45	21	49.2129918005	-115.956194959	T06	1	2	971.770996	0	0	0	4	0	0	0	0	0	0	0	0	0	0	0	0	56.1960911449	21.911057556	11.4605749786	5.9880825916	0	0	1.0732559533	0	0	2.1737644216	1.1971733541	0	0	0	0	0	0	0	0	23.033301	0	0	0	12705.4381307	21155.2639305
4605	46	5	49.2068983245	-115.976022519	T06	2	2	941.970215	0	0	0	1	1	0	0	0	0	0	0	0	0	0	0	0	69.3966245997	6.5334629853	5.7712509096	3.428341158	0	3.624838807	5.9288351456	0	0	2.2535710385	1.2976368187	0	1.1291782695	0	0	0	0.6362602683	0	0	111.047577	0	4952.91298088	0	5501.63745903	20455.3489649
4606	46	6	49.2078245245	-115.972886347	T06	2	2	933.558838	0	0	0	2	0	0	0	0	0	0	0	0	0	0	0	0	87.362064496	5.3549585903	0	4.5216216008	0	0	0	0	0	1.613646014	1.1477092989	0	0	0	0	0	0	0	0	269.287234	0	0	0	3210.81191368	9591.27647439
4716	47	16	49.2066866672	-115.977698333	T06	7	2	932.837891	1	0	0	9	0	0	0	0	0	0	0	0	0	0	0	0	64.5197884969	1.3295507913	7.408017552	3.2178227059	0	3.9754396369	11.9951395812	0	0	2.5668225745	1.509707457	0.333444407	1.5745467295	0	0	0	1.5697200679	0	0	11.696479	0	11661.1123009	0	4726.51545144	29828.5132872
4721	47	21	49.2081583331	-115.969701667	T06	7	2	941.970215	0	0	0	3	0	0	0	0	0	0	0	0	0	0	0	0	77.3481593533	4.2839075857	5.9763663725	7.1790600752	0	0	1.6172956986	0	0	2.0411320307	1.554078884	0	0	0	0	0	0	0	0	42.633574	0	0	0	14228.1415764	4785.48873765
4722	47	22	49.2083416671	-115.968383333	T06	7	2	943.652588	0	0	0	0	0	0	0	0	0	0	0	0	0	0	0	0	68.7170614531	3.9782605728	12.8337776878	8.7310035525	0	0	1.5862721592	0.169698324	0	2.2153780321	1.7685482185	0	0	0	0	0	0	0	0	53.571416	0	0	0	16147.8225197	11706.082955
4723	47	23	49.2097049997	-115.966523333	T06	7	2	936.202393	0	0	0	5	0	0	0	0	0	0	0	0	0	0	0	0	80.6312407379	3.0661815195	8.4122483297	4.4117766811	0	0	0	0	0	2.17209009	0.7979546975	0.5085079444	0	0	0	0	0	0	0	216.947971	0	0	0	11901.7001541	9950.68017498
4818	48	18	49.2078962733	-115.972475968	T06	2	2	989.795654	0	0	0	1	0	0	0	0	0	0	0	0	0	0	0	0	89.9435478102	3.526480177	0	3.9260433723	0	0	0	0	0	1.6110544082	0.9928742323	0	0	0	0	0	0	0	0	238.763337	0	0	0	3613.09567467	8980.06188046
4819	48	19	49.2079780811	-115.972124683	T06	2	2	986.671387	0	0	0	3	0	0	0	0	0	0	0	0	0	0	0	0	90.631426926	3.1582678763	0	3.5454158316	0	0	0	0	0	1.3820702563	1.2828191098	0	0	0	0	0	0	0	0	211.740383	0	0	0	4097.93324436	8115.67542852
4820	48	20	49.2082007046	-115.971613806	T06	2	2	984.268066	0	0	0	6	0	0	0	0	0	0	0	0	0	0	0	0	92.4646918489	1.1272169111	0	3.190968183	0	0	1.0239571383	0	0	1.4634799421	0.7296859766	0	0	0	0	0	0	0	0	167.60033	0	0	0	4585.23426708	4556.52646745
4822	48	22	49.2089487895	-115.968620293	T06	2	2	974.895264	0	0	0	2	0	0	0	0	0	0	0	0	0	0	0	0	87.455330294	0.6579157951	2.2627774624	5.4357150111	0	0	1.6308907848	0	0	1.5974161623	0.9599544904	0	0	0	0	0	0	0	0	64.626421	0	0	0	10161.7766194	3171.37084382
4826	48	26	49.2120417117	-115.960223889	T06	2	2	971.050049	0	0	0	4	0	0	0	0	0	0	0	0	0	0	0	0	74.5960750133	14.8241074518	1.5075685011	5.6326929938	0	0	0	0	0	2.2148919106	1.2246641294	0	0	0	0	0	0	0	0	203.404217	0	0	0	11623.154343	13197.062809
4829	48	29	49.2133844085	-115.955428602	T06	2	2	977.538818	1	0	0	7	0	0	0	0	0	0	0	0	0	0	0	0	48.916136077	17.239733511	23.8738903949	5.2297026669	0	0	1.2969407765	0	0	2.2322631343	1.2113334394	0	0	0	0	0	0	0	0	20.795075	0	0	0	12764.8509357	24947.467231
4919	49	19	49.2068379746	-115.975595126	T06	5	2	932.837891	1	0	0	0	0	0	0	0	0	0	0	0	0	0	0	0	67.2745624864	8.0730094956	6.0764675961	3.5301124182	0	3.7570504094	5.837876814	0	0	2.2351096271	1.5408089082	0	1.0019190777	0	0	0	0.6730831673	0	0	127.502524	0	5320.074267	0	5501.63745903	20609.490355
4925	49	25	49.2087523173	-115.96745722	T06	5	2	937.404053	0	0	0	2	0	0	0	0	0	0	0	0	0	0	0	0	69.0893873298	1.4092619963	16.069548594	8.760716168	0	0	1.2694254447	0	0	2.4968311267	0.6630521924	0.2417771481	0	0	0	0	0	0	0	133.651625	0	0	0	17385.8591287	16505.615657
4927	49	27	49.2106047183	-115.963834226	T06	5	2	937.404053	0	0	0	1	0	0	0	0	0	0	0	0	0	0	0	0	73.0059088201	15.8148384234	0.1320440051	6.6516624779	0	0	0	0	0	2.0659900756	1.0456556055	0.443049202	0.1324232642	0	0	0	0.7084281261	0	0	22.671253	0	0	0	13674.6451249	6217.99626326
4935	49	35	49.213313246	-115.95575734	T06	5	2	995.323242	0	0	0	3	0	0	0	0	0	0	0	0	0	0	0	0	54.1132844714	16.2951634858	19.4518756794	5.6292439303	0	0	1.0900399448	0	0	2.277600932	1.1427915563	0	0	0	0	0	0	0	0	0.540057	0	0	0	12310.8816179	22666.753882
4936	49	36	49.2131689939	-115.954637267	T06	5	2	997.005371	0	0	0	6	0	0	0	0	0	0	0	0	0	0	0	0	35.5992834755	31.0590022062	23.5954873465	4.8656450877	0	0	0.9985060682	0	0	2.193018066	1.68905775	0	0	0	0	0	0	0	0	82.428948	0	0	0	14123.2958633	21747.3714994
5015	50	15	49.2076283329	-115.970935	T06	5	2	956.149658	0	0	0	0	0	0	1	0	0	0	0	0	0	0	0	0	72.5573208455	10.8219116606	7.1746682294	5.1749919754	0	0	0.9093864046	0	0	1.7712127072	1.5905081772	0	0	0	0	0	0	0	0	148.390279	0	0	0	10408.9854282	7627.7090739
5021	50	21	49.2124833328	-115.958485	T06	5	2	962.878906	0	0	0	2	0	0	0	0	0	0	0	0	0	0	0	0	68.5687035685	18.9326638706	2.2989896889	6.183175037	0	0	0.2899183387	0	0	2.2997876483	1.4267618482	0	0	0	0	0	0	0	0	183.484639	0	0	0	12942.1111835	19059.052296
5022	50	22	49.2132933333	-115.95618	T06	5	2	974.654785	0	0	0	5	0	0	0	0	0	0	0	0	0	0	0	0	61.450156721	13.5604187148	15.1465460478	5.2205246608	0	0	1.0337125642	0	0	2.2897259288	1.2989153628	0	0	0	0	0	0	0	0	29.732919	0	0	0	12510.5076279	22410.3518661
5101	51	1	49.1187502066	-116.17996512	T07	3	1	909.285645	0	0	4	0	0	0	1	0	0	0	0	0	0	0	0	0	0	87.4950899703	4.9211799635	4.0395443078	0	0	0	0	0.4249679928	0	0	2.4603896036	0	0.658828162	0	0	0	0	0	238.856988	0	0	0	5368.79867545	12509.7820054
5102	51	2	49.1215903312	-116.178907994	T07	3	1	944.133301	0	0	0	1	1	0	1	0	0	0	0	0	0	0	0	0	0	85.3576892207	6.8516450701	5.8328746832	0	0	0	0	0.4675914083	0	0	1.4901996177	0	0	0	0	0	0	0	410.405708	0	0	0	1924.81935031	12274.2065762
5103	51	3	49.1222689299	-116.178991478	T07	3	1	952.785156	0	0	0	6	3	0	1	0	0	0	0	0	0	0	0	0	0	86.6684509144	6.5991840216	5.506671395	0	0	0	0	0	0	0	1.2256936691	0	0	0	0	0	0	0	407.105805	0	0	0	2768.56519294	13621.193246
5105	51	5	49.1268223152	-116.179399174	T07	3	1	981.144043	0	0	0	3	0	0	1	0	0	0	0	0	0	0	0	0	0	74.7930040362	21.7146887204	0.9522823004	0	0	0	0	0	0	0	2.540024943	0	0	0	0	0	0	0	562.772404	0	0	0	3580.06467059	17169.5007517
5106	51	6	49.1278905893	-116.180165112	T07	3	1	984.508545	0	0	3	0	1	0	0	0	0	0	0	0	0	0	0	0	0	70.8862187434	26.3895591224	0	0	0	0	0	0	0	0	2.7242221342	0	0	0	0	0	0	0	555.206629	0	0	0	3982.04719359	30760.1798582
5202	52	2	49.119192185	-116.179468744	T07	3	1	916.976318	0	0	2	3	0	0	0	0	0	0	0	0	0	0	0	0	1.21631904119E-006	91.4737326624	1.6328846819	3.4667809865	0	0	0	0	0.4184298412	0	0	2.3792943015	0	0.6288763102	0	0	0	0	0	299.16302	0	0	0	2830.7192334	8870.59465831
5317	53	17	49.119388908	-116.179968975	T07	4	1	924.426514	0	0	1	0	0	0	0	0	0	0	0	0	0	0	0	0	0	92.1173433718	1.6204892386	3.3451463003	0	0	0	0	0.4746108202	0	0	1.8342674124	0	0.6081428567	0	0	0	0	0	300.60128	0	0	0	660.078225624	8612.01030711
5318	53	18	49.122814257	-116.179283503	T07	4	1	957.351318	0	0	2	0	1	0	1	0	0	0	0	0	0	0	0	0	0	83.643707537	9.3594591682	5.7075183722	0	0	0	0	0	0	0	1.2893149227	0	0	0	0	0	0	0	416.311438	0	0	0	2768.56519294	17052.308394
5319	53	19	49.123874232	-116.178409271	T07	4	1	972.01123	0	0	1	0	0	0	0	0	0	0	0	0	0	0	0	0	0	83.9185115221	10.6893370864	3.062318491	0	0	0	0	0	0	0	2.2356833994	0	0	0	0.0941495011	0	0	0	379.693335	0	0	0	1271.6779858	11269.3879836
5320	53	20	49.125543069	-116.178941606	T07	4	1	987.392334	0	0	2	0	2	0	1	0	0	0	0	0	0	0	0	0	0	78.4957974635	16.7173193178	3.1910664406	0	0	0	0	0	0	0	1.5958167781	0	0	0	0	0	0	0	478.859528	0	0	0	744.91356426	13460.7183603
5417	54	17	49.119685963	-116.179306135	T07	4	1	917.937744	0	0	1	0	0	0	0	0	0	0	0	0	0	0	0	0	0	91.8684749023	1.2840100382	3.7636427687	0	0	0	0	0.4588587301	0	0	2.0581658532	0	0.5668477075	0	0	0	0	0	352.849988	0	0	0	1126.58245245	6261.02727685
5418	54	18	49.12051334	-116.179094072	T07	4	1	927.310547	0	0	1	0	0	0	0	0	0	0	0	0	0	0	0	0	0	90.0972917212	2.7755113783	5.3064952717	0	0	0	0	0.4518269909	0	0	1.3688746379	0	0	0	0	0	0	0	436.719196	0	0	0	1816.82144895	7716.36147849
5419	54	19	49.120946936	-116.179172443	T07	4	1	934.760498	0	0	0	0	1	0	1	0	0	0	0	0	0	0	0	0	0	87.3951134559	4.9208058869	5.6586843753	0	0	0	0	0.5062902928	0	0	1.5191059891	0	0	0	0	0	0	0	437.692704	0	0	0	1924.81935031	9635.84691141
5611	56	11	49.119160837	-116.180064613	T07	2	1	916.255371	0	0	1	0	1	0	0	0	0	0	0	0	0	0	0	0	0	91.4196951059	2.6677236605	2.7930381124	0	0	0	0	0.4112140507	0	0	2.0641050536	0	0.6442240169	0	0	0	0	0	274.954996	0	0	0	2050.32078714	9541.4017899
5702	57	2	49.1180551797	-116.179273613	T07	1	1	894.625732	0	0	0	2	0	0	0	0	0	0	0	0	0	0	0	0	0	84.6542470101	3.411905955	7.2902412604	0	0	0	0	0	0.9801936902	0.4179217453	2.4215798447	0	0.8239104943	0	0	0	0	0	181.15662	0	0	0	8600.4286889	15925.188628
5703	57	3	49.1185567528	-116.179547952	T07	1	1	903.517822	0	0	1	2	0	0	0	0	0	0	0	0	0	0	0	0	1.78052390434E-005	88.6630678112	3.2250889167	4.3244494721	0	0	0	0	0.4318988484	0	0	2.6098817298	0	0.7455954165	0	0	0	0	0	231.933542	0	0	0	5637.98175662	14051.0286818
5705	57	5	49.1211458389	-116.178922327	T07	1	1	933.318604	0	0	0	1	0	0	0	0	0	0	0	0	0	0	0	0	0	85.6954364713	6.2473820649	6.1124700134	0	0	0	0	0.4342145797	0	0	1.5104968708	0	0	0	0	0	0	0	420.446217	0	0	0	1924.81935031	10076.4344055
5709	57	9	49.1275585815	-116.179748951	T07	1	1	974.414551	0	0	0	3	0	0	0	0	0	0	0	0	0	0	0	0	0	66.0123254187	30.2306923979	0	0	0	0	0	0	0	0	3.7569821834	0	0	0	0	0	0	0	597.930326	0	0	0	5605.18288914	29430.5972381
5913	59	13	49.1213667858	-116.17901017	T07	2	1	936.202393	0	0	0	0	3	0	0	0	0	0	0	0	0	0	0	0	0	85.0622720139	6.8482882863	5.9698356924	0	0	0	0	0.453797532	0	0	1.6658064755	0	0	0	0	0	0	0	422.938185	0	0	0	1924.81935031	11844.8656026
6007	60	7	49.1188961361	-116.18029193	T07	2	1	1037.140137	0	0	0	0	0	0	2	0	0	0	0	0	0	0	0	0	0	86.4384839843	5.9658234954	3.7710848291	0	0	0	0	0.3879598977	0.4450921678	0	2.3365483201	0	0.6550073055	0	0	0	0	0	241.176912	0	0	0	3858.71446475	11900.732063
6012	60	12	49.1261950135	-116.179295909	T07	2	1	1029.449707	0	0	0	0	0	0	1	0	0	0	0	0	0	0	0	0	0	77.0045559122	18.3588332412	2.852767749	0	0	0	0	0	0	0	1.7838430976	0	0	0	0	0	0	0	529.712449	0	0	0	2656.73978007	17661.9247012
6113	61	13	49.1251068749	-116.179036824	T07	5	1	978.5	0	0	0	0	4	0	0	0	0	0	0	0	0	0	0	0	0	79.5081375656	14.8193193806	3.9067478183	0	0	0	0	0	0	0	1.7657952356	0	0	0	0	0	0	0	467.060266	0	0	0	1699.61012897	10368.718556
6204	62	4	49.1199061554	-116.178952586	T07	5	1	947.738037	0	0	0	0	1	0	0	0	0	0	0	0	0	0	0	0	0	92.8307698503	0.4554000817	3.996363518	0	0	0	0	0.4580490827	0	0	2.2161942326	0	0.0432232347	0	0	0	0	0	386.998098	0	0	0	1299.81935026	6266.20879123
6208	62	8	49.1246606223	-116.17855981	T07	5	1	996.765137	0	0	0	0	1	0	0	0	0	0	0	0	0	0	0	0	0	86.1476600832	9.0811934869	2.6220768671	0	0	0	0	0	0	0	2.1490695628	0	0	0	0	0	0	0	416.91225	0	0	0	1685.69511509	8387.76812311
6210	62	10	49.1270994209	-116.179522891	T07	5	1	996.765137	0	0	0	0	0	0	1	0	0	0	0	0	0	0	0	0	0	70.4679925854	26.1887093068	0	0	0	0	0	0	0	0	3.3432981078	0	0	0	0	0	0	0	584.141229	0	0	0	4450.77991394	20905.7991221
6307	63	7	49.1631285294	-116.264399383	T08	4	1.05	788.881836	0	0	0	0	3	0	0	0	0	0	0	0	0	0	0	0	0	73.2328532814	0.7119628538	17.6956241847	0	1.6099610635	2.976254015	0	0	0.9210983403	0.4482576632	2.1380159624	0	0	0.2659726357	0	0	0	0	12.979876	0	0	0	33449.2035512	10978.9473807
6308	63	8	49.1629300454	-116.263524732	T08	4	1.05	790.32373	0	0	0	0	0	0	1	0	0	0	0	0	0	0	0	0	0	67.8314633923	0.6973335604	22.7187973796	0	1.4835089395	3.2256320937	0	0	1.3784865192	0.57702078	1.8903375182	0	0	0.197419817	0	0	0	0	57.374292	0	0	0	42047.2347436	12347.1866292
6309	63	9	49.162945636	-116.262980243	T08	4	1.05	789.602783	0	0	1	0	3	0	0	0	0	0	0	0	0	0	0	0	0	69.628174388	0.7119052482	21.6727319625	0	1.4728816943	2.9510668412	0	0	1.4159438786	0.7473771419	1.3999188453	0	0	0	0	0	0	0	21.757201	0	0	0	41498.9532487	11922.1236644
6310	63	10	49.1628634929	-116.262056809	T08	4	1.05	793.688232	0	0	2	0	1	0	0	0	0	0	0	0	0	0	0	0	0	72.8922677108	0.0363182762	21.5765265953	0	1.4455120649	2.0100342679	0	0	1.2037255802	0.7207148566	0.1149006482	0	0	0	0	0	0	0	45.652668	0	0	0	38606.2431845	13853.5469149
6311	63	11	49.1625244449	-116.261564707	T08	4	1.05	794.40918	0	0	0	3	0	0	0	0	0	0	0	0	0	0	0	0	0	71.7155513303	0	25.4006415244	0	0	0	0	0	1.8270639735	0.8573832931	0.1993598787	0	0	0	0	0	0	0	88.339169	0	0	0	46454.2053214	12772.4557149
6312	63	12	49.1628734672	-116.257826043	T08	4	1.05	800.897949	0	0	0	0	6	0	0	0	0	0	0	0	0	0	0	0	0	76.9343924977	1.8284082968	8.1015869282	0	0	0	0	0	0	0	0	0	0	0.3557223756	12.7798899017	0	0	0	352.472881	0	0	0	36746.7425432	9775.36582432
6313	63	13	49.162113899	-116.256760703	T08	4	1.05	798.735107	0	0	0	0	1	0	0	0	0	0	0	0	0	0	0	0	0	56.5246656622	3.5359300911	15.6696723911	0	0	0	0	0	1.6729232864	0.1038441587	0.160405217	0	0	0.3413748344	21.991184359	0	0	0	411.300551	0	0	0	59707.216963	17520.5277829
6314	63	14	49.1619305029	-116.256013876	T08	4	1.05	797.533447	0	0	1	0	0	1	2	0	0	0	0	0	0	0	0	0	0	45.1455108102	3.6706890825	20.2303783674	0	0	0	0	0	1.0659325616	0.2795122811	0.6904728265	0	0.348076052	0.3401110541	28.2293169646	0	0	0	358.274571	0	0	0	73924.3051046	17446.2748694
6315	63	15	49.1602316593	-116.250791363	T08	4	1.05	795.851074	1	0	0	0	4	0	2	0	0	0	0	0	0	0	0	0	0	62.5765629278	6.8493292461	26.2039748189	0	0	0	0	0	0	0	2.8199941563	0	0	0	1.5501388509	0	0	0	28.045251	0	0	0	31040.5390014	40020.1584408
6404	64	4	49.1614537408	-116.253171908	T08	3	1.05	779.749023	0	0	0	0	0	0	1	0	0	0	0	0	0	0	0	0	0	36.7051174117	4.9353174093	24.4481552028	0	0	0	0	0	0	0	1.7872753578	0	0.4333242801	0	31.6908103383	0	0	0	201.687264	0	0	0	80786.7707657	28363.657635
6521	65	21	49.1632659916	-116.263363129	T08	4	1.05	790.804199	0	0	1	0	0	0	0	0	0	0	0	0	0	0	0	0	0	76.1763426969	0.6784876092	16.7373128348	0	1.8553087483	3.079471768	0	0	0.1870614351	0	1.2860149078	0	0	0	0	0	0	0	41.742272	0	0	0	30676.1648151	13215.0715576
6620	66	20	49.1616789616	-116.254992457	T08	4	1.05	781.912109	0	0	1	0	0	0	0	0	0	0	0	0	0	0	0	0	0	38.1635114128	3.6481713268	24.2478109271	0	0	0	0	0	0	0	1.5751457813	0	0.3486818346	0.2855208457	31.7311578717	0	0	0	288.892755	0	0	0	89409.2922775	16859.284504
6621	66	21	49.1614520636	-116.25373953	T08	4	1.05	779.508789	0	0	1	0	0	0	0	0	0	0	0	0	0	0	0	0	0	31.4748676037	6.4174353221	26.2689248399	0	0	0	0	0	0	0	1.76069636	0	0.4231278318	0	33.6549480426	0	0	0	217.851693	0	0	0	89567.7477655	26027.2031127
6622	66	22	49.1610277716	-116.251956364	T08	4	1.05	773.981201	0	0	1	0	0	0	0	0	0	0	0	0	0	0	0	0	0	47.6607574692	5.5146168335	27.1476560081	0	0	0	0	0	0	0	3.5975169218	0	0.3957453718	0	15.6837073957	0	0	0	138.810143	0	0	0	56928.9952731	35344.9522614
6726	67	26	49.1625916674	-116.257277778	T08	4	1.05	809.309326	0	0	0	0	0	0	1	0	0	0	0	0	0	0	0	0	0	65.923596424	5.0133120394	9.6990006378	0	0	0	0	0	0	0	0.0414242792	0	0	0.3623544489	18.9603121709	0	0	0	395.000592	0	0	0	47577.9211867	11469.864606
6727	67	27	49.1607333326	-116.251436111	T08	4	1.05	793.928467	0	0	2	0	0	0	1	0	0	0	0	0	0	0	0	0	0	54.6806916461	4.2792875468	27.1620770675	0	0	0	0	0	0	0	3.2212685869	0	0.3356332773	0	10.3210418755	0	0	0	97.125607	0	0	0	46766.3347187	37431.0486422
6728	67	28	49.1601694442	-116.250227778	T08	4	1.05	799.456055	0	0	2	0	4	0	1	0	0	0	0	0	0	0	0	0	0	63.7971124434	7.5643387635	26.0493678575	0	0	0	0	0	0	0	2.5891809357	0	0	0	0	0	0	0	7.064389	0	0	0	23161.8735306	43406.8511832
6804	68	4	49.1619483572	-116.255418425	T08	4	1.05	781.671631	0	0	1	0	3	0	0	0	0	0	0	0	0	0	0	0	0	42.021173051	3.650371989	19.0827228221	0	0	0	0	0	0	0	1.2956998263	0	0.3324655985	0.338807948	33.2787587651	0	0	0	331.515916	0	0	0	83333.6464922	17481.1722809
6805	68	5	49.1605454777	-116.2510968	T08	4	1.05	777.345947	0	0	0	0	1	0	0	0	0	0	0	0	0	0	0	0	0	58.9971316086	5.1487828808	27.265855133	0	0	0	0	0	0	0	3.5803648445	0	0	0	5.007865533	0	0	0	67.694731	0	0	0	38093.5549911	39371.4963865
6901	69	1	49.1612555087	-116.251768358	T08	4	1.05	782.392578	0	0	1	0	0	0	0	0	0	0	0	0	0	0	0	0	0	50.9660437256	3.4923475306	24.8588734975	0	0	0	0	0	0	0	2.7929993097	0	0.4074158738	0	17.4823200628	0	0	0	159.752135	0	0	0	53706.5464244	35410.6641068
6902	69	2	49.1624181621	-116.262665251	T08	4	1.05	787.439453	0	0	0	0	1	0	0	0	0	0	0	0	0	0	0	0	0	71.4783069204	0.4874644007	21.3537114677	0	1.4539330027	2.3872089251	0	0	1.3478313806	0.7816429055	0.7099009974	0	0	0	0	0	0	0	21.140298	0	0	0	55479.8869421	12883.2270963
7001	70	1	49.1612943171	-116.252569165	T08	2	1.05	793.688232	0	0	0	0	3	0	1	0	0	0	0	0	0	0	0	0	0	43.2032376384	3.4070953265	26.2713408952	0	0	0	0	0	0	0	2.2908058272	0	0.3823782098	0	24.4451421029	0	0	0	173.006469	0	0	0	69586.6180455	31767.1408986
7101	71	1	49.1630396808	-116.264023287	T08	7	1.05	788.160645	0	0	0	0	5	0	0	0	0	0	0	0	0	0	0	0	0	72.3580257879	0.7316425148	18.5060140736	0	1.5578134337	2.9930845116	0	0	0.9803329535	0.5945560452	2.0452346607	0	0	0.2332960191	0	0	0	0	36.133525	0	0	0	36714.1980916	12010.5390777
7102	71	2	49.1632222387	-116.26291411	T08	7	1.05	788.160645	0	0	0	1	0	0	0	0	0	0	0	0	0	0	0	0	0	76.774345303	0.6686220634	16.2833268495	0	1.8121298639	2.9164775549	0	0	0.7391965612	0	0.8059018042	0	0	0	0	0	0	0	8.836791	0	0	0	31517.2676422	13084.5814689
7104	71	4	49.1628396042	-116.261439984	T08	7	1.05	791.284912	0	0	0	0	1	0	0	0	0	0	0	0	0	0	0	0	0	77.0450803158	0	19.8547914843	0	0	0.7894179823	0	0	1.4783698894	0.8323403282	0	0	0	0	0	0	0	0	90.646884	0	0	0	36767.0105342	12841.5530094
7105	71	5	49.1630222466	-116.259396476	T08	7	1.05	794.649414	0	0	0	0	0	0	1	0	0	0	0	0	0	0	0	0	0	89.6699268592	0	10.3300731408	0	0	0	0	0	0	0	0	0	0	0	0	0	0	0	237.970933	0	0	0	20288.9247512	11420.8890313
7106	71	6	49.1627023928	-116.258677058	T08	7	1.05	793.688232	0	0	0	0	2	0	0	0	0	0	0	0	0	0	0	0	0	83.5900398432	0.0519956312	12.1151330818	0	0	0	0	0	1.0604671814	0.1821544215	0	0	0	0.3244445596	2.6757652814	0	0	0	292.43918	0	0	0	30415.5402266	10838.41048
7107	71	7	49.1626555381	-116.258324851	T08	7	1.05	795.61084	0	0	1	0	0	0	1	0	0	0	0	0	0	0	0	0	0	79.8896996287	0.813549461	11.6335966868	0	0	0	0	0	0.7035748089	0.2074844283	0	0	0	0.322846707	6.4292482793	0	0	0	318.363892	0	0	0	34339.0253793	9857.75961645
7108	71	8	49.1620714033	-116.256415621	T08	7	1.05	793.447998	0	0	0	0	2	0	0	0	0	0	0	0	0	0	0	0	0	51.7091629571	3.7124259142	16.5861407283	0	0	0	0	0	1.2547767495	0.017985584	0.171479344	0	0.1899256637	0.3409951697	26.0171078895	0	0	0	389.925343	0	0	0	65831.5584288	17006.8617938
7109	71	9	49.1616671437	-116.254259544	T08	7	1.05	786.718506	0	0	0	0	5	0	0	0	0	0	0	0	0	0	0	0	0	33.0906137781	3.7023841943	22.5377309542	0	0	0	0	0	0	0	1.6403653745	0	0.351919437	0.1142972742	38.5626889876	0	0	0	257.555531	0	0	0	95669.4075225	17901.7435849
7205	72	5	49.1598366672	-116.250371667	T08	2	1.05	818.922302	0	0	0	0	2	0	1	0	0	0	0	0	0	0	0	0	0	66.0097020005	6.4236170749	24.8727803625	0	0	0	0	0	0	0	2.6939005621	0	0	0	0	0	0	0	23.778962	0	0	0	25911.7087302	39275.350431
7304	73	4	49.1629282009	-116.262491998	T08	5	1.05	797.533447	0	0	0	0	3	0	0	0	0	0	0	0	0	0	0	0	0	71.4783069205	0.4874644007	21.3537114676	0	1.4539330026	2.3872089251	0	0	1.3478313806	0.7816429055	0.7099009974	0	0	0	0	0	0	0	13.856082	0	0	0	39903.7528928	13033.5215314
7306	73	6	49.1622954514	-116.256506732	T08	5	1.05	803.781982	0	0	0	0	2	0	0	0	0	0	0	0	0	0	0	0	0	56.004569455	4.0545216832	12.120713353	0	0	0	0	0	0	0	0.1860178808	0	0	0.3468430121	27.2873346158	0	0	0	412.445714	0	0	0	60554.4311651	16706.2750676
7528	75	28	49.1415851093	-116.025578007	T09	4	1	875.399414	0	0	2	0	0	0	1	0	0	0	0	0	0	0	0	0	24.9243494273	41.1654660222	4.4055085438	8.9154245068	0	0	11.8037598651	0.5254872586	0	3.0662383888	0.9591597423	0	2.063372717	0	0	0	2.1712335282	0	0	65.100767	0	8184.70580764	0	7520.1464507	9794.3268522
7529	75	29	49.1421555816	-116.025621341	T09	4	1	878.283447	0	0	1	6	9	0	1	0	0	0	0	0	0	0	0	0	44.0107095696	33.2594633568	0.1693299398	7.711822157	0	0	6.0180352312	0.7834827005	0	2.5915073715	1.1124658816	0	2.2369773745	0	0	0	2.1062064175	0	0	19.62324	0	3557.7316608	0	6720.6156373	10126.3112641
7531	75	31	49.1468574108	-116.02298297	T09	4	1	910.968018	0	0	0	6	0	0	0	0	0	0	0	0	0	0	0	0	83.7749251409	3.9773034753	4.1016681148	4.8133669678	0	0	0	0	0	0.5882508474	0	0.5028126106	0	2.2416728431	0	0	0	0	0	296.958322	0	0	0	10154.5277442	24539.9634097
7532	75	32	49.1472065168	-116.022776356	T09	4	1	917.697266	0	0	0	5	0	0	0	0	0	0	0	0	0	0	0	0	87.2684258449	0.8880536834	5.0218218095	4.4887946295	0	0	0	0	0	0	0	0.1405121874	0	2.1923918454	0	0	0	0	0	335.375652	0	0	0	9077.51970129	25432.4162996
7602	76	2	49.1440115035	-116.024439828	T09	4	1	901.595215	0	0	0	4	0	0	1	0	0	0	0	0	0	0	0	0	80.8325960627	8.2116621096	0	3.7396126474	0	0	0	2.0619371684	0	3.6755546215	0.9965943275	0	0.4820430628	0	0	0	0	0	0	93.535545	0	0	0	11197.2457281	16731.4252817
7603	76	3	49.1462170332	-116.023708172	T09	4	1	910.727783	0	0	0	3	1	0	0	0	0	0	0	0	0	0	0	0	92.0171631061	2.9432690823	0	4.0722289883	0	0	0	0.0896055965	0	0.1320237875	0	0.2924216926	0	0.4532877467	0	0	0	0	0	209.745199	0	0	0	7630.40848206	17821.3417958
7604	76	4	49.1465046166	-116.023732061	T09	4	1	920.100586	0	0	0	0	4	0	0	0	0	0	0	0	0	0	0	0	93.814797362	1.7388917641	0	3.8191681551	0	0	0	0	0	0	0	0.2421995248	0	0.3849431941	0	0	0	0	0	230.756701	0	0	0	4650.45927473	21349.0784219
7605	76	5	49.149817228	-116.021268116	T09	4	1	941.970215	0	0	0	5	0	0	0	0	0	0	0	0	0	0	0	0	95.3623854769	0	0	0	0	0	0	4.6376145231	0	0	0	0	0	0	0	0	0	0	0	615.48136	0	0	0	3486.73730812	20040.8661008
7702	77	2	49.1433233333	-116.02521	T09	7	1	895.106445	0	1	0	1	0	0	1	0	0	0	0	0	0	0	0	0	74.051907082	11.6512130446	0	5.4837383582	0	0	0	3.3116058368	0	2.989754466	1.0182732347	0	1.4935079777	0	0	0	0	0	0	42.513627	0	0	0	8442.1992336	15432.9865666
7703	77	3	49.143831667	-116.025031667	T09	7	1	900.634033	0	0	0	3	0	0	0	0	0	0	0	0	0	0	0	0	84.7686785651	4.2009989482	0	3.4431941372	0	0	0	3.049820795	0	3.1729030708	0.6587142551	0	0.7056902286	0	0	0	0	0	0	52.372175	0	0	0	9281.22459836	17156.9223331
7801	78	1	49.1411966669	-116.025861667	T09	5	1	916.495789	0	0	3	0	2	0	0	0	0	0	0	0	0	0	0	0	17.6410892758	45.370395783	5.6208356008	9.7503048773	0	0	13.3284180583	0.1727713824	0	2.6553018637	1.0319008195	0.0444877556	1.7447196338	0.4438492657	0	0	2.1959256843	0	0	64.653082	0	8424.31558873	0	7394.5496598	7889.06597544
7802	78	2	49.1442266672	-116.024191667	T09	5	1	937.404053	0	0	1	0	0	0	1	0	0	0	0	0	0	0	0	0	81.1313833426	9.7771501935	0	2.7200887974	0	0	0	1.5650853767	0	3.8517489731	0.9545433167	0	0	0	0	0	0	0	0	111.325759	0	0	0	10555.0911594	15147.1859183
7911	79	11	49.1433289654	-116.024828916	T10	6	5.4	945.81543	0	0	1	0	1	0	0	0	0	0	0	0	0	0	0	0	69.4493742747	15.4885359776	0	5.9551515268	0	0	0	2.8669444192	0	3.5803001292	0.8467817655	0	1.8129119071	0	0	0	0	0	0	70.186491	0	0	0	9247.41366952	16132.4997352
7916	79	16	49.1466652136	-116.02400816	T10	6	5.4	949.18042	0	0	0	0	0	0	1	0	0	0	0	0	0	0	0	0	97.3907498951	0.4665223733	0	2.1427277317	0	0	0	0	0	0	0	0	0	0	0	0	0	0	0	230.035743	0	0	0	2142.34600079	21447.2636177
7919	79	19	49.1474387789	-116.022826144	T10	6	5.4	952.785156	0	0	0	4	0	0	2	0	0	0	0	0	0	0	0	0	87.9756099042	0.2558481704	5.3845668078	4.2634801292	0	0	0	0	0	0	0	0	0	2.1204949883	0	0	0	0	0	351.589376	0	0	0	6371.94706553	25895.8553938
7921	79	21	49.1486813974	-116.021866249	T10	6	5.4	958.793457	0	0	2	1	0	0	0	0	0	0	0	0	0	0	0	0	92.8740180903	0	4.6173918871	0	0	0	0	2.5085900226	0	0	0	0	0	0	0	0	0	0	0	502.567437	0	0	0	4503.02972273	25009.4101641
8002	80	2	49.1454271233	-116.02385846	T10	4	5.4	909.526123	0	0	1	0	0	0	0	0	0	0	0	0	0	0	0	0	89.7485918759	2.9531640141	0	2.9626007637	0	0	0	0.594129359	0	3.0094842826	0.3929759106	0.339053794	0	0	0	0	0	0	0	150.886367	0	0	0	10990.6198884	16762.2453765
8004	80	4	49.1499204104	-116.020732261	T10	4	5.4	935.000977	0	0	0	11	0	0	0	0	0	0	0	0	0	0	0	0	96.5216948396	0	0	0	0	0	0	3.4783051604	0	0	0	0	0	0	0	0	0	0	0	649.963963	0	0	0	3125.00000007	16765.2069778
8005	80	5	49.1505681633	-116.020473093	T10	4	5.4	941.249268	0	0	1	0	0	0	0	0	0	0	0	0	0	0	0	0	96.7881730914	0	0	0	0	0	0	3.2118269086	0	0	0	0	0	0	0	0	0	0	0	653.677109	0	0	0	3171.14789946	15357.8966265
8006	80	6	49.1529659744	-116.017885348	T10	4	5.4	1018.875244	0	0	0	5	0	0	0	0	0	0	0	0	0	0	0	0	92.1953275405	0	0	0	0	0	0	7.8046724595	0	0	0	0	0	0	0	0	0	0	0	538.613112	0	0	0	8142.66446571	18529.5840983
8007	80	7	49.1605613191	-116.018371079	T10	4	5.4	1077.515381	1	0	0	1	0	0	0	0	0	0	0	0	0	0	0	0	97.5449718562	0	2.4550281438	0	0	0	0	0	0	0	0	0	0	0	0	0	0	0	0	253.4492	0	0	0	3525.24265647	9691.7806537
8008	80	8	49.1652910596	-116.018803669	T10	4	5.4	1132.790527	0	0	0	0	0	0	1	0	0	0	0	0	0	0	0	0	95.746472909	0	4.253527091	0	0	0	0	0	0	0	0	0	0	0	0	0	0	0	0	770.749042	0	0	0	2569.36141264	5739.66551704
8009	80	9	49.1667847148	-116.019722577	T10	4	5.4	1138.798828	0	0	0	0	0	0	1	0	0	0	0	0	0	0	0	0	95.0861440955	0	2.6605973918	1.0022243261	0	0	0	1.2510341866	0	0	0	0	0	0	0	0	0	0	0	613.19786	0	0	0	2001.28265076	8512.53122237
8010	80	10	49.1735805109	-116.018448696	T10	4	5.4	1134.4729	0	1	0	0	0	0	0	0	0	0	0	0	0	0	0	0	95.8791058126	0	0	0	0	0	1.1301918215	2.990702366	0	0	0	0	0	0	0	0	0	0	0	115.561712	0	0	0	2500.00000007	15151.338851
8011	80	11	49.1830896956	-116.017559124	T10	4	5.4	1009.261963	1	0	0	0	0	0	0	0	0	0	0	0	0	0	0	0	70.1999905679	27.4381676477	0	0	0	0	0	0	2.3618417843	0	0	0	0	0	0	0	0	0	0	295.339285	0	0	0	4740.02230218	8179.57675789
8012	80	12	49.1833680592	-116.0174111	T10	4	5.4	996.284424	1	1	1	0	0	0	0	0	0	0	0	0	0	0	0	0	59.8705148734	37.6466239868	0	0	0	0	0	0	2.2631162618	0	0	0.219744878	0	0	0	0	0	0	0	307.635783	0	0	0	4771.03540798	8970.18486554
8014	80	14	49.1855574119	-116.014536191	T10	4	5.4	950.141602	0	0	1	0	0	0	0	0	0	0	0	0	0	0	0	0	0	79.1028159656	7.8079694794	3.8608742846	0	0.5893208174	2.2730585783	0	0	2.6266275922	0.956074254	2.4653780299	0	0.3178809986	0	0	0	0	0	163.497895	0	0	0	4087.70177096	22214.1642447
8103	81	3	49.149688889	-116.020258333	T10	4	5.4	940.52832	0	0	0	0	1	0	0	0	0	0	0	0	0	0	0	0	95.4563236686	0	0	2.0420811255	0	0	0	2.501595206	0	0	0	0	0	0	0	0	0	0	0	643.830058	0	0	0	6196.70672539	13272.6014022
8105	81	5	49.1515944444	-116.019747222	T10	4	5.4	971.530518	0	0	1	3	0	0	0	0	0	0	0	0	0	0	0	0	97.0701560721	0	0	0	0	0	0	2.929843928	0	0	0	0	0	0	0	0	0	0	0	643.705214	0	0	0	3525.23803721	10327.165196
8106	81	6	49.1529083332	-116.0184	T10	4	5.4	1003.734619	0	0	0	1	0	0	0	0	0	0	0	0	0	0	0	0	93.8155361166	0	0	0	0	0	0	6.1844638835	0	0	0	0	0	0	0	0	0	0	0	572.391443	0	0	0	5129.38343282	18543.4222266
8107	81	7	49.1534749996	-116.017830556	T10	4	5.4	1027.286865	0	1	0	0	0	0	0	0	0	0	0	0	0	0	0	0	90.3987059509	0	0	0	0	0	0	9.6012940491	0	0	0	0	0	0	0	0	0	0	0	531.547205	0	0	0	12605.7120482	18772.2585594
8108	81	8	49.1559888889	-116.018533333	T10	4	5.4	1057.568115	0	0	2	0	0	0	0	0	0	0	0	0	0	0	0	0	99.9076774513	0	0	0.0923225487	0	0	0	0	0	0	0	0	0	0	0	0	0	0	0	253.516721	0	0	0	62.2716191498	0
8109	81	9	49.1597888887	-116.019072222	T10	4	5.4	1084.725098	0	0	1	0	0	0	0	0	0	0	0	0	0	0	0	0	100	0	0	0	0	0	0	0	0	0	0	0	0	0	0	0	0	0	0	165.832925	0	0	0	2982.65059132	4877.37659524
8110	81	10	49.1602694441	-116.018747222	T10	4	5.4	1083.283203	1	0	0	0	0	0	0	0	0	0	0	0	0	0	0	0	98.2849351146	0	1.7150648854	0	0	0	0	0	0	0	0	0	0	0	0	0	0	0	0	221.871951	0	0	0	3525.24265647	7961.73439559
8112	81	12	49.163286111	-116.018405556	T10	4	5.4	1115.967773	0	0	0	0	0	0	1	0	0	0	0	0	0	0	0	0	96.1020686893	0	3.8979313107	0	0	0	0	0	0	0	0	0	0	0	0	0	0	0	0	554.685894	0	0	0	2140.83165344	5331.78016865
8113	81	13	49.1640250003	-116.018566667	T10	4	5.4	1129.906738	0	0	1	0	0	0	0	0	0	0	0	0	0	0	0	0	97.6242331281	0	2.3757668719	0	0	0	0	0	0	0	0	0	0	0	0	0	0	0	0	633.441544	0	0	0	595.37876378	2868.68193025
8116	81	16	49.1852416671	-116.014266667	T10	4	5.4	954.467529	0	0	0	0	0	0	2	0	0	0	0	0	0	0	0	0	0	76.2498980753	13.0912091099	3.303985936	0	0.1197698582	1.2842396549	0	0	2.9398583127	0.8180916826	2.1929473704	0	0	0	0	0	0	0	188.448088	0	0	0	3752.12937064	25784.5665369
8201	82	1	49.1424199999	-116.025516667	T10	6	5.4	894.625793	0	0	0	4	0	0	1	0	0	0	0	0	0	0	0	0	51.0110594786	29.7706351448	0	7.0921247887	0	0	1.9252160805	1.8341816935	0	3.1509533482	0.9503561255	0	2.1460776502	0	0	0	2.1193956899	0	0	24.554935	0	440.047397801	0	6923.7292436	11550.5257199
8203	82	3	49.1457916671	-116.023958333	T10	6	5.4	919.620117	0	0	0	0	1	0	0	0	0	0	0	0	0	0	0	0	94.0483466046	2.3639543148	0	2.3809245543	0	0	0	0.402390526	0	0.6113073513	0	0.193076649	0	0	0	0	0	0	0	165.692446	0	0	0	7853.68852139	19261.7488265
8204	82	4	49.1466361107	-116.023391667	T10	6	5.4	931.876709	0	0	1	0	0	0	0	0	0	0	0	0	0	0	0	0	89.9878109217	2.9990328653	1.1891228687	3.8446935171	0	0	0	0	0	0	0	0.33578171	0	1.6435581172	0	0	0	0	0	258.482922	0	0	0	6603.05976855	24113.3322372
8205	82	5	49.1477611112	-116.022516667	T10	6	5.4	950.141602	0	0	0	1	0	0	0	0	0	0	0	0	0	0	0	0	88.6719941336	0	6.3219567065	3.185310437	0	0	0	0	0	0	0	0	0	1.8207387229	0	0	0	0	0	393.353052	0	0	0	5135.78881363	25209.5213349
8206	82	6	49.1500416669	-116.020322222	T10	6	5.4	975.616211	0	0	0	4	0	0	0	0	0	0	0	0	0	0	0	0	97.6070808988	0	0	0	0	0	0	2.3929191012	0	0	0	0	0	0	0	0	0	0	0	675.740078	0	0	0	3134.81167931	14321.2841664
8208	82	8	49.1552361114	-116.017708333	T10	6	5.4	1082.80249	0	0	0	3	0	0	0	0	0	0	0	0	0	0	0	0	94.7494016464	0	0	0.1897363224	0	0	0	5.0608620312	0	0	0	0	0	0	0	0	0	0	0	335.552785	0	0	0	11259.2750571	5506.7277477
8209	82	9	49.1563861113	-116.018652778	T10	6	5.4	1088.570313	0	0	0	4	0	0	0	0	0	0	0	0	0	0	0	0	100	0	0	0	0	0	0	0	0	0	0	0	0	0	0	0	0	0	0	209.399989	0	0	0	0	0
8210	82	10	49.1756583333	-116.019652778	T10	6	5.4	1126.301758	0	0	0	0	0	0	1	0	0	0	0	0	0	0	0	0	95.4089340768	0	0	1.3598401098	0	0	0	3.2312258134	0	0	0	0	0	0	0	0	0	0	0	332.054687	0	0	0	2934.87315417	4423.56745445
8211	82	11	49.1844555563	-116.016494444	T10	6	5.4	962.878906	0	0	1	0	0	0	0	0	0	0	0	0	0	0	0	0	18.7071300464	76.6619202029	0	0	0	0	0	0.5115754919	2.2814143214	0.6190611462	0	1.2188987912	0	0	0	0	0	0	0	343.396683	0	0	0	4785.50343314	16650.9788611
8308	83	8	49.1446643696	-116.02385846	T10	2	5.4	907.363037	0	0	0	1	0	0	1	0	0	0	0	0	0	0	0	0	82.0496522404	9.6262244627	0	2.3263393555	0	0	0	1.1049648223	0	4.1899889284	0.3930472409	0.3097829499	0	0	0	0	0	0	0	134.999343	0	0	0	12218.3297555	11134.1976542
8310	83	10	49.1459128543	-116.023666849	T10	2	5.4	908.084229	0	0	0	3	0	0	0	0	0	0	0	0	0	0	0	0	90.1693634542	3.0138631185	0	3.7917483938	0	0	0	0.3743288671	0	1.8101516861	0.1399901348	0.316911652	0	0.3836426935	0	0	0	0	0	190.752539	0	0	0	10942.8980077	18380.4442455
8312	83	12	49.1590472124	-116.019155374	T10	2	5.4	1091.454346	0	0	0	0	0	0	1	0	0	0	0	0	0	0	0	0	100	0	0	0	0	0	0	0	0	0	0	0	0	0	0	0	0	0	0	83.428342	0	0	0	400.242656451	3129.02721353
8313	83	13	49.1615250712	-116.017902112	T10	2	5.4	1114.525879	0	0	0	0	0	0	1	0	0	0	0	0	0	0	0	0	97.5460727551	0	2.4539272449	0	0	0	0	0	0	0	0	0	0	0	0	0	0	0	0	359.610227	0	0	0	3749.99999995	16377.841835
8314	83	14	49.1628611463	-116.018341072	T10	2	5.4	1117.890381	0	0	0	0	0	0	1	0	0	0	0	0	0	0	0	0	97.1095981937	0	0.4636931277	0	0	0	0	2.4267086786	0	0	0	0	0	0	0	0	0	0	0	508.574658	0	0	0	2399.07392761	8782.550189
8315	83	15	49.1668930929	-116.018930236	T10	2	5.4	1158.505615	0	0	1	0	0	0	0	0	0	0	0	0	0	0	0	0	95.7452612601	0	2.5989383242	0.9542205337	0	0	0	0.7015798819	0	0	0	0	0	0	0	0	0	0	0	609.677763	0	0	0	1938.95417607	10197.2868559
8316	83	16	49.168410385	-116.019667257	T10	2	5.4	1163.312256	0	0	1	0	0	0	0	0	0	0	0	0	0	0	0	0	94.4569767452	0	0.6962298262	1.2890582811	0	0	0	3.5577351475	0	0	0	0	0	0	0	0	0	0	0	434.262468	0	0	0	4446.54395941	11976.1301638
8317	83	17	49.1691603144	-116.018476272	T10	2	5.4	1135.193848	0	1	0	0	0	0	0	0	0	0	0	0	0	0	0	0	95.6772283537	0	0	0.8989889749	0	0	0	3.4237826714	0	0	0	0	0	0	0	0	0	0	0	370.237482	0	0	0	4267.57812504	12275.5907608
8318	83	18	49.1722663118	-116.019760296	T10	2	5.4	1140.481201	0	1	0	0	0	0	0	0	0	0	0	0	0	0	0	0	91.8974874216	0	0	0	0	0	1.273910697	6.8286018814	0	0	0	0	0	0	0	0	0	0	0	20.300235	0	0	0	3995.07615531	21048.3161092
8319	83	19	49.1732032408	-116.018304611	T10	2	5.4	1131.348633	0	1	0	0	0	0	0	0	0	0	0	0	0	0	0	0	95.5032542023	0	0	0	0	0	1.3462696016	3.1504761961	0	0	0	0	0	0	0	0	0	0	0	76.074726	0	0	0	2500.00000007	14489.1315992
8320	83	20	49.1810433378	-116.017385535	T10	2	5.4	1039.062744	0	1	0	0	0	0	0	0	0	0	0	0	0	0	0	0	93.1520855988	2.2143739576	0	0	0	0	0	4.1402792208	0	0.4331420826	0	0.0601191402	0	0	0	0	0	0	0	178.971411	0	0	0	13379.5460693	3736.21674476
[truncated: 5 more columns]

## Sheet: Metadata
Column name	Description
ID	ID used for GIS
Survey	Survey number
Nr	Track number from GPS
Long	Latitude
Lat	Longitude
Transect_N	Transect name
periods(12h)	12h periods since last snow fall
length(km)	length of transect in km
elevation	elevation of GPS point
Bobcat	tracks found at location
Cougar	tracks found at location
Coyote	tracks found at location
Deer	tracks found at location
Elk	tracks found at location
Fox	tracks found at location
Moose	tracks found at location
Wolf	tracks found at location
Bob_300	number of tracks from track columnthat crossed again within 300m
Cou_300	number of tracks from track columnthat crossed again within 300m
Coy_300	number of tracks from track columnthat crossed again within 300m
Dee_300	number of tracks from track columnthat crossed again within 300m
Elk_300	number of tracks from track columnthat crossed again within 300m
Fox_300	number of tracks from track columnthat crossed again within 300m
Moo_300	number of tracks from track columnthat crossed again within 300m
Wolf_300	number of tracks from track columnthat crossed again within 300m
forest	Perceptual Area polygon category (in part adapted from Dickson et al. (2005) Journal of Wildlife Management. 69, 264-276.
woodland	Perceptual Area polygon category (in part adapted from Dickson et al. (2005) Journal of Wildlife Management. 69, 264-276.
shrub	Perceptual Area polygon category (in part adapted from Dickson et al. (2005) Journal of Wildlife Management. 69, 264-276.
grass	Perceptual Area polygon category (in part adapted from Dickson et al. (2005) Journal of Wildlife Management. 69, 264-276.
agricultur	Perceptual Area polygon category (in part adapted from Dickson et al. (2005) Journal of Wildlife Management. 69, 264-276.
riparian	Perceptual Area polygon category (in part adapted from Dickson et al. (2005) Journal of Wildlife Management. 69, 264-276.
water	Perceptual Area polygon category (in part adapted from Dickson et al. (2005) Journal of Wildlife Management. 69, 264-276.
gravel	Perceptual Area polygon category (in part adapted from Dickson et al. (2005) Journal of Wildlife Management. 69, 264-276.
rock	Perceptual Area polygon category (in part adapted from Dickson et al. (2005) Journal of Wildlife Management. 69, 264-276.
highway	Perceptual Area polygon category (in part adapted from Dickson et al. (2005) Journal of Wildlife Management. 69, 264-276.
hwy_should	Perceptual Area polygon category (in part adapted from Dickson et al. (2005) Journal of Wildlife Management. 69, 264-276.
road_path	Perceptual Area polygon category (in part adapted from Dickson et al. (2005) Journal of Wildlife Management. 69, 264-276.
railroad	Perceptual Area polygon category (in part adapted from Dickson et al. (2005) Journal of Wildlife Management. 69, 264-276.
residentia	Perceptual Area polygon category (in part adapted from Dickson et al. (2005) Journal of Wildlife Management. 69, 264-276.
developed	Perceptual Area polygon category (in part adapted from Dickson et al. (2005) Journal of Wildlife Management. 69, 264-276.
disturbed	Perceptual Area polygon category (in part adapted from Dickson et al. (2005) Journal of Wildlife Management. 69, 264-276.
wetland	Perceptual Area polygon category (in part adapted from Dickson et al. (2005) Journal of Wildlife Management. 69, 264-276.
dirt	Perceptual Area polygon category (in part adapted from Dickson et al. (2005) Journal of Wildlife Management. 69, 264-276.
lake	Perceptual Area polygon category (in part adapted from Dickson et al. (2005) Journal of Wildlife Management. 69, 264-276.
nr_water	nearest water body (Source: Terrain Resource Information Management Program)
Shad	Shadow (Source: Earth Observation for Sustainable Development of Forests)
Wat	Lakes, reservoirs, rivers, streams, or salt water. (Source: Earth Observation for Sustainable Development of Forests)
Rock	Bedrock, rubble, talus, blockfield, rubbley mine spoils, or lava beds. (Source: Earth Observation for Sustainable Development of Forests)
Expos	River sediments, exposed soils, pond or lake sediments, reservoir margins, beaches, landings, burned areas, road surfaces, mudflat sediments, cutbanks, moraines, gravel pits, tailings, railway surfaces, buildings and parking, or other non-vegetated surfaces. (Source: Earth Observation for Sustainable Development of Forests)
ShrL	Vascular plant without woody stem (grasses, crops, forbs, gramminoids); minimum of 20% ground cover or one-third of total vegetation must be herb.
WetlT	Land with a water table near/at/above soil surface for enough time to promote wetland or aquatic processes; the majority of vegetation is coniferous, broadleaf, or mixed wood. (Source: Earth Observation for Sustainable Development of Forests)
WetlS	Land with a water table near/at/above soil surface for enough time to promote wetland or aquatic processes; the majority of vegetation is tall, low, or a mixture of tall and low shrub. (Source: Earth Observation for Sustainable Development of Forests)
WetlH	Land with a water table near/at/above soil surface for enough time to promote wetland or aquatic processes; the majority of vegetation is herb. (Source: Earth Observation for Sustainable Development of Forests)
Herb	Vascular plant without woody stem (grasses, crops, forbs, gramminoids); minimum of 20% ground cover or one-third of total vegetation must be herb. (Source: Earth Observation for Sustainable Development of Forests)
Con3	Greater than 60% crown closure; coniferous trees are 75% or more of total basal area. (Source: Earth Observation for Sustainable Development of Forests)
Con2	26-60% crown closure; coniferous trees are 75% or more of total basal area. (Source: Earth Observation for Sustainable Development of Forests)
Brdl2	26-60% crown closure; broadleaf trees are 75% or more of total basal area. (Source: Earth Observation for Sustainable Development of Forests)
rdl	rdl_up + rdl_p
rdl_up	Road length within buffer (gravel) (Source: Terrain Resource Information Management Program)
rdl_p	Road length within buffer (paived) (Source: Terrain Resource Information Management Program)
build	Number of buildings within buffer (Source: Terrain Resource Information Management Program)
