# Supplementary material for: Using multi-scale distribution and movement effects along a montane highway to identify optimal crossing locations for a large-bodied mammal community
Source: PeerJ. 2013 Oct 24;1:e189. doi: 10.7717/peerj.189 (PMC3817594; doi:10.7717/peerj.189)
Supplement: Data S1 — Data_final contains the collected raw data including a metadata sheet. Hwy_Modelling_Data contains only Highway data including covariates used in the R analysis. Trans_Modelling_data contains only Transect data including covariates used in the R analysis. [file peerj-01-189-s005.zip › Hwy_Modelling_Data.csv]

Index	OLD_FID	Long	Lat	Transect_N	Datum	elevation	Carnivora	Bobcat	Cougar	Coyote	Deer	Elk	Fox	Moose	Wolf	woodZ	forestZ	woodlandZ	shrubZ	herbZ	grassZ	agriculturZ	riparianZ	freshwZ	waterZ	no_vegZ	gravelZ	rockZ	hwyZ	highwayZ	hwy_shouldZ	road_pathZ	railroadZ	residZ	residentiaZ	developedZ	disturbedZ	wetlandZ	dirtZ	lakeZ	nr_waterZ	Shad_200Z	Wat_200Z	Rock_200Z	Expos_200Z	ShrL_200Z	Wetl_200Z	WetlT_200Z	WetlS_200Z
1	0	-116.4430066	49.12030751	Highway	02/05/07	582.199707	0	0	0	0	0	0	0	2	0	1.042621436	-0.451174939	1.226611981	-0.810674537	0.169934345	0.312406637	-0.249603787	-0.439586491	-0.607951209	-0.539372483	-0.42135707	-0.373509024	-0.193662452	-0.816198851	-0.479236719	-0.762332866	-0.393784128	-0.860554389	0.290790996	0.298477252	0.073617286	-0.358077627	-0.329447155	-0.204144667	-0.316598255	0.16963911	-0.341387065	-0.294316388	-0.156726939	-0.856632594	0.060436705	-0.414648918	-0.159518146	-0.397100839
2	1	-116.4033605	49.14041942	Highway	02/05/07	634.35083	0	0	0	0	6	1	0	0	0	-0.923528244	-0.451174939	-0.414434476	-0.983304016	1.496614905	1.844604281	-0.249603787	-0.184132996	1.073190967	2.300422067	-0.42135707	-0.373509024	-0.193662452	-1.576877978	-1.701938387	-0.970332424	-0.036888869	-0.860554389	0.519945677	0.61416659	-0.024742692	0.927825578	-0.329447155	-0.204144667	-0.316598255	-0.624958064	-0.341387065	0.317258547	-0.156726939	1.774458672	-0.537370776	-0.414648918	-0.159518146	-0.397100839
3	3	-116.3872003	49.14615845	Highway	02/05/07	661.508057	0	0	0	0	1	0	0	0	0	-0.172343378	-0.451174939	0.21254183	0.262985738	-0.279476726	-0.206623041	-0.249603787	-0.536932472	-0.607951209	-0.539372483	2.25542258	2.783654267	-0.193662452	-0.76291856	-0.494337508	-0.682536203	2.620127805	-0.094488423	0.113799912	0.30358191	-0.334104431	0.16435735	-0.329447155	-0.204144667	-0.316598255	0.326031815	-0.341387065	-0.494023066	-0.156726939	-0.197093902	1.285665393	-0.414648918	-0.159518146	-0.397100839
4	4	-116.3859726	49.14696782	Highway	02/05/07	664.872559	0	0	0	0	1	0	0	0	0	0.045023134	-0.451174939	0.393966748	-0.259263802	-0.170680895	-0.080973566	-0.249603787	-0.536932472	-0.607951209	-0.539372483	3.729914596	4.522763448	-0.193662452	-1.318700526	-1.297519661	-0.892892183	1.94462585	0.151761844	-0.169542715	-0.072385866	-0.240411635	-0.358077627	-0.329447155	-0.204144667	-0.316598255	0.315055232	-0.245790248	-0.494023066	-0.156726939	0.287931999	0.006077575	-0.414648918	-0.159518146	-0.397100839
5	5	-116.3840401	49.14821869	Highway	02/05/07	667.996826	0	0	0	0	1	0	0	0	0	0.823548478	-0.451174939	1.043762779	-0.338920004	-0.084708489	0.01831689	-0.249603787	-0.536932472	-0.607951209	-0.539372483	-0.42135707	-0.373509024	-0.193662452	-0.914009924	-0.62536328	-0.796260741	0.154830789	0.450671126	0.187901395	0.189686586	0.05375132	-0.358077627	-0.329447155	-0.204144667	-0.316598255	0.160310403	0.017720786	-0.493412587	-0.156726939	-0.392980399	-0.614767968	-0.414648918	-0.159518146	-0.397100839
6	6	-116.3254608	49.16071707	Highway	02/05/07	706.20874	0	0	0	0	3	0	0	1	0	-0.249898752	-0.451174939	0.147810252	-0.320284185	0.413261019	0.593427229	-0.249603787	2.105539691	0.285728444	0.970236072	-0.42135707	-0.373509024	-0.193662452	-0.032343663	0.809004009	-0.566310572	-0.315319245	-0.860554389	-0.360717692	-0.432460287	0.029554218	-0.358077627	-0.329447155	-0.204144667	-0.316598255	-0.384089323	-0.341387065	-0.494023066	-0.156726939	-0.167742904	0.821838935	-0.414648918	-0.159518146	-0.397100839
7	7	-116.3201519	49.16096479	Highway	02/05/07	714.620361	0	0	0	0	1	0	0	0	0	0.542437119	-0.451174939	0.809133236	-0.483548637	0.18536218	0.330224409	-0.249603787	-0.536932472	-0.607951209	-0.539372483	-0.42135707	-0.373509024	-0.193662452	-0.784213403	-0.744063993	-0.548830941	0.381469064	-0.860554389	0.997895109	0.812247578	0.664606224	0.030859555	-0.329447155	-0.204144667	-0.316598255	-0.912815417	-0.341387065	-0.494023066	-0.156726939	-0.143060299	0.973843644	-0.414648918	-0.159518146	-0.397100839
8	8	-116.3193874	49.16100167	Highway	02/05/07	717.023438	0	0	0	0	2	0	0	0	0	0.914087089	-0.451174939	1.119330813	-0.657652858	-0.167586521	-0.07739984	-0.249603787	-0.536932472	-0.607951209	-0.539372483	-0.42135707	-0.373509024	-0.193662452	-0.691669414	-0.020130018	-0.895937642	0.340540623	-0.860554389	0.579392437	0.84214316	-0.334104431	1.162921698	-0.329447155	-0.204144667	-0.316598255	-0.916492315	-0.341387065	-0.494023066	-0.156726939	-0.382655204	0.682213775	-0.414648918	-0.159518146	-0.397100839
9	9	-116.3174988	49.16109307	Highway	02/05/07	719.667236	0	0	0	0	4	0	0	0	0	0.296642926	-0.451174939	0.60398116	0.188582626	-0.864692802	-0.882495379	-0.249603787	-0.536932472	-0.607951209	-0.539372483	-0.42135707	-0.373509024	-0.193662452	0.95473779	1.22925825	0.45878045	0.829108358	-0.860554389	2.45130838	2.552372856	0.5501018	1.59237629	-0.329447155	-0.204144667	-0.316598255	-0.606423881	-0.341387065	-0.494023066	-0.156726939	-0.175845808	1.162510576	-0.414648918	-0.159518146	-0.397100839
10	10	-116.315381	49.16119567	Highway	02/05/07	721.349365	0	0	0	0	0	1	0	0	0	0.704528276	-0.451174939	0.94442259	-0.692119223	0.048463898	0.172119112	-0.249603787	-0.536932472	-0.607951209	-0.539372483	-0.42135707	-0.373509024	-0.193662452	-0.66464132	-0.190561406	-0.750068989	0.940285625	-0.860554389	1.2713064	1.601353184	-0.254162269	-0.358077627	-0.329447155	-0.204144667	-0.316598255	-0.492175249	-0.341387065	-0.494023066	-0.156726939	0.125293128	0.418394406	-0.414648918	-0.159518146	-0.397100839
11	11	-116.314095	49.16124651	Highway	02/05/07	723.752686	0	0	0	0	0	1	0	0	0	0.823933479	-0.451174939	1.044084119	-0.544137407	0.086710196	0.216290173	-0.249603787	-0.536932472	-0.607951209	-0.539372483	-0.42135707	-0.373509024	-0.193662452	-0.980453154	-0.871443901	-0.724248723	0.277101368	-0.860554389	0.571513229	0.751705917	-0.176088098	-0.358077627	-0.329447155	-0.204144667	-0.316598255	-0.533137695	-0.341387065	-0.494023066	-0.156726939	0.079931701	0.889387991	-0.414648918	-0.159518146	-0.397100839
12	12	-116.313605	49.16127508	Highway	02/05/07	724.233765	0	0	0	0	9	4	0	0	0	1.092094038	-0.451174939	1.267904279	-0.84590224	0.01375727	0.132036054	-0.249603787	-0.536932472	-0.607951209	-0.539372483	-0.42135707	-0.373509024	-0.193662452	-0.573172178	0.061716372	-0.793205175	0.123161455	-0.860554389	0.489056896	0.712890795	-0.285995606	-0.358077627	-0.329447155	-0.204144667	-0.316598255	-0.564516423	-0.341387065	-0.494023066	-0.156726939	0.075096342	1.019175838	-0.404821607	-0.159518146	-0.376205828
13	13	-116.3100015	49.16148209	Highway	02/05/07	727.838379	0	0	0	0	6	1	0	0	0	1.50139023	-0.451174939	1.609523268	-0.231487874	-0.707819602	-0.701320834	-0.249603787	-0.536932472	-0.607951209	-0.539372483	-0.098979839	0.006723081	-0.193662452	-0.275766872	-0.031065223	-0.342290772	-0.6252574	-0.860554389	-0.522517212	-0.432460287	-0.334104431	-0.358077627	-0.329447155	-0.204144667	-0.316598255	0.078550271	-0.341387065	-0.494023066	-0.156726939	-0.478135571	1.612336612	-0.414648918	-0.159518146	-0.397100839
14	14	-116.3094413	49.16152462	Highway	02/05/07	730.481934	0	0	0	0	0	1	0	0	0	1.459760479	-0.451174939	1.574777005	-0.1503606	-0.664949265	-0.651809421	-0.249603787	-0.536932472	-0.607951209	-0.539372483	-0.108935165	-0.005018861	-0.193662452	-0.731976298	-0.544292303	-0.609528598	-0.753242362	-0.860554389	-0.522517212	-0.432460287	-0.334104431	-0.358077627	-0.329447155	-0.204144667	-0.316598255	0.299654064	-0.341387065	-0.494023066	-0.156726939	-0.323080253	1.578356754	-0.414648918	-0.159518146	-0.397100839
15	15	-116.3080242	49.16163847	Highway	02/05/07	731.924194	0	0	0	0	1	1	0	0	0	1.321118862	-0.451174939	1.459059805	-0.653694042	-0.010838749	0.103629847	-0.249603787	-0.536932472	-0.607951209	-0.539372483	-0.199938537	-0.112353996	-0.193662452	-0.876898884	-0.672295498	-0.71710334	-1.062745849	-0.860554389	-0.522517212	-0.432460287	-0.334104431	-0.358077627	-0.329447155	-0.204144667	-0.316598255	0.882504309	-0.341387065	-0.494023066	-0.156726939	-0.550931051	1.444224704	-0.414648918	-0.159518146	-0.397100839
16	16	-116.307614	49.16164411	Highway	02/05/07	732.164307	0	0	0	0	5	4	0	1	0	1.300677557	-0.451174939	1.441998474	-0.739854296	0.122383626	0.257489801	-0.249603787	-0.536932472	-0.607951209	-0.539372483	-0.380639204	-0.325483796	-0.193662452	-0.871607963	-0.632275279	-0.736062045	-1.062745849	-0.860554389	-0.522517212	-0.432460287	-0.334104431	-0.358077627	-0.329447155	-0.204144667	-0.316598255	1.019076829	-0.341387065	-0.494023066	-0.156726939	-0.6087397	1.310859903	-0.414648918	-0.159518146	-0.397100839
17	17	-116.3044035	49.16180023	Highway	02/05/07	735.769287	0	0	0	0	0	2	0	0	0	0.35549592	-0.451174939	0.6531028	-0.789575853	1.092268046	1.377619745	-0.249603787	-0.536932472	-0.607951209	-0.539372483	-0.42135707	-0.373509024	-0.193662452	-0.836634416	0.558588681	-1.461149067	0.622359976	-0.860554389	-0.522517212	-0.432460287	-0.334104431	-0.358077627	-0.329447155	-0.204144667	-0.316598255	2.263073639	-0.341387065	-0.494023066	-0.156726939	-0.47438782	0.715870306	-0.414648918	-0.159518146	-0.397100839
18	18	-116.2949161	49.16187402	Highway	02/05/07	747.545166	0	0	0	0	0	1	0	0	0	-1.924782606	-0.451174939	-1.25013124	-0.979345117	3.58177975	4.25278358	-0.249603787	-0.536932472	-0.607951209	-0.539372483	-0.42135707	-0.373509024	-0.193662452	-0.664292879	0.414574536	-1.141418202	0.715967239	-0.860554389	-0.522517212	-0.432460287	-0.334104431	2.865671689	-0.329447155	-0.204144667	-0.316598255	0.343981058	-0.341387065	-0.494023066	-0.156726939	4.251083096	-1.263304059	-0.414233732	-0.159518146	-0.396218063
19	19	-116.279357	49.16161425	Highway	02/05/07	766.771484	0	0	0	0	1	2	0	0	0	-0.41777748	-0.451174939	0.007690303	-1.027291403	2.071306438	2.508321712	-0.249603787	-0.536932472	-0.607951209	-0.539372483	-0.42135707	-0.373509024	-0.193662452	-0.738596824	-0.183599508	-0.851766713	0.797262011	-0.860554389	-0.08589453	-0.432460287	0.647243448	-0.270456157	-0.329447155	-0.204144667	-0.316598255	1.677056009	-0.341387065	-0.494023066	-0.156726939	2.653439758	-0.667748363	-0.414648918	-0.159518146	-0.397100839
20	21	-116.2749903	49.16157162	Highway	02/05/07	773.740906	0	0	0	0	4	4	0	3	0	1.003693927	-0.451174939	1.194121143	-1.027291403	0.497920504	0.691201379	-0.249603787	-0.536932472	-0.607951209	-0.539372483	-0.42135707	-0.373509024	-0.193662452	-1.064406442	0.590331324	-1.781032633	0.509564355	-0.860554389	-0.410364818	-0.302731114	-0.334104431	-0.358077627	-0.329447155	-0.204144667	-0.316598255	2.522918633	-0.341387065	-0.494023066	-0.156726939	1.881805988	-0.811021164	-0.414648918	-0.159518146	-0.397100839
21	22	-116.2477097	49.15567149	Highway	02/05/07	773.02002	1	0	0	1	0	0	0	0	0	-0.953537378	-0.451174939	-0.439481594	-0.447924741	2.15733356	0.289343993	4.732540597	-0.536932472	-0.607951209	-0.539372483	-0.42135707	-0.373509024	-0.193662452	-0.503287465	0.048946304	-0.693096549	-0.523839217	-0.860554389	0.544873581	0.186370938	0.862520228	0.417000594	-0.329447155	-0.204144667	-0.316598255	-0.565005989	-0.341387065	-0.494023066	4.634133164	0.310943461	-1.263304059	4.844040787	-0.159518146	-0.316930369
22	23	-116.2328966	49.14667569	Highway	02/05/07	795.61084	0	0	0	0	0	1	0	0	0	-0.466560767	-0.451174939	-0.033026658	-0.044491651	0.830136374	1.074881059	-0.249603787	-0.536932472	-0.607951209	-0.539372483	1.609298266	2.021574368	-0.193662452	-0.790803969	0.014570288	-1.048684697	0.849986724	-0.860554389	0.200755586	0.045639139	0.36253597	-0.358077627	-0.329447155	-0.204144667	-0.316598255	0.490325886	-0.341387065	-0.494023066	-0.156726939	-0.133702517	0.670177758	-0.414648918	-0.159518146	-0.397100839
23	24	-116.2133595	49.13937571	Highway	02/05/07	793.688232	0	0	0	0	9	9	0	0	0	-1.217871395	-0.451174939	-0.660107931	-0.036021022	2.343705171	1.483368442	2.62911713	-0.536932472	-0.607951209	-0.539372483	0.02737259	-0.056509743	1.413468077	-0.198777855	-0.050083904	-0.228800095	-0.315202712	-0.860554389	-0.375922709	-0.262891159	-0.334104431	-0.358077627	-0.329447155	-0.204144667	-0.316598255	2.871060901	-0.341387065	-0.494023066	-0.156726939	1.346726087	-1.18188461	-0.414648918	-0.159518146	-0.397100839
24	25	-116.1961218	49.13299429	Highway	02/05/07	811.231934	0	0	0	0	4	14	0	1	0	0.31317796	-0.451174939	0.617782123	1.281960902	-0.715788311	-0.710523982	-0.249603787	-0.536932472	-0.607951209	-0.539372483	-0.42135707	-0.373509024	-0.193662452	0.214950549	0.151453388	0.184420107	-0.505074553	-0.860554389	0.370065225	0.085633848	0.665361907	-0.358077627	-0.329447155	-0.204144667	-0.316598255	-0.919574406	-0.341387065	-0.494023066	-0.156726939	-1.334825593	2.089060186	-0.414648918	-0.159518146	-0.397100839
25	26	-116.1833296	49.12109876	Highway	02/05/07	885.012939	2	0	0	2	0	0	0	0	0	1.863369047	-0.451174939	1.91164882	-1.027291403	-0.416765575	-0.365179409	-0.249603787	-0.536932472	-0.607951209	-0.539372483	-0.42135707	-0.373509024	-0.193662452	-0.037548564	1.79736855	-1.213086688	-0.939207615	-0.860554389	-0.497172819	-0.432460287	-0.277140679	-0.358077627	-0.329447155	-0.204144667	-0.316598255	-0.226808773	-0.341387065	-0.494023066	-0.156726939	-0.597764289	-0.891229572	-0.414648918	-0.159518146	-0.397100839
26	27	-116.0826146	49.08977796	Highway	02/05/07	873.477051	0	0	0	0	7	12	0	1	0	-2.740953643	-0.451174939	-1.931348241	-0.667212937	2.798679705	3.348372918	-0.249603787	0.833945134	0.553643806	1.422800164	-0.42135707	-0.373509024	-0.193662452	0.067182215	-0.927645697	0.688911239	-0.704085949	-0.860554389	0.713007232	-0.432460287	2.442845419	-0.358077627	2.671349732	-0.204144667	-0.316598255	-0.285395435	-0.341387065	0.266095994	-0.156726939	2.913259147	-0.584015801	0.870661991	4.500655784	0.922875453
27	28	-116.0769871	49.09484441	Highway	02/05/07	874.438232	2	0	0	2	0	0	0	0	0	-1.483541084	-0.451174939	-0.881849087	0.184406209	0.273224409	0.431697443	-0.249603787	7.435624701	0.187090058	0.803615571	-0.42135707	-0.373509024	-0.193662452	0.300027984	-1.08309076	1.095556123	0.275381158	-0.860554389	-0.090980138	0.066708262	-0.334104431	-0.358077627	-0.329447155	-0.204144667	-0.316598255	-0.538011342	-0.341387065	-0.490775999	-0.156726939	-0.299108182	-1.129202604	1.852901352	-0.159518146	4.424206857
28	29	-116.0366591	49.12565054	Highway	02/05/07	902.796875	0	0	0	0	4	0	0	0	0	-1.009913407	-0.451174939	-0.486535836	-0.403652551	2.24783227	0.382573269	4.756800166	-0.010915656	-0.186882015	0.171899901	-0.42135707	-0.373509024	-0.193662452	-1.194697851	-0.864311718	-1.010420555	-0.544123991	-0.860554389	-0.522517212	-0.432460287	-0.334104431	-0.028796047	-0.329447155	-0.204144667	-0.316598255	-0.030106764	-0.341387065	-0.430483537	-0.156726939	1.560698202	-1.006692406	-0.34260682	-0.159518146	-0.243923587
29	30	-115.9600247	49.21111728	Highway	02/05/07	943.652588	0	0	0	0	8	4	0	0	0	1.174763019	2.513978323	-1.005304238	0.63499704	-0.995591762	-1.033671995	-0.249603787	-0.536932472	-0.607951209	-0.539372483	-0.42135707	-0.373509024	-0.193662452	-1.096849935	-0.902421015	-0.857157145	-1.062745849	-0.860554389	-0.522517212	-0.432460287	-0.334104431	-0.358077627	0.327427537	-0.204144667	-0.316598255	-0.411218348	-0.341387065	-0.494023066	-0.156726939	-0.799118537	-0.015604826	1.658451445	-0.159518146	3.959356945
30	31	-115.9574701	49.21193802	Highway	02/05/07	951.103027	1	0	0	1	1	2	0	2	0	1.777610534	2.473457114	-0.470129511	-0.307024031	-0.941711242	-0.971444804	-0.249603787	-0.536932472	-0.400203	-0.188443072	-0.42135707	-0.373509024	-0.193662452	-0.641767141	-0.055008466	-0.807774836	-1.062745849	-0.860554389	-0.522517212	-0.432460287	-0.334104431	-0.358077627	-0.329447155	-0.204144667	-0.316598255	-0.413366507	-0.341387065	-0.494023066	-0.156726939	-0.68668688	-0.033029611	-0.414648918	-0.159518146	-0.397100839
31	32	-115.9261525	49.22059262	Highway	02/05/07	956.87085	1	0	0	1	0	0	0	0	0	1.479125297	2.278499346	-0.565260807	0.319392869	-1.09684018	-1.150604882	-0.249603787	-0.536932472	-0.607951209	-0.539372483	-0.42135707	-0.373509024	-0.193662452	-0.340524588	-0.886169815	0.126260803	-1.027083411	-0.860554389	-0.522517212	-0.432460287	-0.334104431	0.371460572	-0.329447155	-0.204144667	-0.316598255	0.394402765	-0.341387065	-0.494023066	-0.156726939	-0.954565153	3.017877078	-0.414648918	-0.159518146	-0.397100839
32	33	-115.8618529	49.24289387	Highway	02/05/07	966.724121	0	0	0	0	7	0	0	0	0	0.280988306	-0.451174939	0.590915034	-0.46664168	0.16264618	0.303989457	-0.249603787	-0.536932472	-0.283932305	0.007962021	0.862922822	-0.373509024	11.27533116	-1.179223811	-0.769347645	-1.051571386	0.068246659	-0.149037916	0.240291428	0.449897465	-0.334104431	-0.358077627	0.180315243	-0.204144667	-0.316598255	0.597198198	-0.341387065	-0.494023066	-0.156726939	0.125876868	0.294056784	0.981225565	-0.159518146	0.446471583
33	34	-115.828859	49.30248378	Highway	02/05/07	951.103027	0	0	0	0	4	0	0	0	0	0.189587278	1.16516015	-0.762134222	0.914756325	-1.106923579	-1.162250308	-0.249603787	1.049295039	0.372535642	-0.539372483	-0.42135707	-0.373509024	-0.193662452	-1.019449349	-0.797982419	-0.82306043	0.718361433	0.587020061	-0.522517212	-0.432460287	-0.334104431	-0.358077627	-0.329447155	-0.204144667	0.758839017	-0.188900898	-0.341387065	0.031316494	-0.156726939	-0.960423678	-0.970200179	-0.414648918	-0.159518146	-0.397100839
34	35	-115.8290354	49.30508344	Highway	02/05/07	944.854248	0	0	0	0	1	0	0	0	0	0.230083548	-0.118464983	0.285616023	0.475487711	-0.054290914	0.053446474	-0.249603787	-0.536932472	-0.345240825	-0.095600665	-0.42135707	-0.373509024	-0.193662452	-0.604438911	-0.18163095	-0.676734986	0.691782225	0.151702202	-0.522517212	-0.432460287	-0.334104431	-0.358077627	-0.329447155	-0.204144667	-0.316598255	-0.089802947	-0.150193431	-0.494023066	-0.156726939	-1.083664284	-0.269248195	-0.414648918	-0.159518146	-0.397100839
35	36	-116.4405564	49.12868935	Highway	02/12/07	650.933289	0	0	0	0	1	1	0	0	0	0.537751223	-0.451174939	0.805222154	-0.928415478	0.269253829	0.427111777	-0.249603787	-0.366379744	-0.142381168	0.247070976	-0.42135707	-0.373509024	-0.193662452	-0.347543363	-0.884748457	0.116116653	1.582768556	-0.860554389	0.001689619	0.077358849	-0.146515796	0.407026475	-0.329447155	-0.204144667	-0.316598255	-0.057642997	-0.341387065	-0.251366582	-0.156726939	0.100478398	0.016074525	-0.114652945	-0.159518146	0.240756197
36	37	-116.4265083	49.13537222	Highway	02/12/07	654.057617	0	0	0	0	2	0	0	0	0	0.088086674	-0.451174939	0.429909723	-0.118305767	-0.800499912	-0.80835832	-0.249603787	1.072933221	1.543580675	3.095006933	-0.42135707	-0.373509024	-0.193662452	-0.384222192	-0.405490605	-0.242390452	-0.86114325	-0.860554389	-0.522517212	-0.432460287	-0.334104431	1.825775159	-0.329447155	-0.204144667	-0.316598255	-0.78858086	-0.341387065	0.050745796	-0.156726939	0.114225867	0.228528927	-0.307457685	-0.159518146	-0.169188839
37	38	-116.4261333	49.13543333	Highway	02/12/07	652.615723	0	0	0	0	6	0	0	0	0	0.074231261	-0.451174939	0.418345305	-0.016934097	-0.751208792	-0.751431476	-0.249603787	0.950077259	1.49305571	3.009659885	-0.42135707	-0.373509024	-0.193662452	-0.492981784	-0.27482598	-0.469920421	-0.704588637	-0.860554389	-0.522517212	-0.432460287	-0.334104431	1.27231586	-0.329447155	-0.204144667	-0.316598255	-0.898314227	-0.341387065	0.048214457	-0.156726939	-0.050625439	0.296555451	-0.307457685	-0.159518146	-0.169188839
38	39	-116.3309	49.16025278	Highway	02/12/07	711.255615	0	0	0	0	0	0	0	2	0	-1.274703245	-0.451174939	-0.707542624	1.738356047	-0.693580806	-0.684876295	-0.249603787	3.140705075	-0.134876591	0.259747747	0.495895478	0.708356671	-0.193662452	2.635899666	1.758351031	2.325541519	0.496586751	-0.860554389	0.2852452	0.501896495	-0.334104431	-0.358077627	-0.329447155	-0.204144667	-0.316598255	-0.924703008	-0.341387065	-0.437025829	-0.156726939	-0.669262098	-0.24021382	-0.414648918	-0.159518146	-0.397100839
39	41	-116.3056806	49.16176389	Highway	02/12/07	735.528809	0	0	0	0	3	0	0	1	0	0.385768013	-0.451174939	0.678369397	-0.052631024	0.155779204	0.296058713	-0.249603787	-0.536932472	-0.607951209	-0.539372483	-0.42135707	-0.373509024	-0.193662452	3.448440146	3.830055506	2.051992208	0.179562424	-0.860554389	-0.522517212	-0.432460287	-0.334104431	-0.358077627	-0.329447155	-0.204144667	-0.316598255	1.767284658	-0.341387065	-0.494023066	-0.156726939	-0.80143997	0.764006508	-0.414648918	-0.159518146	-0.397100839
40	42	-116.2892972	49.16178889	Highway	02/12/07	751.630615	0	0	0	0	0	0	0	0	0	-2.537085466	-0.451174939	-1.761189706	0.941923202	0.581060412	0.787220553	-0.249603787	-0.536932472	-0.607951209	-0.539372483	-0.42135707	-0.373509024	-0.193662452	4.286421206	3.459502898	3.393163354	3.367337616	-0.860554389	0.642852474	0.915548798	-0.334104431	11.10084518	-0.329447155	-0.204144667	-0.316598255	0.303030666	-0.341387065	-0.494023066	-0.156726939	4.873998692	-1.263304059	-0.414648918	-0.159518146	-0.397100839
41	43	-116.2153528	49.14012778	Highway	02/12/07	784.795898	0	0	0	0	0	4	0	1	0	-0.848865381	-0.451174939	-0.352117132	1.073140441	0.729354676	0.958487192	-0.249603787	-0.536932472	-0.607951209	-0.539372483	-0.42135707	-0.373509024	-0.193662452	3.057921578	1.871607409	2.806820008	0.159963034	-0.860554389	-0.318870008	-0.196897028	-0.334104431	-0.358077627	-0.329447155	-0.204144667	-0.316598255	3.154511757	-0.341387065	-0.494023066	-0.156726939	0.575659107	0.839881783	-0.414648918	-0.159518146	-0.397100839
42	44	-116.1738306	49.11188056	Highway	02/12/07	893.424316	1	0	0	1	0	0	0	0	0	-0.859702891	-0.451174939	-0.361162657	0.678627655	0.421129726	0.565085126	-0.169166424	-0.536932472	-0.607951209	-0.539372483	-0.42135707	-0.373509024	-0.193662452	3.375551702	2.448274038	2.850865889	0.898988351	-0.860554389	1.607179161	2.031006966	-0.334104431	-0.358077627	-0.329447155	-0.204144667	-0.316598255	-0.16144619	-0.341387065	-0.494023066	-0.156726939	-0.314854291	0.72115605	3.330380901	-0.159518146	5.195829692
43	45	-116.0956528	49.08202222	Highway	02/12/07	859.77832	0	0	0	0	6	0	0	0	0	-0.325416504	-0.451174939	0.084779375	0.076136736	-0.599618776	-0.576358537	-0.249603787	-0.425229217	-0.215148272	0.124152386	-0.42135707	-0.373509024	-0.193662452	2.512393261	2.012630815	1.998594674	2.461380435	4.239387264	1.644431797	2.07409792	-0.334104431	-0.358077627	-0.329447155	-0.204144667	-0.316598255	-0.059261465	-0.341387065	-0.049272226	-0.156726939	1.562679302	-0.345230412	-0.31222895	3.475474236	-0.397100839
44	46	-116.0713861	49.09896944	Highway	02/12/07	866.747803	0	0	0	0	0	2	0	0	0	-1.113967307	-0.451174939	-0.573384404	2.724831384	-0.48936288	-0.449022817	-0.249603787	-0.536932472	-0.607951209	-0.539372483	-0.42135707	-0.373509024	-0.193662452	1.578191458	2.219023425	0.63726172	0.563878271	-0.860554389	0.289701243	0.5070509	-0.334104431	0.416161079	-0.329447155	-0.204144667	-0.316598255	0.211473548	0.79129029	-0.494023066	-0.156726939	0.132894335	-0.408847613	-0.414648918	-0.159518146	-0.397100839
45	47	-116.0437056	49.12136389	Highway	02/12/07	881.407715	0	0	0	0	0	1	0	0	0	-1.138918241	-0.451174939	-0.594209696	1.53079356	-0.444309111	-0.396989735	-0.249603787	0.051228712	0.591569215	1.486863972	-0.42135707	-0.373509024	-0.193662452	2.648910049	2.353741278	1.957142292	1.282870783	0.578392132	0.011103156	0.184790284	-0.334104431	-0.228931057	-0.329447155	-0.204144667	-0.316598255	-0.746451477	0.929641146	0.648678555	-0.156726939	-0.395289036	-0.298034487	-0.414648918	-0.159518146	-0.397100839
46	48	-116.0339389	49.13144444	Highway	03/13/07	860.97998	0	0	0	0	0	4	0	0	0	-0.771367063	-0.451174939	-0.287433175	-0.916834762	-0.316097899	-0.248917228	-0.249603787	0.578830503	1.156809634	2.441671176	-0.42135707	-0.373509024	-0.193662452	1.346347693	0.969393385	1.141677048	-0.772158273	-0.860554389	1.434686134	1.428386563	0.449133645	-0.358077627	3.887715496	-0.204144667	-0.316598255	-0.886257655	-0.341387065	0.847808508	-0.156726939	-0.253809373	-1.208469172	1.520651711	-0.159518146	0.69805869
47	49	-116.0337417	49.13183611	Highway	03/13/07	862.421875	0	0	0	0	0	3	0	0	0	-0.784581748	-0.451174939	-0.298462809	-0.588005218	-0.736589032	-0.734546958	-0.249603787	1.250832352	1.096881732	2.340440638	-0.42135707	-0.373509024	-0.193662452	1.940962591	1.427041827	1.626788678	-0.873912801	-0.860554389	0.663542033	0.604473374	0.31683731	-0.358077627	4.741153929	-0.204144667	-0.316598255	-0.849251952	-0.341387065	0.867331702	-0.156726939	-0.678367595	-1.211412677	2.032205168	-0.159518146	1.344430463
48	50	-116.0336056	49.13214167	Highway	03/13/07	864.104248	0	0	0	0	0	9	0	2	0	-0.645432005	-0.451174939	-0.182321503	-0.638789902	-0.822811841	-0.834126607	-0.249603787	0.904192572	1.036477081	2.238404772	-0.42135707	-0.373509024	-0.193662452	1.378517097	0.690357707	1.364620233	-0.957341357	-0.860554389	0.267056162	0.272928327	0.06991441	-0.358077627	5.580344317	-0.204144667	-0.316598255	-1.024881979	-0.341387065	0.891529431	-0.156726939	-0.849310365	-1.263304059	2.396091205	-0.159518146	1.649527263
49	51	-116.0077278	49.16569444	Highway	03/13/07	903.277588	1	0	0	1	0	0	0	0	0	-0.851403159	-0.451174939	-0.354235287	1.718108785	-0.289516542	-0.218218132	-0.249603787	-0.536932472	-0.607951209	-0.539372483	-0.42135707	-0.373509024	-0.193662452	4.187896678	3.981403378	2.925770679	3.436879653	-0.860554389	-0.508990666	-0.41681383	-0.334104431	-0.358077627	-0.329447155	-0.204144667	-0.316598255	1.717044942	-0.341387065	-0.494023066	-0.156726939	-0.253972947	-1.263304059	-0.414648918	-0.159518146	-0.397100839
50	52	-116.0127389	49.18538611	Highway	03/13/07	901.35498	0	0	0	0	0	0	0	2	0	-2.68175519	-0.451174939	-1.881938263	5.458566243	-1.184342021	-1.251661699	-0.249603787	0.552156811	-0.209939446	0.132951162	-0.42135707	-0.373509024	-0.193662452	3.054655654	-0.05039804	4.046968123	0.16986085	-0.860554389	-0.223682073	-0.086791022	-0.334104431	0.415345652	-0.329447155	-0.204144667	-0.316598255	-0.287827803	-0.341387065	-0.494023066	-0.156726939	-0.920675242	1.125977081	-0.414648918	-0.159518146	-0.397100839
51	53	-116.001025	49.19841389	Highway	03/13/07	903.037354	0	0	0	0	1	0	0	0	0	0.313095376	2.419304616	-1.649711138	0.155304666	-1.267798083	-1.348046002	-0.249603787	1.049431395	1.214704114	2.539466848	-0.42135707	-0.373509024	-0.193662452	3.38276709	1.053173479	3.763633332	-1.062745849	0.915345754	-0.522517212	-0.432460287	-0.334104431	-0.358077627	-0.329447155	-0.204144667	-0.316598255	-0.726196	-0.341387065	1.70901139	-0.156726939	-1.084580497	1.551555352	-0.414648918	-0.159518146	-0.397100839
52	54	-115.9875389	49.20527222	Highway	03/13/07	904.959961	2	0	0	2	0	0	0	0	0	-1.040189638	1.907521947	-2.374967288	1.784923936	-1.061304018	-1.109563787	-0.249603787	1.215365561	0.552254572	1.420453462	1.093671838	1.413411933	-0.193662452	2.181374706	0.709015221	2.407631472	-0.247057448	2.309150451	-0.522517212	-0.432460287	-0.334104431	-0.358077627	-0.329447155	-0.204144667	-0.316598255	-0.624930103	-0.341387065	0.664529542	-0.156726939	0.379565762	2.00131829	-0.414648918	-0.159518146	-0.397100839
53	55	-115.9866	49.20541944	Highway	03/13/07	907.603516	0	0	0	0	0	8	0	0	0	-0.618828357	2.05023431	-2.136008288	1.13739409	-1.017609896	-1.059100975	-0.249603787	0.905228831	0.601127367	1.503009655	1.029483112	1.337703688	-0.193662452	2.447027014	0.928177011	2.614843178	-0.160014832	2.145175981	-0.522517212	-0.432460287	-0.334104431	-0.358077627	-0.329447155	-0.204144667	-0.316598255	-0.562296195	-0.341387065	0.637091618	-0.156726939	0.088079696	1.861024383	-0.414648918	-0.159518146	-0.397100839
54	56	-115.9855806	49.20552222	Highway	03/13/07	910.24707	0	0	0	0	0	0	0	1	0	-0.300311924	2.190810914	-1.98120166	0.668120937	-1.010291971	-1.050649425	-0.249603787	1.194984926	0.726785608	1.715272242	0.715096108	0.966895763	-0.193662452	2.500334583	0.546364469	2.9321104	-0.774611404	2.01499333	-0.522517212	-0.432460287	-0.334104431	-0.358077627	-0.281007748	-0.204144667	-0.316598255	-0.918877364	-0.341387065	0.919397936	-0.156726939	-0.399600302	1.688157513	-0.195023845	-0.159518146	0.069870088
55	57	-115.9813194	49.20589167	Highway	03/13/07	906.882568	0	0	0	0	1	0	0	0	0	-0.524532811	2.257152679	-2.220751693	0.080989721	-0.98320681	-1.019368482	-0.249603787	1.950869778	1.449935396	2.936820815	-0.346348983	-0.285039739	-0.193662452	1.052313466	0.220447144	1.240185999	-0.75038291	1.971357189	-0.522517212	-0.432460287	-0.334104431	-0.358077627	1.584675645	-0.204144667	-0.316598255	-0.770059344	-0.214286402	1.648144206	-0.156726939	-0.984205064	0.720019556	1.193219581	-0.159518146	2.109931164
56	58	-115.9804528	49.20596389	Highway	03/13/07	906.882568	2	0	0	2	5	0	0	0	0	-0.576777026	2.296551665	-2.295479023	0.03388751	-0.863954589	-0.881642809	-0.249603787	1.959139795	1.439069337	2.918465809	-0.350369384	-0.289781655	-0.193662452	1.40777064	0.539205464	1.500930845	-0.83664276	1.625912101	-0.522517212	-0.432460287	-0.334104431	-0.358077627	1.590350611	-0.204144667	-0.316598255	-0.962176314	-0.341387065	1.817781466	-0.156726939	-0.986013223	0.988651166	1.049911978	-0.159518146	1.805227865
57	59	-115.977375	49.20613333	Highway	03/13/07	910.727783	0	0	0	0	8	3	0	0	0	-0.372020988	2.634300396	-2.391370985	-0.23018026	-1.221293834	-1.294337745	-0.249603787	4.176587698	1.528552705	3.069621603	-0.35370312	-0.293713674	-0.193662452	1.219928024	0.432634419	1.32307522	-0.892837254	1.297642929	-0.522517212	-0.432460287	-0.334104431	-0.358077627	1.086998549	-0.204144667	-0.316598255	-0.991334091	-0.341387065	1.904630226	-0.156726939	-1.152698287	0.94987879	1.012874019	-0.159518146	0.603256804
58	60	-115.9387361	49.21795833	Highway	03/13/07	961.196533	1	0	0	1	0	0	0	0	0	0.232761979	2.540163871	-1.812229488	2.062424674	-1.208774115	-1.279878587	-0.249603787	-0.536932472	-0.607951209	-0.539372483	-0.42135707	-0.373509024	-0.193662452	1.541157759	-0.103582539	2.092409888	0.09057864	-0.860554389	-0.522517212	-0.432460287	-0.334104431	-0.358077627	-0.329447155	-0.204144667	-0.316598255	-0.548831732	-0.341387065	-0.494023066	-0.156726939	-1.153749843	2.422796277	-0.414648918	-0.159518146	-0.397100839
59	61	-115.9238417	49.22153611	Highway	03/13/07	942.691406	1	1	0	0	10	0	0	0	0	0.928349319	2.004717268	-0.808702306	0.828307044	-0.980881898	-1.016683415	-0.249603787	-0.370849176	-0.607951209	-0.539372483	-0.42135707	-0.373509024	-0.193662452	1.487365054	-0.055376773	1.99050536	-1.062745849	-0.236828003	-0.522517212	-0.432460287	-0.334104431	-0.358077627	-0.329447155	-0.204144667	-0.316598255	0.010040874	-0.341387065	-0.494023066	-0.156726939	-0.954972064	1.069124368	-0.013625929	-0.159518146	0.451630761
60	62	-115.9194861	49.22271667	Highway	03/13/07	941.72998	0	0	0	0	0	2	0	0	0	1.883947761	2.478030175	-0.384987477	-0.419650304	-1.175574456	-1.241535944	-0.249603787	-0.536932472	-0.607951209	-0.539372483	-0.42135707	-0.373509024	-0.193662452	2.46448225	1.349329186	2.365099097	-1.062745849	-0.284183768	-0.522517212	-0.432460287	-0.334104431	-0.358077627	-0.329447155	-0.204144667	-0.316598255	-0.185862229	-0.341387065	-0.351533605	-0.156726939	-1.026018247	0.707454158	-0.414648918	-0.159518146	-0.397100839
61	63	-115.9150167	49.22378611	Highway	03/13/07	939.086426	0	0	0	0	16	0	0	0	0	1.895736901	2.364558709	-0.285515277	-0.465821488	-1.267798083	-1.348046002	-0.249603787	-0.536932472	-0.607951209	-0.539372483	-0.42135707	-0.373509024	-0.193662452	3.661068423	1.829954864	3.626426274	-1.062745849	-0.118396746	-0.522517212	-0.432460287	-0.334104431	-0.358077627	-0.329447155	-0.204144667	-0.316598255	-0.438288638	-0.341387065	-0.494009353	-0.156726939	-0.568654852	0.789770924	-0.414648918	-0.159518146	-0.397100839
62	64	-115.9137583	49.22411111	Highway	03/13/07	937.404053	0	0	0	0	3	0	0	0	0	1.955784727	2.389501237	-0.255098756	-0.61368374	-1.267798083	-1.348046002	-0.249603787	-0.536932472	-0.563611672	-0.464473893	-0.42135707	-0.373509024	-0.193662452	3.871119981	1.461925394	4.140757631	-1.062745849	-0.069408233	-0.522517212	-0.432460287	-0.334104431	-0.358077627	-0.329447155	-0.204144667	-0.316598255	-1.03647802	-0.341387065	-0.484355969	-0.156726939	-0.512510516	0.526380557	-0.414648918	-0.159518146	-0.397100839
63	65	-115.9022	49.226825	Highway	03/13/07	940.52832	0	0	0	0	2	0	0	0	0	1.618513424	1.895554641	-0.146428172	-0.607040685	-1.077231226	-1.12795829	-0.249603787	-0.536932472	-0.12324407	0.279397466	-0.42135707	-0.373509024	-0.193662452	1.876893443	0.117824548	2.390269307	-0.621027012	-0.860554389	0.023886245	0.199576768	-0.334104431	-0.358077627	-0.329447155	-0.204144667	-0.316598255	-0.918188196	-0.341387065	-0.494023066	-0.156726939	-0.891582723	-0.090551656	-0.414648918	-0.159518146	-0.397100839
64	66	-115.8587556	49.24511389	Highway	03/13/07	949.901367	0	0	0	0	1	0	0	0	0	-0.484637343	-0.451174939	-0.048114269	0.247045363	-0.923967041	-0.950951836	-0.249603787	1.435365785	0.815886718	1.865782324	-0.006678531	-0.373509024	3.509537721	2.997965112	0.800595841	3.421474446	-0.341451386	0.460004488	-0.522517212	-0.432460287	-0.334104431	-0.358077627	1.828452211	-0.204144667	-0.316598255	-0.333168001	-0.341387065	0.605091516	-0.156726939	-0.534248346	0.072451874	2.72789035	-0.159518146	2.589191631
65	67	-115.8415944	49.26321667	Highway	03/13/07	938.125	0	0	0	0	4	4	0	0	0	-0.232984622	-0.451174939	0.161927627	-0.052625689	-0.85782261	-0.874560921	-0.249603787	-0.005508816	1.06603457	2.288333443	-0.42135707	-0.373509024	-0.193662452	1.285101213	0.017432269	1.67755464	1.738203902	0.861986022	1.446592034	1.845252258	-0.334104431	-0.358077627	-0.329447155	-0.204144667	-0.316598255	-0.489447751	0.614007357	1.545015609	-0.156726939	-0.92788552	-1.172056881	-0.414648918	-0.159518146	-0.397100839
66	68	-115.8364583	49.27131111	Highway	03/13/07	939.32666	2	0	0	2	0	0	0	0	0	-0.454910437	2.657922183	-2.479213765	-0.602009263	-1.267798083	-1.348046002	-0.249603787	-0.099221852	4.144009261	7.487665108	-0.42135707	-0.373509024	-0.193662452	2.022003788	-0.148902492	2.753666622	0.549973132	1.301350329	-0.522517212	-0.432460287	-0.334104431	-0.358077627	-0.329447155	-0.204144667	-0.316598255	-0.797136601	1.674308487	4.331526157	-0.156726939	-0.944925256	-1.263304059	-0.414648918	-0.159518146	-0.397100839
67	69	-115.8314417	49.282875	Highway	03/13/07	937.404053	0	0	0	0	6	0	0	0	0	-0.884504436	1.919392229	-2.254401134	-0.425795827	-1.267798083	-1.348046002	-0.249603787	1.5676059	3.795397616	6.898788412	1.146803575	-0.373509024	-0.193662452	1.067630346	-0.432025929	1.682771462	0.447201211	1.209664444	-0.522517212	-0.432460287	-0.334104431	-0.358077627	-0.329447155	3.653144557	-0.316598255	-0.744645619	-0.341387065	4.063313672	-0.156726939	-0.002755651	-1.263304059	-0.414648918	-0.159518146	-0.397100839
68	70	-115.8286278	49.29815556	Highway	03/13/07	951.823975	0	0	0	0	4	0	0	0	0	0.251425538	2.8789727	-2.064280886	0.118865133	-1.267798083	-1.348046002	-0.249603787	0.888937467	1.544058964	3.09581486	-0.42135707	-0.373509024	-0.193662452	2.146053163	0.785194006	2.31188951	-0.622203058	0.868775709	-0.522517212	-0.432460287	-0.334104431	-0.358077627	-0.329447155	-0.204144667	-0.316598255	-0.425719103	-0.341387065	1.55871939	-0.156726939	-0.973611514	-1.01429682	-0.414648918	-0.159518146	-0.397100839
69	71	-115.8287778	49.31253056	Highway	03/13/07	960.475586	0	0	0	0	6	18	0	1	0	-1.45377127	-0.451174939	-0.857001718	3.406143888	-1.267798083	-1.348046002	-0.249603787	-0.536932472	-0.607951209	-0.539372483	-0.42135707	-0.373509024	-0.193662452	1.207695817	-0.636979599	1.999542576	-0.023128248	-0.860554389	2.959470129	-0.432460287	7.491968357	0.700773738	-0.329447155	-0.204144667	-0.316598255	0.256940702	-0.341387065	-0.494023066	-0.156726939	-0.883334444	2.021153517	-0.414648918	-0.159518146	-0.397100839
70	72	-115.8286135	49.3132443	Highway	03/13/07	959.033691	0	0	0	0	14	14	0	0	0	-2.351287548	-0.451174939	-1.606113509	4.318664712	-1.03879382	-1.083566516	-0.249603787	-0.536932472	-0.607951209	-0.539372483	-0.42135707	-0.373509024	-0.193662452	2.081644872	0.75765495	2.245076766	0.761413813	-0.860554389	2.641722076	0.007710087	5.922521496	0.913651063	-0.329447155	-0.204144667	-0.316598255	0.361026622	-0.341387065	-0.494023066	-0.156726939	-0.556363154	2.8201811	-0.414648918	-0.159518146	-0.397100839
71	73	-115.8284333	49.32160833	Highway	03/13/07	972.491943	0	0	0	0	9	7	0	0	0	0.187438287	-0.451174939	0.512833529	-1.027291403	-0.478123472	-0.436042304	-0.249603787	0.364553996	0.045321209	0.564138857	2.380456854	-0.373509024	-0.193662452	1.679116183	1.092001464	1.499606423	0.727293636	0.482734018	0.721071032	-0.432460287	2.46096952	0.684069837	-0.329447155	6.687627989	-0.316598255	-0.057870236	-0.11554338	-0.101108039	-0.156726939	0.783531044	-1.154508852	-0.414648918	-0.159518146	-0.397100839
72	74	-115.8290917	49.32341111	Highway	03/13/07	978.5	0	0	0	0	0	5	0	0	0	0.897483908	-0.451174939	1.105472972	-0.89264572	-0.726941041	-0.723404389	-0.249603787	0.013513154	-0.041241516	0.417916629	0.928073067	1.218094265	-0.193662452	2.410274687	3.125269328	1.143993895	1.659155018	0.28018344	-0.522517212	-0.432460287	-0.334104431	-0.358077627	-0.329447155	-0.204144667	-0.316598255	-0.038590043	0.112028402	-0.030423937	-0.156726939	0.421487041	-0.936918437	-0.414648918	-0.159518146	-0.397100839
73	75	-115.8225056	49.33118056	Highway	03/13/07	963.840088	0	0	0	0	2	4	0	0	0	-0.513345074	-0.451174939	-0.072075171	-0.911460702	-0.762595608	-0.764582232	-0.249603787	0.858014646	1.971599325	3.818018375	1.636706548	2.05390143	-0.193662452	3.033316855	4.865132259	0.836268891	1.052718525	1.737440235	0.277287467	0.492691608	-0.334104431	-0.358077627	-0.329447155	-0.204144667	-0.316598255	-0.376242954	2.446064667	2.021413168	-0.156726939	-0.286142799	-0.99131604	-0.414648918	-0.159518146	-0.397100839
74	76	-115.822825	49.33664444	Highway	03/13/07	974.654785	0	0	0	0	7	0	0	0	0	0.471400486	-0.451174939	0.749842524	-1.027291403	-0.612776918	-0.591555016	-0.249603787	0.751987354	0.783685624	1.81138806	1.45031748	1.611726732	-0.193662452	2.870492098	2.924964954	1.878488818	-0.537649291	0.840095354	-0.522517212	-0.432460287	-0.334104431	-0.358077627	-0.329447155	0.259533141	-0.316598255	-0.181371995	-0.042824684	0.644892177	-0.156726939	0.03363651	-1.045713644	-0.414648918	-0.159518146	-0.397100839
75	77	-115.8431917	49.38104722	Highway	03/13/07	940.768555	0	0	0	0	5	0	0	0	0	0.693099741	-0.451174939	0.934883765	-0.677906695	-0.046617822	0.062308211	-0.249603787	0.156033181	-0.582713812	-0.496741333	-0.000663969	-0.373509024	-0.193662452	1.21192213	0.350226643	1.365910642	-0.59956299	-0.860554389	0.80582608	1.104064	-0.334104431	-0.143449752	-0.329447155	0.830656819	-0.316598255	0.084333547	-0.341387065	-0.494023066	-0.156726939	0.748669425	0.118352723	-0.414648918	-0.159518146	-0.397100839
76	78	-115.8459917	49.38089167	Highway	03/13/07	945.094482	0	0	0	0	11	0	0	0	0	0.688279281	-0.451174939	0.930860369	-0.646806937	-0.200344392	-0.115232258	-0.249603787	1.056873899	0.014657633	0.512341775	-0.42135707	-0.373509024	-0.193662452	1.129144239	-0.028259372	1.502184607	-0.218427965	-0.860554389	-0.386718927	-0.275379384	-0.334104431	-0.358077627	-0.329447155	-0.204144667	-0.316598255	-0.367199443	-0.312094891	0.147179512	-0.156726939	1.016051646	-0.456711212	-0.093075218	-0.159518146	0.286635162
77	79	-115.8594444	49.398825	Highway	03/13/07	957.351318	1	0	0	1	0	0	0	0	0	0.192448779	-0.451174939	0.517015535	-0.164613344	-1.155161959	-1.217961331	-0.249603787	0.509895139	1.232744411	2.569940617	-0.42135707	-0.373509024	-0.193662452	0.595945875	-1.170073397	1.540761161	0.403476076	1.508009028	-0.522517212	-0.432460287	-0.334104431	0.009549917	0.873993943	-0.204144667	-0.316598255	-0.916188588	-0.091862243	-0.066554681	-0.156726939	0.360606779	-0.385575718	-0.290067896	-0.159518146	-0.132214346
78	80	-115.8576389	49.39950833	Highway	03/13/07	963.599854	0	0	0	0	2	0	0	0	0	1.142599078	-0.451174939	1.310058301	-0.785149702	-1.168217021	-1.233038763	-0.249603787	0.603641589	0.821558075	1.875362411	-0.42135707	-0.373509024	-0.193662452	0.37312499	-1.345975636	1.361827983	-0.295236642	0.377823256	-0.522517212	-0.432460287	-0.334104431	0.357278853	-0.080044698	-0.204144667	-0.316598255	-0.892677694	0.061390946	-0.066554681	-0.156726939	-0.52441056	-1.024196065	-0.414648918	-0.159518146	-0.397100839
79	81	-115.84995	49.40211667	Highway	03/13/07	972.491943	1	0	0	1	4	1	0	0	0	-0.149451262	-0.451174939	0.23164873	-0.223364846	0.162803684	0.30417136	-0.249603787	-0.137028221	-0.311591411	-0.038759892	-0.42135707	-0.373509024	-0.193662452	0.401568534	0.256787636	0.361467146	0.360858574	0.473969991	-0.522517212	-0.432460287	-0.334104431	-0.358077627	2.045436869	-0.204144667	-0.316598255	-0.866503105	2.345684738	-0.494023066	-0.156726939	-0.641257402	-0.501960206	2.15441047	-0.159518146	1.047121147
80	82	-115.85345	49.41141111	Highway	03/13/07	977.298584	0	0	0	0	14	1	0	0	0	-0.055376917	-0.451174939	0.310167864	0.784604456	-1.108213588	-1.163740154	-0.249603787	1.745014767	0.372474742	1.116768391	-0.42135707	-0.373509024	-0.193662452	0.66483644	0.318466323	0.667510865	-1.062745849	2.337068215	-0.522517212	-0.432460287	-0.334104431	0.213460628	0.157571053	-0.204144667	-0.316598255	-0.816080204	-0.341387065	-0.351533605	-0.156726939	0.172300424	-0.570488601	-0.414648918	-0.159518146	-0.397100839
81	83	-115.8536806	49.41167222	Highway	03/13/07	977.538818	0	0	0	0	11	0	0	0	0	-0.032006848	-0.451174939	0.329673688	0.77877508	-1.116467039	-1.173272153	-0.249603787	2.203182417	0.298553814	0.991900756	-0.42135707	-0.373509024	-0.193662452	0.464250424	-0.137477284	0.699116356	-1.062745849	1.820906455	-0.522517212	-0.432460287	-0.334104431	0.026338024	0.226583462	-0.204144667	-0.316598255	-0.837764344	-0.341387065	-0.351533605	-0.156726939	0.119358042	-0.478538802	-0.414648918	-0.159518146	-0.397100839
82	84	-115.8539833	49.41195833	Highway	03/13/07	973.933838	1	0	0	1	0	0	0	0	0	0.090327836	-0.451174939	0.431780309	0.331447548	-1.02063793	-1.062598084	-0.249603787	1.1616735	0.564180763	1.44059925	-0.42135707	-0.373509024	-0.193662452	0.15806113	-0.159235246	0.310819181	-1.062745849	1.956504619	-0.522517212	-0.432460287	-0.334104431	-0.11693514	1.030912894	-0.204144667	-0.316598255	-0.83050449	-0.341387065	-0.351533605	-0.156726939	0.001708019	-0.33254166	-0.358439944	-0.159518146	-0.397100839
83	85	-115.8665056	49.42054444	Highway	03/13/07	991.718262	0	0	0	0	3	4	0	0	0	-2.765004432	-0.451174939	-1.951422227	5.44107332	-0.142802064	-0.048776004	-0.249603787	-0.536932472	-0.607951209	-0.539372483	-0.42135707	-0.373509024	-0.193662452	0.605961634	-1.04598386	1.473579369	-0.451836041	-0.860554389	-0.522517212	-0.432460287	-0.334104431	-0.358077627	-0.329447155	-0.204144667	-0.316598255	0.96305698	-0.341387065	-0.494023066	-0.156726939	0.446443652	-0.256144744	-0.414648918	-0.159518146	-0.397100839
84	86	-115.8723944	49.42547778	Highway	03/13/07	990.756836	0	0	0	0	4	5	0	0	0	-0.014316275	-0.451174939	0.344439122	-0.077787058	-0.378207278	-0.320648017	-0.249603787	-0.536932472	-0.607951209	-0.539372483	-0.42135707	-0.373509024	-0.193662452	0.736483908	-0.77459893	1.469394338	1.949950086	0.422089836	0.551042765	0.582899957	0.105903887	4.359353593	-0.329447155	-0.204144667	-0.316598255	-0.434047011	-0.341387065	-0.494023066	-0.156726939	2.576559954	-1.027399419	-0.414648918	-0.159518146	-0.397100839
85	87	-115.8754306	49.43460278	Highway	03/13/07	996.044189	0	0	0	0	0	8	0	0	0	-0.994833826	-0.451174939	-0.473949667	2.43587312	-0.319088149	-0.252370699	-0.249603787	-0.536932472	-0.607951209	-0.539372483	-0.42135707	-0.373509024	-0.193662452	0.378599469	-0.659358543	0.924458687	0.901645254	-0.860554389	0.575096889	0.805288454	-0.272147923	-0.358077627	-0.329447155	-0.204144667	-0.316598255	0.06132092	-0.341387065	-0.494023066	-0.156726939	-0.20995217	1.883643608	-0.414648918	-0.159518146	-0.397100839
86	88	-115.8758972	49.43857778	Highway	03/13/07	998.927979	0	0	0	0	0	2	0	0	0	-1.302722284	-0.451174939	-0.73092871	1.738374494	0.236825081	0.389659468	-0.249603787	-0.536932472	-0.607951209	-0.539372483	-0.42135707	-0.373509024	-0.193662452	0.253066633	-1.302711917	1.176038946	1.388254953	0.666354761	0.151921994	0.04170163	0.260429016	0.045415474	0.60520146	-0.204144667	-0.316598255	-0.508637466	-0.287139495	-0.494023066	-0.156726939	0.225646597	-0.555575224	1.301176405	-0.159518146	3.105623869
87	89	-115.8753944	49.44107422	Highway	03/13/07	998.92804	1	0	0	1	3	4	0	0	0	-1.616557083	-0.451174939	-0.992870865	2.716125966	0.218694639	0.368720425	-0.249603787	-0.536932472	-0.607951209	-0.539372483	-0.42135707	-0.373509024	-0.193662452	0.677682038	-0.533651691	1.236112672	-0.634902054	1.200859378	0.124797396	0.316302945	-0.334104431	0.512660868	-0.329447155	-0.204144667	-0.316598255	-0.880521158	-0.007348229	-0.494023066	-0.156726939	0.470397835	-0.23259447	2.428907346	-0.159518146	5.421009549
88	90	-115.8737611	49.44314444	Highway	03/13/07	1001.091064	1	0	0	1	0	1	0	0	0	-0.82693956	-0.451174939	-0.333816749	1.202391525	0.142588688	0.280824844	-0.249603787	-0.536932472	-0.607951209	-0.539372483	-0.42135707	-0.373509024	-0.193662452	1.020974986	-0.700621303	1.795365724	0.174162208	0.412095392	0.178021781	0.377868777	-0.334104431	0.555391196	0.607589324	-0.204144667	-0.316598255	-0.628446052	-0.341387065	-0.494023066	-0.156726939	-0.070731056	0.112051059	2.653788483	-0.159518146	3.887120392
89	91	-115.8722444	49.44421111	Highway	03/13/07	1004.936279	0	0	0	0	0	1	0	0	0	-0.313035832	-0.451174939	0.0951129	0.939733127	-0.373013663	-0.314649855	-0.249603787	-0.536932472	-0.607951209	-0.539372483	-0.42135707	-0.373509024	-0.193662452	1.161795031	-0.999388966	2.173870186	1.304615722	-0.860554389	0.340674031	0.566012259	-0.334104431	0.675542592	0.56660599	-0.204144667	-0.316598255	-0.08695848	-0.341387065	-0.494023066	0.973347709	0.179261689	0.110219724	0.721575138	-0.159518146	1.167172679
90	92	-115.8695278	49.44555556	Highway	03/13/07	1003.494141	0	0	0	0	0	1	0	0	0	0.982185349	-0.451174939	1.176169013	-0.014875008	-0.697646196	-0.689571458	-0.249603787	-0.536932472	-0.607951209	-0.539372483	-0.42135707	-0.373509024	-0.193662452	1.042342887	0.447495662	1.080075951	1.91521326	-0.860554389	-0.522517212	-0.432460287	-0.334104431	0.062455159	-0.329447155	-0.204144667	-0.316598255	0.319775077	-0.341387065	-0.494023066	1.471141007	0.025530743	-0.814225863	-0.24625777	-0.159518146	-0.397100839
91	93	-115.8685139	49.446075	Highway	03/13/07	1000.610352	0	0	0	0	0	1	0	0	0	0.578176446	-0.451174939	0.838963059	-0.216841336	-0.274636959	-0.201033541	-0.249603787	-0.10121512	-0.388627348	-0.168889417	-0.42135707	-0.373509024	-0.193662452	1.298448791	-0.134031264	1.79316366	1.050877525	-0.860554389	0.131087199	0.3235785	-0.334104431	-0.358077627	-0.329447155	-0.204144667	-0.316598255	-0.068270035	-0.341387065	0.082192393	-0.156726939	0.040634876	-0.604686414	0.20450442	-0.159518146	-0.397100839
92	94	-115.8546194	49.45570278	Highway	03/13/07	996.765137	0	0	0	0	1	0	0	0	0	-1.683691986	-0.451174939	-1.048904999	0.875439116	0.708016573	0.637702284	0.386810299	-0.536932472	-0.607951209	-0.539372483	-0.42135707	-0.373509024	-0.193662452	0.610091213	-0.611959758	1.197988927	-0.498933157	1.112843039	4.091857015	0.556282585	8.115914644	0.728155263	-0.329447155	-0.204144667	-0.316598255	0.330245922	-0.341387065	-0.494023066	0.934033858	1.077816828	1.146496564	-0.414648918	-0.159518146	-0.397100839
93	95	-115.8365639	49.46351944	Highway	03/13/07	989.314941	0	0	0	0	0	2	0	0	0	0.875312139	-0.451174939	1.086967309	0.388931765	-0.884263254	-0.905097504	-0.249603787	-0.536932472	-0.607951209	-0.539372483	-0.42135707	-0.373509024	-0.193662452	1.436625681	-0.289661678	2.075517549	0.655480876	0.850739936	-0.522517212	-0.432460287	-0.334104431	-0.130830634	-0.329447155	-0.204144667	-0.316598255	2.11400553	-0.341387065	-0.494023066	-0.156726939	0.518542747	-0.12633393	-0.414648918	-0.159518146	-0.397100839
94	96	-115.8164389	49.47574722	Highway	03/13/07	957.832031	0	0	0	0	2	3	0	0	0	0.336826063	-0.451174939	0.637520007	-0.374442701	-0.301928836	-0.687973019	0.729103229	-0.536932472	-0.607951209	-0.539372483	-0.42135707	-0.373509024	-0.193662452	1.076232921	0.203971808	1.282287509	1.595647041	1.230585652	1.570298268	1.988346015	-0.334104431	-0.086385982	-0.329447155	-0.204144667	-0.316598255	1.233422142	-0.341387065	-0.494023066	-0.156726939	-0.51617513	0.381089183	-0.414648918	-0.159518146	-0.397100839
95	97	-115.813625	49.47790833	Highway	03/13/07	949.18042	0	0	0	0	0	4	0	0	0	0.886272541	-0.451174939	1.096115406	-0.999360894	-0.210199227	-0.40818055	0.355489453	-0.536932472	-0.607951209	-0.539372483	2.427498488	-0.373509024	-0.193662452	0.380239479	-1.24573755	1.306276518	0.045142391	1.309408051	-0.522517212	-0.432460287	-0.334104431	-0.358077627	-0.329447155	6.80333883	-0.316598255	1.36361362	-0.341387065	-0.494023066	-0.156726939	-0.177125034	0.887652887	-0.414648918	-0.159518146	-0.397100839
96	98	-116.441825	49.12749167	Highway	02/21/07	646.367188	0	0	0	0	11	0	0	0	0	0.437948957	-0.451174939	0.721922211	-1.027291403	0.358017784	0.529626224	-0.249603787	-0.337020852	-0.44284047	-0.26046652	1.319659684	1.679956297	-0.193662452	-0.52119345	-0.175583315	-0.571251956	1.107991891	-0.860554389	-0.355260602	-0.238990839	-0.334104431	1.030259931	-0.329447155	-0.204144667	-0.316598255	0.048017932	-0.341387065	-0.494023066	-0.156726939	0.381145284	-0.081917507	-0.319523526	-0.159518146	-0.194843457
97	99	-116.3299833	49.16040278	Highway	02/21/07	710.053955	0	0	0	0	1	0	0	1	0	-0.249067949	-0.451174939	0.148503681	0.091807786	-0.415401473	-0.363603993	-0.249603787	2.988893947	0.128279743	0.704272865	0.155379631	0.306730734	-0.193662452	1.264206704	1.100460285	0.94886799	-0.308740172	-0.860554389	0.245580831	0.456015836	-0.334104431	-0.343320042	-0.329447155	-0.204144667	-0.316598255	-0.895073798	-0.341387065	-0.494023066	-0.156726939	-0.60963341	-0.182882293	-0.414648918	-0.159518146	-0.397100839
98	100	-116.3294278	49.16049167	Highway	02/21/07	710.534668	0	0	0	0	0	0	0	2	0	-0.39308265	-0.451174939	0.028301838	0.193686925	-0.371299709	-0.312670391	-0.249603787	3.803293492	0.023121701	0.526639327	0.169689972	0.323609256	-0.193662452	1.661680985	1.149738374	1.439310715	-0.930078498	-0.860554389	0.148942608	0.34423225	-0.334104431	-0.240663861	-0.329447155	-0.204144667	-0.316598255	-0.789115956	-0.341387065	-0.494023066	-0.156726939	-0.678693152	-0.286530641	-0.414648918	-0.159518146	-0.397100839
99	101	-116.3262028	49.16069722	Highway	02/21/07	713.89917	0	0	0	0	0	0	0	1	0	-0.192893823	-0.451174939	0.195389405	-0.078800409	-0.313816432	-0.246282336	-0.249603787	3.231829575	0.376137303	1.12295521	-0.42135707	-0.373509024	-0.193662452	1.508645177	1.199851238	1.205749086	-0.199691017	-0.860554389	-0.251425247	-0.11888217	-0.334104431	-0.358077627	-0.329447155	-0.204144667	-0.316598255	-0.296765082	-0.341387065	-0.494023066	-0.156726939	-0.315334279	0.678283713	-0.414648918	-0.159518146	-0.397100839
100	102	-116.3244056	49.1608	Highway	02/21/07	718.705811	0	0	0	0	0	0	0	1	0	-0.523623422	-0.451174939	-0.080653993	-0.313328748	0.491464344	0.68374509	-0.249603787	2.041336134	-0.000544185	0.486662782	-0.42135707	-0.373509024	-0.193662452	1.639453397	1.074051729	1.459104686	0.518486923	-0.860554389	0.153964962	0.33795625	-0.310621565	-0.108838855	-0.329447155	-0.204144667	-0.316598255	-0.664418955	-0.341387065	-0.494023066	-0.156726939	-0.00287122	1.12724642	-0.414648918	-0.159518146	-0.397100839
101	105	-116.3169722	49.16115278	Highway	02/21/07	725.194824	1	0	0	0	0	0	1	0	0	0.136896207	-0.451174939	0.470648591	0.379374445	-0.859731499	-0.876765517	-0.249603787	-0.536932472	-0.607951209	-0.539372483	-0.42135707	-0.373509024	-0.193662452	0.85444526	0.079852988	1.071183974	0.921746788	-0.860554389	3.133569838	3.653862701	-0.056723232	0.447148682	-0.329447155	-0.204144667	-0.316598255	-0.624239979	-0.341387065	-0.494023066	-0.156726939	-0.004219309	1.133655585	-0.414648918	-0.159518146	-0.397100839
102	106	-116.2758222	49.1617	Highway	02/21/07	771.818359	0	0	0	0	0	0	0	2	0	1.099225243	-0.451174939	1.273856338	-1.027291403	0.206714196	0.354884082	-0.249603787	-0.536932472	-0.607951209	-0.539372483	-0.42135707	-0.373509024	-0.193662452	1.654999487	1.349218756	1.301372608	0.335347507	-0.860554389	-0.522517212	-0.432460287	-0.334104431	-0.358077627	-0.329447155	-0.204144667	-0.316598255	2.227221651	-0.341387065	-0.494023066	-0.156726939	1.993461584	-0.815393815	-0.414648918	-0.159518146	-0.397100839
103	107	-116.2578056	49.16059722	Highway	02/21/07	780.469971	1	0	0	1	0	0	0	0	0	-0.255744725	-0.451174939	0.142930911	1.373677491	-0.119680519	-0.022072683	-0.249603787	-0.536932472	-0.607951209	-0.539372483	-0.42135707	-0.373509024	-0.193662452	0.890606704	0.75228879	0.683324522	-0.876432428	-0.860554389	-0.152446476	-0.432460287	0.497662094	0.843023856	-0.329447155	-0.204144667	-0.316598255	1.329265902	-0.341387065	-0.494023066	-0.156726939	1.100042981	-0.252832036	-0.414648918	-0.159518146	-0.397100839
104	108	-116.2160778	49.14040833	Highway	02/21/07	783.834717	0	0	0	0	0	4	0	1	0	-1.342571728	-0.451174939	-0.764189041	2.190534623	0.734786986	-0.562215594	3.031902086	-0.536932472	-0.607951209	-0.539372483	-0.355983558	-0.373509024	0.39014206	0.790900217	0.806737904	0.5170391	-0.431193927	-0.860554389	-0.522517212	-0.432460287	-0.334104431	-0.358077627	-0.329447155	-0.204144667	-0.316598255	2.909727752	-0.341387065	-0.494023066	-0.156726939	0.285146884	1.419529195	-0.414648918	-0.159518146	-0.397100839
105	110	-116.2130056	49.13929167	Highway	02/21/07	785.997559	0	0	0	0	0	4	0	0	0	-1.406039618	-0.451174939	-0.817162503	0.43525171	2.151205734	0.229296981	4.846374107	-0.536932472	-0.525488393	-0.400075843	-0.42135707	-0.373509024	-0.193662452	0.633343097	0.618536007	0.43183726	-0.213677322	-0.860554389	-0.362822438	-0.432460287	0.024823618	-0.358077627	-0.329447155	-0.204144667	-0.316598255	2.877854034	-0.341387065	-0.494023066	-0.156726939	1.214141133	-1.261469063	-0.414648918	-0.159518146	-0.397100839
106	111	-116.2067194	49.13696667	Highway	02/21/07	788.160645	0	0	0	0	0	6	0	0	0	-0.644359709	-0.451174939	-0.181426512	1.611888693	0.118420628	0.252912892	-0.249603787	-0.536932472	-0.607951209	-0.539372483	-0.405912069	-0.373509024	-0.055734092	1.527090128	1.781777697	0.853209198	-0.638777239	-0.860554389	0.161132095	0.314353869	-0.248651816	-0.14012763	-0.329447155	-0.204144667	-0.316598255	2.94724193	-0.341387065	-0.494023066	-0.156726939	-0.165150497	-0.641535097	-0.414648918	-0.159518146	-0.397100839
107	112	-116.20615	49.13675278	Highway	02/21/07	789.12207	0	0	0	0	1	0	0	0	0	-0.624821925	-0.451174939	-0.165119304	1.834988961	0.07863068	0.206959053	-0.249603787	-0.536932472	-0.607951209	-0.539372483	-0.42135707	-0.373509024	-0.193662452	0.629734276	0.088654872	0.770176581	-0.724173403	-0.860554389	-0.096184251	-0.024943167	-0.16771634	-0.191679432	-0.329447155	-0.204144667	-0.316598255	2.999696397	-0.341387065	-0.494023066	-0.156726939	-0.269586922	-0.40412466	-0.414648918	-0.159518146	-0.397100839
108	114	-116.1488861	49.09234167	Highway	02/21/07	891.741943	0	0	0	0	2	0	0	0	0	1.363682016	-0.451174939	1.494585134	-0.1052813	-1.040281987	-1.085285216	-0.249603787	-0.536932472	-0.607951209	-0.539372483	-0.42135707	-0.373509024	-0.193662452	1.040022792	0.101646393	1.300953838	-0.821059943	-0.860554389	0.91182042	1.226670015	-0.334104431	-0.358077627	-0.329447155	-0.204144667	-0.316598255	-0.138934049	-0.341387065	-0.494023066	-0.156726939	-0.971054755	-0.487944421	-0.414648918	-0.159518146	-0.397100839
109	115	-116.1149222	49.08044444	Highway	02/21/07	836.947021	0	0	0	0	0	4	0	0	0	-1.002280272	-0.451174939	-0.480164841	-0.927852606	1.910177527	-0.180401775	5.128610901	0.554340443	0.311677116	1.01406871	-0.42135707	-0.373509024	-0.193662452	0.52974522	-0.321014216	0.904022239	-0.799707989	1.765708664	-0.32271415	-0.201343633	-0.334104431	-0.358077627	-0.329447155	-0.204144667	-0.316598255	-0.162150096	-0.341387065	-0.021125069	-0.156726939	0.209563865	0.189683298	-0.414648918	-0.159518146	-0.397100839
110	118	-116.0578889	49.10821389	Highway	02/21/07	874.438232	1	0	0	1	0	5	0	0	0	-2.647607308	-0.451174939	-1.85343674	0.159758883	3.641825562	1.820604175	5.126231901	-0.536932472	-0.607951209	-0.539372483	-0.42135707	-0.373509024	-0.193662452	0.711653359	-1.119835512	1.660292965	1.194515123	-0.860554389	-0.522517212	-0.432460287	-0.334104431	0.706058876	-0.329447155	-0.204144667	-0.316598255	1.033877003	1.6213592	-0.494023066	-0.156726939	0.536513458	-1.263304059	-0.414648918	-0.159518146	-0.397100839
111	119	-116.0166972	49.14972778	Highway	02/21/07	913.130859	1	0	0	1	0	0	0	0	0	-1.125003716	2.077038308	-2.579660237	0.120487778	0.711618478	0.938003466	-0.249603787	-0.536932472	-0.607951209	-0.539372483	2.364696333	2.912538645	-0.193662452	1.637738931	2.173396583	0.745059217	0.713064972	-0.860554389	-0.522517212	-0.432460287	-0.334104431	4.450874411	-0.329447155	-0.204144667	-0.316598255	1.703373027	-0.341387065	-0.494023066	-0.156726939	2.38710675	-0.619178827	-0.414648918	-0.159518146	-0.397100839
112	120	-116.0133333	49.15321667	Highway	02/21/07	915.53418	1	0	0	1	0	0	0	0	0	-1.65561042	1.083474769	-2.237703923	-0.418382428	2.571632018	3.086153103	-0.249603787	-0.536932472	-0.607951209	-0.539372483	2.462513976	3.027910963	-0.193662452	0.93233791	0.615841529	0.826511875	-0.582250416	-0.860554389	-0.522517212	-0.432460287	-0.334104431	0.263740197	-0.329447155	-0.204144667	-0.316598255	0.593742418	-0.341387065	-0.494023066	-0.156726939	3.293999464	-0.329815061	-0.414648918	-0.159518146	-0.397100839
113	121	-116.0122694	49.18581111	Highway	02/21/07	914.572998	0	0	0	0	1	0	0	0	0	-0.208886396	-0.451174939	0.182041207	0.98709356	-0.904388782	-0.928340694	-0.249603787	0.805511161	-0.052989975	0.398071067	-0.42135707	-0.373509024	-0.193662452	0.96946564	-1.008238169	1.926846253	0.262870676	-0.491976566	0.719313626	1.003993117	-0.334104431	0.989256104	-0.329447155	-0.204144667	-0.316598255	-0.638806737	-0.341387065	-0.494023066	-0.156726939	-0.463801134	0.655486126	-0.414648918	-0.159518146	-0.397100839
114	122	-115.9922583	49.204575	Highway	02/21/07	915.293945	0	0	0	0	0	4	0	1	0	-0.528152923	-0.044328389	-0.405807241	-0.181373038	-0.90162899	-0.92515338	-0.249603787	3.168960626	0.397122525	1.158403561	4.551389782	5.491663261	-0.193662452	0.638724783	0.553184352	0.48122292	-0.943899858	2.168451616	-0.522517212	-0.432460287	-0.334104431	-0.358077627	-0.329447155	-0.204144667	-0.316598255	-0.543207025	-0.173248456	0.619864516	-0.156726939	0.76490109	1.69422806	-0.414648918	-0.159518146	-0.397100839
115	125	-115.9012083	49.22717222	Highway	02/21/07	938.846191	1	0	0	1	0	0	0	0	0	1.607095727	1.78639694	-0.069733044	-0.772270978	-0.748757873	-0.748600883	-0.249603787	-0.536932472	-0.287828813	0.001380019	-0.42135707	-0.373509024	-0.193662452	-0.601492018	-1.190351379	-0.019746457	-0.64415103	-0.860554389	0.489529132	0.595608662	-0.057047269	-0.358077627	-0.329447155	-0.204144667	-0.316598255	-0.42609346	-0.341387065	-0.494023066	-0.156726939	-0.589081642	-0.071759125	-0.414648918	-0.159518146	-0.397100839
116	126	-115.8785306	49.23621389	Highway	02/21/07	936.442871	0	0	0	0	6	0	0	0	0	0.191570308	-0.451174939	0.516282319	-0.26905372	-0.267555909	-0.192855561	-0.249603787	-0.536932472	-0.607951209	-0.539372483	4.150279283	3.659292025	-0.193662452	0.305399984	-1.502833743	1.374386665	-1.062745849	1.430910835	-0.172173193	-0.027209553	-0.334104431	-0.358077627	-0.329447155	2.630606366	-0.316598255	0.732321066	-0.341387065	-0.494023066	-0.156726939	-0.141994918	0.793596597	-0.414648918	-0.159518146	-0.397100839
117	127	-115.8635917	49.24193889	Highway	02/21/07	954.467529	0	0	0	0	6	0	0	0	0	-0.560498145	-0.451174939	-0.111431473	-0.121253357	0.632711721	0.846873205	-0.249603787	-0.536932472	-0.127221286	0.27267913	0.350733661	-0.373509024	6.701332727	0.348710621	-0.935092782	1.063709195	-0.365780538	-0.860554389	-0.490117091	-0.394982345	-0.334104431	-0.358077627	1.976736447	-0.204144667	-0.316598255	0.841916802	-0.341387065	-0.494023066	-0.156726939	-0.26177001	0.548234394	2.251491222	-0.159518146	-0.251150357
118	130	-115.8304333	49.29330833	Highway	02/21/07	944.854248	0	0	0	0	4	0	0	0	0	-0.535897608	2.529562774	-2.44541714	0.185167941	-1.267798083	-1.348046002	-0.249603787	1.302849838	3.368334954	-0.539372483	-0.42135707	-0.373509024	-0.193662452	0.216857887	-0.710520576	0.745028607	-1.062745849	0.874821404	-0.465313732	-0.414061378	-0.241284877	-0.358077627	-0.329447155	-0.204144667	4.044751758	-0.609726729	0.852862458	3.292671985	-0.156726939	-1.102142914	-1.079056185	-0.414648918	-0.159518146	-0.397100839
119	131	-115.8287944	49.30107222	Highway	02/21/07	956.390137	0	0	0	0	3	0	0	0	0	0.89152198	2.387981952	-1.142185356	-0.548507031	-0.780020513	-0.784706442	-0.249603787	0.267872882	0.63204245	-0.539372483	-0.42135707	-0.373509024	-0.193662452	0.62797947	-0.205878777	0.95857205	-0.41370726	1.049145242	-0.522517212	-0.432460287	-0.334104431	-0.358077627	-0.329447155	-0.204144667	1.043476484	-0.25601958	-0.341387065	0.325575008	-0.156726939	-0.788924793	-1.065276064	-0.414648918	-0.159518146	-0.397100839
120	132	-115.8290778	49.30581389	Highway	02/21/07	944.61377	0	0	0	0	4	0	0	0	0	0.769532718	-0.39896962	0.957440961	-1.027291403	0.563294654	0.766702687	-0.249603787	-0.536932472	-0.554041928	-0.44830863	-0.42135707	-0.373509024	-0.193662452	0.773241235	0.230345658	0.867028649	0.457843003	-0.568829687	-0.346275236	-0.388480902	-0.023439944	-0.358077627	-0.329447155	-0.204144667	-0.316598255	-0.344570052	-0.266366669	-0.494023066	-0.156726939	-1.149110835	-0.017633249	-0.414648918	-0.159518146	-0.397100839
121	133	-115.8291806	49.30725278	Highway	02/21/07	946.536621	0	0	0	0	3	0	0	0	0	0.597422214	-0.451174939	0.855026536	-0.948332474	0.367802043	0.54092617	-0.249603787	-0.536932472	-0.600107899	-0.52612352	-0.42135707	-0.373509024	-0.193662452	0.595699923	-0.309248147	0.983079761	0.532432924	-0.860554389	1.014130909	0.925060216	0.481895192	-0.092049466	-0.329447155	-0.204144667	-0.316598255	-0.594387825	-0.341387065	-0.494023066	-0.156726939	-0.7438603	0.125738277	-0.414648918	-0.159518146	-0.397100839
122	134	-115.8292222	49.30783889	Highway	02/21/07	948.699707	0	0	0	0	2	0	0	0	0	0.288555859	-0.451174939	0.597231291	-0.864880048	0.597698519	0.806436081	-0.249603787	-0.536932472	-0.607951209	-0.539372483	-0.42135707	-0.373509024	-0.193662452	0.650407887	0.610230336	0.459640965	0.265087489	-0.860554389	1.553328043	1.525374717	0.527337367	-0.299132046	-0.329447155	-0.204144667	-0.316598255	-0.696421419	-0.341387065	-0.494023066	-0.156726939	-0.705706244	0.611574461	-0.414648918	-0.159518146	-0.397100839
123	137	-115.8280667	49.31586667	Highway	02/21/07	966.483887	0	0	0	0	0	2	0	0	0	-1.398092981	-0.451174939	-0.810529844	0.348007324	2.054391783	2.488786794	-0.249603787	-0.536932472	-0.607951209	-0.539372483	-0.42135707	-0.373509024	-0.193662452	0.430962249	-0.236250322	0.719322574	-0.36698215	-0.860554389	-0.322449931	-0.201038005	-0.334104431	1.394440766	-0.329447155	-0.204144667	-0.316598255	0.476291699	-0.341387065	-0.494023066	-0.156726939	0.018541438	2.18658244	-0.414648918	-0.159518146	-0.397100839
124	138	-115.8232861	49.33764444	Highway	02/21/07	983.547119	0	0	0	0	4	2	0	0	0	0.547719406	-0.451174939	0.813542096	-0.840971401	-0.198935876	-0.113605547	-0.249603787	0.116776432	0.40620644	-0.539372483	0.284653399	0.459204396	-0.193662452	2.300882973	1.853233004	1.823839429	-0.549672004	0.661131464	-0.522517212	-0.432460287	-0.334104431	-0.358077627	-0.329447155	-0.204144667	0.795770498	-0.162235224	-0.042824684	0.428349079	-0.156726939	-0.041557537	-1.154508852	-0.414648918	-0.159518146	-0.397100839
125	139	-115.8614	49.3971	Highway	02/21/07	961.917725	2	0	0	2	2	0	0	0	0	1.120243939	-0.451174939	1.291399589	-1.027291403	-0.748379831	-0.748164278	-0.249603787	-0.536932472	0.525894439	1.375925783	-0.42135707	-0.373509024	-0.193662452	0.093989819	-0.693021229	0.572228779	-0.19915507	1.163632796	-0.522517212	-0.432460287	-0.334104431	-0.237420789	0.756362074	-0.204144667	-0.316598255	0.015345903	-0.341387065	-0.271720727	-0.156726939	-0.435012531	-0.012894942	-0.148165348	1.718703454	0.056979903
126	140	-115.849025	49.40326667	Highway	02/21/07	972.251709	1	1	0	0	0	0	0	0	0	0.209803431	-0.451174939	0.531500591	0.608876174	-0.116738451	-0.018674857	-0.249603787	-0.536932472	-0.381552741	-0.156938952	-0.42135707	-0.373509024	-0.193662452	0.569013565	0.242251661	0.590929991	-0.230031611	0.075274425	-0.522517212	-0.432460287	-0.334104431	-0.358077627	-0.202500425	-0.204144667	-0.316598255	-0.355917314	1.59926841	-0.494023066	-0.156726939	-0.421200684	-0.608975027	2.15794068	-0.159518146	0.286635162
127	141	-115.8504306	49.40790278	Highway	02/21/07	975.375732	1	0	0	1	7	0	0	0	0	0.00749436	-0.451174939	0.362643364	0.675386971	-0.913741796	-0.93914259	-0.249603787	0.84372458	-0.031735021	0.433975052	-0.42135707	-0.373509024	-0.193662452	0.260056348	0.510979725	0.010914422	0.815343702	1.209629453	-0.16453665	-0.432460287	0.470488365	-0.358077627	0.490035854	-0.204144667	-0.316598255	-0.883776809	-0.341387065	-0.494023066	-0.156726939	0.220478864	-0.3820919	-0.346005704	-0.159518146	-0.251150357
128	142	-115.8531861	49.41101944	Highway	02/21/07	977.538818	0	0	0	0	0	1	0	0	0	-0.403137933	-0.451174939	0.019909199	1.003730864	-1.046495602	-1.092461388	-0.249603787	2.494464767	0.195795697	0.818321183	-0.42135707	-0.373509024	-0.193662452	0.882071427	0.335658315	0.941863283	-1.062745849	2.96948394	-0.522517212	-0.432460287	-0.334104431	1.032448689	-0.045862684	-0.204144667	-0.316598255	-0.838333474	-0.341387065	-0.320762058	-0.156726939	0.273459317	-0.710454672	-0.414648918	-0.159518146	-0.397100839
129	145	-115.8757778	49.43983889	Highway	02/21/07	997.726318	0	0	0	0	0	2	0	0	0	-1.922203703	-0.451174939	-1.247978759	2.240789951	1.06099519	1.341502388	-0.249603787	-0.536932472	-0.607951209	-0.539372483	0.024685834	0.1525822	-0.193662452	-0.171713577	-1.34270374	0.643699012	-0.326654922	0.877673545	0.115352299	-0.115939131	0.484541841	-0.358077627	-0.329447155	-0.204144667	-0.316598255	-0.728896597	0.062350246	-0.494023066	-0.156726939	0.177070284	-0.590919463	2.39281085	-0.159518146	5.344260506
130	148	-115.8140583	49.47756944	Highway	02/21/07	948.699707	0	0	0	0	3	0	0	0	0	0.571591173	-0.451174939	0.833466662	-0.898284757	0.698747336	-0.354961416	2.497060536	-0.536932472	-0.607951209	-0.539372483	-0.42135707	-0.373509024	-0.193662452	0.58609047	0.328508091	0.557523531	-0.010062387	1.195722906	-0.522517212	-0.432460287	-0.334104431	-0.358077627	-0.329447155	-0.204144667	-0.316598255	1.338213316	-0.341387065	-0.494023066	-0.156726939	-0.522099163	1.044119684	-0.414648918	-0.159518146	-0.397100839
131	149	-115.799225	49.49417222	Highway	02/21/07	935.000977	0	0	0	0	2	2	0	0	0	0.400318257	-0.451174939	0.690513755	-0.873832679	0.972954601	0.20257008	1.979476017	-0.536932472	-0.607951209	-0.539372483	-0.42135707	-0.373509024	-0.193662452	0.231442427	-0.225327995	0.450047728	-0.007188331	0.583504513	-0.522517212	-0.432460287	-0.334104431	-0.358077627	-0.329447155	-0.204144667	-0.316598255	0.038517131	-0.319288894	-0.478694711	-0.156726939	0.355616527	-0.9264392	1.856834744	-0.159518146	-0.048188559
132	150	-116.4444333	49.12486667	Highway	02/27/07	652.855957	0	0	0	0	2	0	0	0	0	0.524651252	-0.451174939	0.794288266	-0.966442158	0.040148549	0.088261527	-0.090030117	-0.536932472	-0.483231348	-0.328695011	-0.42135707	-0.373509024	-0.193662452	-0.615135973	0.357521755	-1.039877729	1.158432942	-0.860554389	2.141362004	0.319337643	4.192405263	0.509608114	-0.329447155	-0.204144667	-0.316598255	-0.161738207	-0.341387065	-0.494023066	-0.156726939	-0.287647384	0.396953787	-0.414648918	-0.159518146	-0.397100839
133	151	-116.4362639	49.13197778	Highway	02/27/07	644.684814	0	0	0	0	3	0	0	1	0	0.157132601	-0.451174939	0.487538893	-0.575196048	0.610032814	0.820681091	-0.249603787	-0.304558508	-0.459758471	-0.289044499	-0.42135707	-0.373509024	-0.193662452	-0.714421213	-0.991309949	-0.297027896	1.623072058	-0.860554389	0.358527765	0.568873521	-0.299536216	-0.098742363	-0.329447155	-0.204144667	-0.316598255	0.127098382	-0.341387065	-0.494023066	-0.156726939	0.244384558	2.147499181	-0.414648918	-0.159518146	-0.397100839
134	152	-116.4076333	49.13948333	Highway	02/27/07	671.361328	0	0	0	0	9	0	0	0	0	-0.134282081	-0.451174939	0.244309684	-0.247336036	-0.430547123	-0.381095867	-0.249603787	1.541381202	1.012865308	2.198519636	-0.42135707	-0.373509024	-0.193662452	-0.051332954	-1.136119377	0.668142525	0.097686797	-0.860554389	-0.318447698	-0.432460287	0.124559747	1.614834321	-0.247784542	-0.204144667	-0.316598255	-0.793427986	-0.341387065	0.44224498	-0.156726939	0.780777161	1.955259837	-0.307457685	3.644811455	-0.397100839
135	153	-116.3764556	49.14927222	Highway	02/27/07	696.115234	1	0	0	1	0	0	0	0	0	1.51640506	0.702013011	0.711139163	-0.285861462	-0.912897272	-0.93816724	-0.249603787	-0.536932472	-0.550705501	-0.442672719	-0.42135707	-0.373509024	-0.193662452	0.943406508	0.967829143	0.613156618	-1.062745849	1.635177364	-0.522517212	-0.432460287	-0.334104431	-0.358077627	-0.329447155	-0.204144667	-0.316598255	-0.394515674	0.554300077	-0.32487564	-0.156726939	-0.851242803	0.115712918	-0.414648918	-0.159518146	-0.397100839
136	154	-116.3288917	49.16055278	Highway	02/27/07	712.217041	0	0	0	0	2	0	0	0	0	-0.511973718	-0.451174939	-0.070930569	0.603365955	-0.334873206	-0.270601031	-0.249603787	3.432190162	0.047109337	0.567159372	-0.42135707	-0.373509024	-0.193662452	0.756120225	0.786140556	0.484668433	-0.595237913	-0.860554389	0.098657478	0.286066319	-0.334104431	-0.181213987	-0.329447155	-0.204144667	-0.316598255	-0.672972067	-0.341387065	-0.494023066	-0.156726939	-0.748571538	-0.182096829	-0.414648918	-0.159518146	-0.397100839
137	155	-116.3225111	49.16088333	Highway	02/27/07	717.984863	0	0	0	0	4	0	0	0	0	-0.66171296	-0.451174939	-0.195910399	-0.680410165	0.896947168	1.152041563	-0.249603787	1.063997902	-0.179564007	0.18426152	-0.42135707	-0.373509024	-0.193662452	1.820169053	0.708106033	1.933534498	0.681578213	-0.860554389	1.310072644	0.673058787	1.636705724	0.050388728	-0.329447155	-0.204144667	-0.316598255	-0.952436025	-0.341387065	-0.494023066	-0.156726939	0.424681792	1.099109018	-0.414648918	-0.159518146	-0.397100839
138	157	-116.3165722	49.16123889	Highway	02/27/07	727.117432	1	0	0	0	0	2	1	0	0	0.193248339	-0.451174939	0.517682887	0.099445621	-0.741238503	-0.739916682	-0.249603787	-0.536932472	-0.607951209	-0.539372483	-0.42135707	-0.373509024	-0.193662452	1.278163259	0.836556945	1.138078665	0.964442734	-0.860554389	2.799096275	2.970244686	0.519833063	1.116368644	-0.329447155	-0.204144667	-0.316598255	-0.619592443	-0.341387065	-0.494023066	-0.156726939	0.066176003	0.917675725	-0.414648918	-0.159518146	-0.397100839
139	158	-116.3070083	49.16168611	Highway	02/27/07	734.807861	1	0	0	1	0	0	0	0	0	1.285445785	-0.451174939	1.429285278	-0.915015114	0.079022911	0.207412045	-0.249603787	-0.536932472	-0.607951209	-0.539372483	-0.42135707	-0.373509024	-0.193662452	0.698685075	0.016405135	0.907569162	-0.471447214	-0.860554389	-0.522517212	-0.432460287	-0.334104431	-0.358077627	-0.329447155	-0.204144667	-0.316598255	1.246575838	-0.341387065	-0.494023066	-0.156726939	-0.632509991	1.206026586	-0.414648918	-0.159518146	-0.397100839
140	159	-116.2840417	49.16172222	Highway	02/27/07	762.205322	1	0	0	1	0	0	0	0	0	-0.079268334	-0.451174939	0.290226897	-0.786192174	0.680844747	0.902462554	-0.249603787	-0.536932472	-0.607951209	-0.539372483	-0.42135707	-0.373509024	-0.193662452	0.287965162	0.423088814	0.104498043	2.53860018	-0.860554389	1.340912552	-0.432460287	3.854117851	0.275581392	-0.329447155	-0.204144667	-0.316598255	1.562089891	-0.341387065	-0.494023066	-0.148217664	2.343992252	-0.450791376	-0.414648918	-0.159518146	-0.397100839
141	161	-116.2508972	49.15726944	Highway	02/27/07	773.740967	1	0	0	1	0	6	0	0	0	-0.249084954	-0.451174939	0.148489488	0.518883499	0.722534868	0.950610923	-0.249603787	-0.536932472	-0.607951209	-0.539372483	-0.42135707	-0.373509024	-0.193662452	1.582458827	2.271292187	0.609027333	-0.607270791	-0.860554389	-0.488294609	-0.392874239	-0.334104431	-0.358077627	-0.329447155	-0.204144667	-0.316598255	-0.15311536	-0.341387065	-0.494023066	2.909375056	-0.028902257	-0.988061024	1.486916872	-0.159518146	-0.098045425
142	162	-116.2357611	49.14831667	Highway	02/27/07	788.160645	0	0	0	0	0	2	0	0	0	-1.083101856	-0.451174939	-0.547622561	1.249991862	0.303690106	0.466882604	-0.249603787	-0.536932472	-0.607951209	-0.539372483	1.369763367	1.739051752	-0.193662452	-0.003795985	0.088731657	-0.06243962	1.261332281	-0.860554389	-0.298726361	-0.173596423	-0.334104431	1.807831917	-0.329447155	-0.204144667	-0.316598255	0.088400935	-0.341387065	-0.494023066	-0.148439857	-0.025771376	0.159583577	1.627843539	-0.159518146	3.050152079
143	163	-116.22825	49.14486111	Highway	02/27/07	802.339844	2	1	0	1	0	3	0	2	0	0.188185242	-0.451174939	0.513456974	-0.017917486	0.485108264	0.676404386	-0.249603787	-0.536932472	-0.607951209	-0.539372483	-0.42135707	-0.373509024	-0.193662452	1.062006534	0.79223744	0.882707507	0.791578845	-0.860554389	-0.522517212	-0.432460287	-0.334104431	-0.358077627	-0.329447155	-0.204144667	-0.316598255	1.106774023	-0.341387065	-0.494023066	4.014903574	0.04135933	0.593262346	-0.414648918	-0.159518146	-0.397100839
144	165	-116.2276611	49.14466111	Highway	02/27/07	805.223877	1	0	0	1	0	0	0	0	0	-0.03159903	-0.451174939	0.330014073	0.22189033	0.40737215	0.586626111	-0.249603787	-0.536932472	-0.607951209	-0.539372483	-0.27676393	-0.373509024	1.097596413	0.197964893	-0.334962633	0.477037651	1.502928028	-0.860554389	-0.522517212	-0.432460287	-0.334104431	0.357270893	-0.329447155	-0.204144667	-0.316598255	0.822963964	-0.341387065	-0.494023066	1.159059424	0.13891729	0.489703252	-0.414648918	-0.159518146	-0.397100839
145	166	-116.2232139	49.14301944	Highway	02/27/07	802.099609	1	1	0	0	0	0	0	0	0	-1.566491424	-0.451174939	-0.951083573	2.788612492	-0.079536623	0.024289934	-0.249603787	-0.536932472	-0.525921926	-0.400808169	0.736210839	0.991799813	-0.193662452	0.491304799	1.042627776	-0.029411741	1.094472216	-0.860554389	-0.010421731	-0.149492867	0.267050777	-0.358077627	-0.329447155	-0.204144667	-0.316598255	-0.706571594	-0.341387065	-0.494023066	-0.156726939	0.087612167	1.997065368	-0.414648918	-0.159518146	-0.397100839
146	167	-116.2170528	49.14074444	Highway	02/27/07	787.199219	1	0	0	1	0	5	0	0	0	-1.308633345	-0.451174939	-0.735862376	2.54983077	0.325151055	-0.258419977	1.362351725	-0.536932472	-0.607951209	-0.539372483	0.220822621	-0.373509024	5.541189286	0.497866093	0.561336008	0.290832701	-0.596615673	-0.860554389	-0.522517212	-0.432460287	-0.334104431	-0.358077627	-0.329447155	-0.204144667	-0.316598255	2.417980066	-0.341387065	-0.494023066	-0.156726939	-0.149171962	2.008280953	-0.414648918	-0.159518146	-0.397100839
147	168	-116.2085711	49.13761315	Highway	02/27/07	793.207581	0	0	0	0	3	3	0	1	0	-1.955395665	-0.451174939	-1.275682424	2.36163933	1.041485602	1.318970555	-0.249603787	-0.536932472	-0.582820603	-0.496921725	-0.42135707	-0.373509024	-0.193662452	-0.218513962	-0.102785042	-0.220614312	0.048190965	-0.860554389	0.53798633	0.105287499	1.004591015	-0.067451314	-0.329447155	-0.204144667	-0.316598255	2.884778113	-0.341387065	-0.494023066	-0.156726939	0.249098655	-1.188758988	-0.414648918	-0.159518146	-0.397100839
148	169	-116.2070889	49.13705	Highway	02/27/07	793.928467	0	0	0	0	0	0	0	1	0	-1.267681288	-0.451174939	-0.701681749	2.015367751	0.600222865	0.809351475	-0.249603787	-0.536932472	-0.607951209	-0.539372483	-0.404625383	-0.353774613	-0.193662452	-0.667785142	-0.990703079	-0.236133099	-0.248792788	-0.860554389	0.515710456	-0.147035384	1.444804087	-0.236471213	-0.329447155	-0.204144667	-0.316598255	2.892862249	-0.341387065	-0.494023066	-0.156726939	-0.029411651	-0.731459633	-0.414648918	-0.159518146	-0.397100839
149	170	-116.2050361	49.13629722	Highway	02/27/07	792.486572	1	0	0	1	0	0	0	0	0	-0.185964743	-0.451174939	0.20117276	1.765806065	-0.221339541	-0.139479781	-0.249603787	-0.536932472	-0.607951209	-0.539372483	-0.306809107	-0.238403909	-0.193662452	-0.082642216	0.103472836	-0.175601439	-0.789862627	-0.860554389	-0.522517212	-0.432460287	-0.334104431	-0.358077627	-0.329447155	-0.204144667	-0.316598255	2.984825703	-0.341387065	-0.494023066	-0.156726939	-0.588587071	0.172667056	-0.414648918	-0.159518146	-0.397100839
150	172	-116.0826778	49.08950556	Highway	02/27/07	869.151123	0	0	0	0	4	4	0	0	0	-2.347956646	-0.451174939	-1.603333372	-0.888868787	3.516526718	4.177422151	-0.249603787	0.354289075	0.258352945	0.923993228	-0.42135707	-0.373509024	-0.193662452	-0.952307119	-1.431840546	-0.324420257	-0.558712204	-0.860554389	0.304160943	-0.432460287	1.523927427	1.457790444	-0.329447155	-0.204144667	-0.316598255	-0.354023638	-0.341387065	0.221769786	-0.156726939	2.85951963	-0.489209236	0.895853826	0.712030935	1.068237397
151	173	-116.0822278	49.09073333	Highway	02/27/07	870.833252	0	0	0	0	1	0	0	0	0	-2.673027293	-0.451174939	-1.874653526	-1.027291403	3.688486114	4.376019907	-0.249603787	2.344767651	0.436366754	1.224695127	-0.42135707	-0.373509024	-0.193662452	-0.696751858	-1.345841782	-0.044258776	-0.691825724	-0.860554389	0.529723061	-0.432460287	2.030898127	-0.358077627	-0.329447155	-0.204144667	-0.316598255	-0.297913042	-0.341387065	0.630618391	-0.156726939	3.11038302	-0.565299717	0.212582453	7.449141056	0.460323897
152	174	-116.0762222	49.09523056	Highway	02/27/07	871.313965	0	0	0	0	3	0	0	0	0	-1.370127576	-0.451174939	-0.787188524	-0.433361408	0.382525505	0.557930454	-0.249603787	9.389004274	0.342320036	1.065830897	-0.42135707	-0.373509024	-0.193662452	-0.972175157	-1.847823887	-0.081193671	0.043696244	-0.860554389	-0.468040378	-0.432460287	-0.211662956	-0.358077627	-0.329447155	-0.204144667	-0.316598255	-0.857552915	-0.341387065	-0.494023066	-0.156726939	-0.35546201	-1.20653203	2.084240213	-0.159518146	4.916083859
153	175	-116.0735333	49.09681667	Highway	02/27/07	872.515625	1	0	0	1	0	0	0	0	0	-2.349009954	-0.451174939	-1.604212515	2.891474986	0.299682299	0.462253944	-0.249603787	3.779400839	-0.060701751	0.385044293	-0.42135707	-0.373509024	-0.193662452	-0.357580494	-1.262726036	0.347655148	-0.46090171	-0.860554389	-0.522517212	-0.432460287	-0.334104431	-0.358077627	-0.329447155	-0.204144667	-0.316598255	-0.491486123	0.236839821	-0.426914751	-0.156726939	0.071044149	-0.863601944	0.290100122	-0.159518146	0.645525719
154	176	-116.0650417	49.10378611	Highway	02/27/07	874.678467	1	0	0	1	0	0	0	0	0	-1.559203024	-0.451174939	-0.945000311	1.421972139	1.076431093	1.16754078	0.162554285	-0.536932472	-0.607951209	-0.539372483	1.091159788	0.793660332	-0.193662452	0.156286471	-0.383657909	0.453793828	-0.063892896	-0.860554389	0.308877174	0.482961225	-0.244197009	-0.358077627	-0.24626754	1.082159453	-0.316598255	-0.667913102	0.047156683	-0.493646912	-0.156726939	1.416540126	-1.263304059	-0.414648918	-0.159518146	-0.397100839
155	178	-116.0527778	49.11148056	Highway	02/27/07	878.283447	1	0	0	1	0	0	0	0	0	1.707686894	-0.451174939	1.78170874	-1.027291403	-0.157536908	-0.151092715	-0.066293781	-0.536932472	-0.607951209	-0.539372483	-0.42135707	-0.373509024	-0.193662452	-0.573319237	-1.074594581	-0.057671641	-1.062745849	-0.860554389	-0.522517212	-0.432460287	-0.334104431	-0.358077627	-0.329447155	-0.204144667	-0.316598255	-0.247708463	0.110067271	-0.44524241	-0.156726939	-1.358730709	-0.738890441	-0.414648918	-0.159518146	-0.397100839
156	179	-116.0519083	49.11220833	Highway	02/27/07	880.686768	0	0	0	0	0	0	0	2	0	1.577616635	-0.451174939	1.673145623	-1.027291403	-0.072419353	0.032509746	-0.249603787	-0.424654976	-0.593205793	-0.514464445	-0.42135707	-0.373509024	-0.193662452	-0.070291041	-0.779209976	0.412140389	-1.062745849	-0.860554389	-0.522517212	-0.432460287	-0.334104431	-0.358077627	-0.329447155	-0.204144667	-0.316598255	-0.796451716	0.240682537	-0.44524241	-0.156726939	-1.18691414	-0.506224403	-0.414648918	-0.159518146	-0.397100839
157	182	-116.0332782	49.132745	Highway	02/27/07	885.97406	0	0	0	0	0	1	0	1	0	-0.064408156	-0.451174939	0.302629943	-1.027291403	-0.905898596	-0.930084393	-0.249603787	0.534310677	0.62061361	-0.27264164	-0.42135707	-0.373509024	-0.193662452	0.261369835	-0.055904818	0.379681075	-0.997201751	-0.860554389	-0.522517212	-0.432460287	-0.334104431	-0.358077627	6.723308935	-0.204144667	0.857746385	-0.681376174	-0.341387065	0.599591883	-0.156726939	-0.99541274	-1.263304059	3.199316584	-0.159518146	2.230749166
158	183	-116.0331083	49.13299722	Highway	02/27/07	887.416016	1	0	0	1	0	0	0	0	0	0.305639905	-0.451174939	0.611490487	-0.916650322	-1.140704465	-1.201264216	-0.249603787	0.260602357	0.234747437	-0.444887563	-0.42135707	-0.373509024	-0.193662452	0.647877753	0.166014213	0.743932373	-1.024204785	-0.860554389	-0.522517212	-0.432460287	-0.334104431	-0.358077627	6.496009554	-0.204144667	0.546356154	-0.495885212	-0.341387065	0.21764608	-0.156726939	-0.969263966	-1.263304059	3.301218372	-0.159518146	2.261669523
159	184	-116.0325028	49.13380833	Highway	02/27/07	887.175781	0	0	0	0	0	0	0	1	0	0.996168092	-0.451174939	1.187839707	-0.561340913	-1.179144215	-1.245658697	-0.249603787	-0.536932472	-0.607951209	-0.539372483	-0.42135707	-0.373509024	-0.193662452	0.29519795	0.139029477	0.297922941	-1.03619893	-0.860554389	-0.522517212	-0.432460287	-0.334104431	-0.358077627	4.943646884	-0.204144667	-0.316598255	0.118262422	-0.341387065	-0.494023066	-0.156726939	-0.972694792	-1.045678077	2.534360051	-0.159518146	2.243705669
160	185	-116.0256139	49.14079722	Highway	02/27/07	896.067871	1	0	0	1	0	0	0	0	0	-0.533637946	-0.451174939	-0.089012612	-0.156755187	0.018540148	0.137559852	-0.249603787	0.429748619	1.020865736	2.212034002	-0.42135707	-0.373509024	-0.193662452	0.325183137	-0.02514058	0.443623696	-0.734354514	0.654666323	-0.383514183	-0.305434353	-0.268502694	0.165109129	1.033186038	-0.204144667	-0.316598255	-0.874728414	-0.341387065	0.589521182	-0.156726939	-0.734075866	-0.434679031	-0.410486831	-0.159518146	-0.388251332
161	186	-116.0237083	49.14273889	Highway	02/27/07	900.15332	0	0	0	0	0	3	0	1	0	0.972940337	0.971397103	0.044746887	-0.173888594	-0.562891765	-0.533942116	-0.249603787	-0.286975765	-0.507891265	-0.370350677	0.478148899	0.687425232	-0.193662452	0.315041598	1.000887446	-0.234025964	-0.578857039	0.991276227	-0.522517212	-0.432460287	-0.334104431	-0.358077627	-0.329447155	-0.204144667	-0.316598255	-0.082255359	-0.341387065	-0.494023066	-0.156726939	-0.923605914	0.621844379	-0.414648918	-0.159518146	-0.397100839
162	187	-116.0094611	49.15904722	Highway	02/27/07	922.023193	1	0	0	1	0	0	0	0	0	-0.075608891	-0.451174939	0.293281251	0.151069982	0.716429646	0.943559937	-0.249603787	-0.536932472	-0.607951209	-0.539372483	-0.42135707	-0.373509024	-0.193662452	1.529502682	2.819500914	0.184485471	-0.064793103	-0.860554389	-0.400883994	-0.291764434	-0.334104431	-0.358077627	-0.329447155	-0.204144667	-0.316598255	0.974458161	-0.341387065	-0.494023066	-0.156726939	0.356315402	-1.263304059	-0.414648918	-0.159518146	-0.397100839
163	189	-116.000775	49.19868333	Highway	02/27/07	915.293945	0	0	0	0	0	0	0	1	0	-0.096444579	2.123466546	-1.757847741	0.120648821	-0.82223226	-0.833457242	-0.249603787	1.637702492	1.442963554	2.925043942	-0.079837753	0.029300469	-0.193662452	0.306457623	-0.661385691	0.830964551	-1.062745849	1.112303361	-0.522517212	-0.432460287	-0.334104431	-0.358077627	-0.329447155	-0.204144667	-0.316598255	-0.938726129	-0.341387065	1.976626334	-0.156726939	-1.02792708	1.459648593	-0.414648918	-0.159518146	-0.397100839
164	190	-115.9933778	49.20443056	Highway	02/27/07	919.860352	0	0	0	0	4	0	0	1	0	0.156965085	1.744820636	-1.247242716	-0.499855568	-0.714881077	-0.709476207	-0.249603787	0.106166096	0.468448332	1.278887504	4.223292025	5.104684007	-0.193662452	0.286237733	-0.101945221	0.442171482	-1.062745849	1.60601708	-0.522517212	-0.432460287	-0.334104431	-0.358077627	-0.329447155	-0.204144667	-0.316598255	-0.943419525	-0.192105874	0.507794366	-0.156726939	0.662031038	1.607892649	-0.414648918	-0.159518146	-0.397100839
165	194	-115.9681111	49.20746944	Highway	02/27/07	925.628174	1	1	0	0	0	0	0	0	0	-0.472274942	2.251557476	-2.172714959	2.102787694	-0.874760938	-0.894123178	-0.249603787	-0.372716165	-0.002120936	0.483999326	-0.42135707	-0.373509024	-0.193662452	0.352747088	-0.374485037	0.706037328	-0.679628449	0.196328649	-0.522517212	-0.432460287	-0.334104431	1.378080017	-0.329447155	-0.204144667	-0.316598255	-0.8757575	-0.341387065	-0.393136746	-0.156726939	-0.03378741	0.972933272	-0.414648918	-0.159518146	-0.397100839
166	195	-115.9648972	49.209025	Highway	02/27/07	922.744141	1	0	0	1	0	0	0	0	0	0.32815079	2.512456588	-1.710726939	1.249183382	-0.849844792	-0.865347253	-0.249603787	0.354643362	-0.461411364	-0.291836575	-0.42135707	-0.373509024	-0.193662452	-0.653005022	-0.945284281	-0.246116799	0.83632437	-0.860554389	-0.522517212	-0.432460287	-0.334104431	-0.358077627	-0.329447155	-0.204144667	-0.316598255	-0.182205547	-0.341387065	-0.342312668	-0.156726939	-0.166424482	0.639262753	-0.026910421	-0.159518146	0.427315987
167	196	-115.9563833	49.21224722	Highway	02/27/07	945.334961	0	0	0	0	0	0	0	1	0	1.76645718	2.344996112	-0.377965855	-0.663572024	-0.744923247	-0.744172232	-0.249603787	-0.536932472	-0.354720234	-0.111613335	-0.42135707	-0.373509024	-0.193662452	0.332790068	0.422227371	0.163963349	-1.062745849	-0.860554389	-0.522517212	-0.432460287	-0.334104431	-0.358077627	-0.329447155	-0.204144667	-0.316598255	-0.841798562	-0.341387065	-0.494023066	-0.156726939	-0.775241117	-0.024691346	-0.414648918	-0.159518146	-0.397100839
168	197	-115.947025	49.21527222	Highway	02/27/07	959.514404	0	0	0	0	11	3	0	0	0	1.902492957	2.312717021	-0.238925999	-0.092677031	-1.18687745	-1.254589894	-0.249603787	-0.536932472	-0.607951209	-0.539372483	-0.42135707	-0.373509024	-0.193662452	-0.225739512	-0.766670798	0.199735931	-1.062745849	-0.860554389	-0.522517212	-0.432460287	-0.334104431	-0.358077627	-0.329447155	-0.204144667	-0.316598255	1.22645401	-0.341387065	-0.494023066	-0.156726939	-0.926368492	0.094399255	-0.414648918	-0.159518146	-0.397100839
169	198	-115.944125	49.21621111	Highway	02/27/07	959.994873	0	0	0	0	4	0	0	0	0	0.826166992	2.541469878	-1.317975737	1.149791638	-0.867812828	-0.88609873	-0.249603787	-0.536932472	-0.607951209	-0.539372483	-0.42135707	-0.373509024	-0.193662452	-0.408629829	-1.301979543	0.305983094	-1.062745849	-0.860554389	-0.522517212	-0.432460287	-0.334104431	-0.358077627	-0.329447155	-0.204144667	-0.316598255	0.320405877	-0.341387065	-0.494023066	-0.156726939	-0.928615095	1.455374466	-0.414648918	-0.159518146	-0.397100839
170	199	-115.9218111	49.22216944	Highway	02/27/07	943.171875	0	0	0	0	4	0	0	0	0	1.442374218	2.342015998	-0.646107612	0.523612112	-1.229642822	-1.303980082	-0.249603787	-0.536932472	-0.607951209	-0.539372483	-0.42135707	-0.373509024	-0.193662452	0.125122498	-0.576920454	0.537970691	-0.639002387	-0.860554389	-0.522517212	-0.432460287	-0.334104431	-0.242835112	-0.329447155	-0.204144667	-0.316598255	-0.103192086	-0.341387065	-0.494023066	-0.156726939	-0.992376589	0.069494106	0.222887154	-0.159518146	0.502616253
171	200	-115.8694444	49.23825	Highway	02/27/07	954.707764	0	0	0	0	4	0	0	0	0	0.491979615	-0.451174939	0.76701889	-0.058196748	-0.954622822	-0.986356526	-0.249603787	-0.014186206	0.64214235	1.572292389	1.443117234	1.825569944	-0.193662452	-0.112892551	-0.535412754	0.198303472	-0.710320509	1.308319477	-0.522517212	-0.432460287	-0.334104431	-0.358077627	-0.329447155	-0.204144667	-0.316598255	-0.592319463	-0.341387065	0.190291594	-0.156726939	-0.061342443	0.792742627	-0.414648918	-0.159518146	-0.397100839
172	201	-115.8604083	49.24385	Highway	02/27/07	950.141602	0	0	0	0	4	0	0	0	0	-0.307306693	-0.451174939	0.099894725	0.450756968	-0.563822095	-0.535016565	-0.249603787	0.493063269	-0.209465395	0.133751932	0.463277628	-0.373509024	7.70638314	-0.174961646	-0.550961918	0.126801738	-0.126399745	0.612466255	0.186952278	0.388198882	-0.334104431	-0.182944448	1.617237636	-0.204144667	-0.316598255	0.101746052	-0.341387065	-0.475637238	-0.156726939	-0.102701646	-0.141815725	3.642981424	-0.159518146	4.228977796
173	202	-115.8572417	49.25216111	Highway	02/27/07	942.691406	1	0	0	1	0	0	0	0	0	1.184338688	-0.451174939	1.344896259	-0.414279695	-0.999261561	-1.037910286	-0.249603787	0.26883672	-0.040098932	0.419846687	-0.42135707	-0.373509024	-0.193662452	0.328891785	0.311907203	0.230269298	0.829134421	0.876805233	-0.522517212	-0.432460287	-0.334104431	-0.358077627	-0.329447155	-0.204144667	-0.316598255	-0.905303574	-0.192105874	-0.12097465	-0.156726939	-0.702609594	-0.453055238	-0.307457685	-0.159518146	-0.169188839
174	203	-115.8320111	49.28119444	Highway	02/27/07	939.807373	0	0	0	0	8	0	0	0	0	-0.50926794	1.788221118	-1.837596517	-0.539203378	-0.778728689	-0.783214501	-0.249603787	1.183651774	3.665764703	-0.539372483	-0.42135707	-0.373509024	-0.193662452	-1.148433331	-1.336011071	-0.64421012	-0.562183164	0.727514835	-0.522517212	-0.432460287	-0.334104431	-0.358077627	-0.329447155	-0.204144667	4.370984625	-0.780003256	0.059385308	4.100997466	-0.156726939	-0.003622495	-1.263304059	-0.414648918	-0.159518146	-0.397100839
175	206	-115.8310583	49.29226944	Highway	02/27/07	936.92334	0	0	0	0	3	0	0	0	0	-0.140527475	1.626443282	-1.402037212	-0.312737803	-1.212343198	-1.284000559	-0.249603787	0.061567101	3.056433585	-0.539372483	-0.42135707	-0.373509024	-0.193662452	-0.055992673	-0.038901047	-0.048396647	-0.581816299	1.414855927	0.156058149	0.352462954	-0.334104431	-0.028766906	-0.329447155	-0.204144667	3.702645836	-0.735502586	-0.192105874	3.310124668	-0.156726939	-0.834856105	-0.80404121	-0.414648918	-0.159518146	-0.397100839
176	207	-115.8306389	49.29303333	Highway	02/27/07	942.931641	0	0	0	0	2	0	0	0	0	-0.092285239	1.934806415	-1.605351372	-0.53179009	-1.155999887	-1.218929064	-0.249603787	0.482867373	3.47428985	-0.539372483	-0.42135707	-0.373509024	-0.193662452	0.034238451	-0.157546271	0.147001567	-1.062745849	1.072304228	-0.320118598	-0.235981445	-0.260967137	-0.358077627	-0.329447155	-0.204144667	4.160967334	-0.681234872	0.530071513	3.455348239	-0.156726939	-1.045101941	-1.047872938	-0.414648918	-0.159518146	-0.397100839
177	208	-115.8286861	49.29867222	Highway	02/27/07	955.188477	0	0	0	0	13	0	0	0	0	0.285873532	2.732390441	-1.919741887	0.022930095	-0.888041228	-0.909460727	-0.249603787	0.913296233	1.389127747	-0.539372483	-0.42135707	-0.373509024	-0.193662452	-0.42364984	-0.422335939	-0.283298245	-1.062745849	1.037491471	-0.522517212	-0.432460287	-0.334104431	-0.358077627	-0.329447155	-0.204144667	1.873877976	-0.296894747	-0.341387065	1.281776373	-0.156726939	-0.953561266	-1.078613171	-0.414648918	-0.159518146	-0.397100839
178	209	-115.8287917	49.300325	Highway	02/27/07	956.87085	0	0	0	0	6	0	0	0	0	0.613101826	2.524923276	-1.482740188	0.178816353	-1.06811464	-1.117429447	-0.249603787	0.734659279	0.729514821	-0.539372483	-0.42135707	-0.373509024	-0.193662452	0.041436231	0.401456886	-0.205476875	-0.669845695	0.694264375	-0.522517212	-0.432460287	-0.334104431	-0.358077627	-0.329447155	-0.204144667	1.150388086	-0.168220217	-0.341387065	0.419610706	-0.156726939	-0.866712486	-1.228468839	-0.414648918	-0.159518146	-0.397100839
179	210	-115.8289667	49.30352222	Highway	02/27/07	949.18042	1	0	0	1	2	0	0	0	0	0.479442376	0.569208805	-0.049457998	-0.576260936	0.240704206	0.39413951	-0.249603787	-0.160287529	-0.187073631	-0.2844248	-0.42135707	-0.373509024	-0.193662452	-0.105829932	0.242817821	-0.296295681	0.747125108	0.59504874	-0.522517212	-0.432460287	-0.334104431	-0.358077627	-0.329447155	-0.204144667	-0.020506272	-0.065170706	-0.245790248	-0.439559067	-0.156726939	-1.128949652	-0.866548557	-0.414648918	-0.159518146	-0.397100839
180	211	-115.8290306	49.30471944	Highway	02/27/07	943.652588	0	0	0	0	4	0	0	0	0	-0.011287366	-0.006245491	-0.004487614	0.89185058	-0.174023027	-0.08483343	-0.249603787	-0.536932472	-0.348332153	-0.298341695	-0.42135707	-0.373509024	-0.193662452	0.101227605	-0.026478924	0.150174584	0.778834526	0.218649631	-0.522517212	-0.432460287	-0.334104431	-0.358077627	-0.329447155	-0.204144667	-0.18834452	-0.06050073	-0.150193431	-0.494023066	-0.156726939	-1.087502708	-0.445418711	-0.414648918	-0.159518146	-0.397100839
181	212	-115.8291444	49.31089167	Highway	02/27/07	956.630371	0	0	0	0	4	0	0	0	0	0.274772402	-0.451174939	0.585726931	1.215410659	-0.995171126	-1.033186199	-0.249603787	-0.536932472	-0.607951209	-0.539372483	-0.42135707	-0.373509024	-0.193662452	0.317206631	0.145310163	0.322779536	-0.357299466	-0.860554389	1.650002383	-0.105365321	3.913257264	-0.284341147	-0.329447155	-0.204144667	-0.316598255	-0.229961181	-0.341387065	-0.494023066	-0.156726939	-0.906037472	-0.033000977	-0.414648918	-0.159518146	-0.397100839
182	213	-115.8289194	49.31197778	Highway	02/27/07	964.561279	1	0	0	1	0	0	0	0	0	-1.097380462	-0.451174939	-0.559540197	2.68029328	-0.748878285	-0.748739948	-0.249603787	-0.536932472	-0.607951209	-0.539372483	-0.42135707	-0.373509024	-0.193662452	-0.529114929	-2.053271972	0.634084191	-0.232308156	-0.860554389	1.885584414	-0.432460287	5.078315766	1.443546409	-0.329447155	-0.204144667	-0.316598255	0.239644657	-0.341387065	-0.494023066	-0.156726939	-0.827662516	1.09363645	-0.414648918	-0.159518146	-0.397100839
183	215	-115.8284472	49.31418056	Highway	02/27/07	963.119141	0	0	0	0	0	0	0	0	0	-1.649116894	-0.451174939	-1.020046905	2.709727344	-0.267449832	-0.192733052	-0.249603787	-0.536932472	-0.607951209	-0.539372483	-0.42135707	-0.373509024	-0.193662452	0.149980096	0.161543493	0.092504847	0.330517617	-0.860554389	1.745883872	-0.432460287	4.76432651	1.987808721	-0.329447155	-0.204144667	-0.316598255	0.640292448	-0.341387065	-0.494023066	-0.156726939	-0.1933601	3.46247269	-0.414648918	-0.159518146	-0.397100839
184	217	-115.8218167	49.33434722	Highway	02/27/07	970.088623	0	0	0	0	4	0	0	0	0	0.074627907	-0.451174939	0.418676366	-0.898911144	-0.642201987	-0.625538345	-0.249603787	0.667102689	1.245106652	-0.539372483	3.749430507	2.172586517	-0.193662452	0.376347491	-0.457100544	0.7905433	-1.062745849	0.400601594	-0.522517212	-0.432460287	-0.334104431	-0.358077627	-0.329447155	4.745120217	1.715909869	-0.852010573	1.527605161	1.037545412	-0.156726939	0.039706471	-1.1058384	-0.414648918	-0.159518146	-0.397100839
185	218	-115.8439806	49.38101389	Highway	02/27/07	944.61377	0	0	0	0	4	0	0	0	0	0.327202208	-0.451174939	0.629487459	-0.705710624	0.679282199	0.90065795	-0.249603787	0.535801301	-0.459667698	-0.288891165	-0.42135707	-0.373509024	-0.193662452	-0.342224329	-1.393778335	0.452688138	-0.703856768	-0.860554389	0.078991677	0.263318449	-0.334104431	0.038893555	-0.329447155	-0.204144667	-0.316598255	0.00537789	-0.341387065	-0.494023066	-0.156726939	1.082704564	0.179567491	-0.414648918	-0.159518146	-0.397100839
186	220	-115.8603722	49.3983	Highway	02/27/07	958.312744	1	0	0	1	0	0	0	0	0	0.597979962	-0.451174939	0.85549206	-0.798529948	-0.787696873	-0.793571953	-0.249603787	0.328315107	0.910597076	2.025767579	-0.42135707	-0.373509024	-0.193662452	-0.576422606	-1.388162159	0.141275478	-0.020023564	0.776258964	-0.522517212	-0.432460287	-0.334104431	-0.189618377	1.323040712	-0.204144667	-0.316598255	-0.54777833	-0.091862243	-0.279075343	-0.156726939	0.48522827	-0.438364081	-0.290067896	-0.159518146	-0.132214346
187	221	-115.8553278	49.40028889	Highway	02/27/07	969.608154	0	0	0	0	0	2	0	0	0	1.019688165	-0.451174939	1.207470731	-0.618984594	-0.98919907	-1.026289006	-0.249603787	-0.536932472	0.150716775	0.742173623	0.372212469	0.562477103	-0.193662452	-0.28481518	-0.675616999	0.063145891	-1.062745849	0.334746075	-0.522517212	-0.432460287	-0.334104431	-0.358077627	1.916095176	-0.204144667	-0.316598255	-0.542471451	0.117009476	-0.384602735	-0.156726939	-0.672963168	-0.991085516	-0.414648918	-0.159518146	-0.397100839
188	223	-115.8497611	49.4072	Highway	02/27/07	974.174316	0	0	0	0	10	0	0	0	0	0.304511706	-0.451174939	0.610548835	0.239504232	-0.371245483	-0.312607765	-0.249603787	0.962382313	-0.099943082	0.318757622	-0.42135707	-0.373509024	-0.193662452	-0.667798652	-1.432509349	0.049905273	0.425692709	0.25285819	-0.522517212	-0.432460287	-0.334104431	-0.358077627	-0.329447155	-0.204144667	-0.316598255	-0.841996326	-0.341387065	-0.494023066	-0.156726939	0.061744317	-0.523307776	-0.346005704	-0.159518146	-0.251150357
189	224	-115.8508167	49.40824722	Highway	02/27/07	974.174316	0	0	0	0	6	0	0	0	0	0.000780313	-0.451174939	0.357039486	0.469902786	-0.578683384	-0.552180027	-0.249603787	0.787201807	-0.035022216	0.428422303	-0.42135707	-0.373509024	-0.193662452	-0.738383447	-1.369811344	-0.083450201	1.006459961	0.541767343	0.070274072	-0.432460287	0.998246114	-0.358077627	0.157010026	-0.204144667	-0.316598255	-0.865558277	-0.341387065	-0.411180601	-0.156726939	0.362076806	-0.529607685	-0.346005704	-0.159518146	-0.251150357
190	226	-115.8571722	49.41380833	Highway	02/27/07	979.220947	0	0	0	0	6	0	0	0	0	-0.983841859	-0.451174939	-0.464775224	1.111662516	-0.127842314	-0.031498827	-0.249603787	0.90757398	0.728219332	1.717694096	-0.42135707	-0.373509024	-0.193662452	-0.311833486	0.088328539	-0.466992267	-0.091597812	0.744698602	-0.522517212	-0.432460287	-0.334104431	-0.358077627	0.26795752	-0.204144667	-0.316598255	-0.515427131	-0.341387065	-0.130230476	-0.156726939	0.417461451	0.263997959	-0.093075218	-0.159518146	-0.397100839
191	227	-116.3753183	49.14922167	Highway	12/28/07	700.441162	0	0	0	0	2	0	0	0	0	1.111102519	0.794680061	0.29965472	-0.074473081	-0.672166686	-0.660144898	-0.249603787	-0.351004707	-0.295818224	-0.012115739	-0.42135707	-0.373509024	-0.193662452	0.337342745	-0.261340461	0.61253573	-1.062745849	1.09187331	-0.522517212	-0.432460287	-0.334104431	-0.358077627	-0.329447155	-0.204144667	-0.316598255	-0.01162378	0.554300077	0.247734424	-0.156726939	-0.967139967	-0.130236632	-0.414648918	-0.159518146	-0.397100839
192	228	-116.3187417	49.16106333	Highway	12/28/07	731.924072	0	0	0	0	1	0	0	0	0	0.777751866	-0.451174939	1.005538645	-1.027291403	0.144886745	0.283478895	-0.249603787	-0.536932472	-0.607951209	-0.539372483	-0.42135707	-0.373509024	-0.193662452	0.586934362	0.931036881	0.168513476	0.505897759	-0.860554389	0.745237049	1.033979318	-0.334104431	1.020475809	-0.329447155	-0.204144667	-0.316598255	-0.922820957	-0.341387065	-0.494023066	-0.156726939	-0.40050261	0.741145171	-0.414648918	-0.159518146	-0.397100839
193	229	-116.3050417	49.16176667	Highway	12/28/07	739.854736	0	0	0	0	5	0	0	1	0	0.270536227	-0.451174939	0.582191208	-0.664792636	0.912244243	1.169708319	-0.249603787	-0.536932472	-0.607951209	-0.539372483	-0.42135707	-0.373509024	-0.193662452	1.525515746	1.659393495	0.930380242	0.505492885	-0.860554389	-0.522517212	-0.432460287	-0.334104431	-0.358077627	-0.329447155	-0.204144667	-0.316598255	2.015529671	-0.341387065	-0.494023066	-0.156726939	-0.667758753	0.78422955	-0.414648918	-0.159518146	-0.397100839
194	230	-116.449595	49.10940333	Highway	12/29/07	663.670898	0	0	0	0	4	0	0	0	0	-1.413244332	-0.451174939	-0.823175916	0.993457835	-0.517329337	-0.481321578	-0.249603787	0.226476153	-0.312581091	-0.040431665	7.855542668	9.388790242	-0.193662452	-1.195373468	0.480103933	-1.881776691	2.234991776	-0.860554389	-0.368583146	-0.254401323	-0.334104431	-0.358077627	-0.329447155	-0.204144667	-0.316598255	-0.048527895	-0.146325753	-0.355277334	1.929088317	-0.945360124	1.451458561	-0.414648918	-0.159518146	-0.397100839
195	231	-116.336935	49.15823667	Highway	12/29/07	722.551025	0	0	0	0	1	0	0	0	0	-0.910498158	-0.451174939	-0.403558917	-0.557671891	0.406351716	0.585447601	-0.249603787	-0.536932472	-0.463357527	-0.295124044	-0.42135707	-0.373509024	-0.193662452	0.357118403	0.924813963	-0.12947462	4.2859546	-0.461969254	4.427435374	5.293260174	-0.334104431	-0.358077627	-0.329447155	-0.204144667	-0.316598255	-0.806582123	-0.341387065	-0.494023066	8.186534086	1.035293585	0.390292494	-0.414648918	-0.159518146	-0.397100839
196	232	-116.3319367	49.15999667	Highway	12/29/07	712.217041	0	0	0	0	3	0	0	0	0	-0.030711422	-0.451174939	0.330754915	0.402642164	-0.527949095	-0.493586451	-0.249603787	1.338549371	-0.407192895	-0.200250441	-0.42135707	-0.373509024	-0.193662452	0.287064112	0.748900679	-0.107639367	1.93166199	-0.860554389	0.218230635	0.424379255	-0.334104431	-0.358077627	0.197269407	-0.204144667	-0.316598255	-0.732343577	-0.341387065	-0.396735637	-0.156726939	-0.565492252	-0.612446972	-0.414648918	-0.159518146	-0.397100839
197	233	-116.3273333	49.16060667	Highway	12/29/07	710.294434	0	0	0	0	5	0	0	0	0	-0.155426134	-0.451174939	0.226661804	0.216829939	-0.024456921	0.087902074	-0.249603787	1.733342998	0.036685286	0.549551008	-0.42135707	-0.373509024	-0.193662452	0.250034575	0.384098623	0.079895765	-0.695438796	-0.860554389	-0.405501689	-0.297105824	-0.334104431	-0.358077627	0.196609836	-0.204144667	-0.316598255	-0.80014014	-0.341387065	-0.494023066	-0.156726939	-0.615877632	0.38483383	-0.414648918	-0.159518146	-0.397100839
198	234	-116.3237067	49.16077167	Highway	12/29/07	712.457275	0	0	0	0	0	0	0	1	0	-0.714149588	-0.451174939	-0.23967662	-0.126232816	0.695805119	0.919740448	-0.249603787	1.126179744	-0.076007264	0.359190137	-0.42135707	-0.373509024	-0.193662452	0.655851856	1.249404052	0.052949718	0.719150421	-0.860554389	0.32131173	0.092507782	0.542427631	-0.358077627	0.232185246	-0.204144667	-0.316598255	-0.957620568	-0.341387065	-0.494023066	-0.156726939	0.252881206	1.395826597	-0.414648918	-0.159518146	-0.397100839
199	236	-116.2348	49.14773667	Highway	12/29/07	788.881836	0	0	0	0	0	1	0	0	0	-1.025578671	-0.451174939	-0.499610846	1.657223102	0.097293219	0.22851262	-0.249603787	-0.536932472	-0.607951209	-0.539372483	1.300868761	1.657793095	-0.193662452	-0.207625682	-0.495682098	0.048083638	1.304057775	-0.860554389	-0.464159007	-0.364956051	-0.334104431	0.857492987	-0.329447155	-0.204144667	-0.316598255	0.041605663	-0.341387065	-0.494023066	-0.156726939	0.10796975	0.126813886	1.048045781	-0.159518146	1.951038105
200	238	-116.2253983	49.14383333	Highway	12/29/07	803.781982	0	0	0	0	2	0	0	4	0	-0.355118173	-0.451174939	0.059988882	-0.090112161	0.832025883	1.077063273	-0.249603787	-0.536932472	-0.501794966	-0.360052777	-0.08458868	-0.373509024	2.813777388	1.03246151	0.905944037	0.770258757	1.746953647	-0.860554389	-0.08961542	0.068286862	-0.334104431	-0.358077627	-0.329447155	-0.204144667	-0.316598255	-0.298654272	-0.341387065	-0.494023066	-0.156726939	0.616780032	0.928872535	-0.414648918	-0.159518146	-0.397100839
201	240	-116.2236933	49.14321	Highway	12/29/07	802.580322	0	0	0	0	0	4	0	0	0	-0.229326989	-0.451174939	0.16498047	0.11364782	0.711402412	0.93775393	-0.249603787	-0.536932472	-0.468430677	-0.303693637	-0.42135707	-0.373509024	-0.193662452	0.770602233	0.54510896	0.659760884	0.954470104	-0.860554389	-0.146627688	-0.021127536	-0.288506424	-0.358077627	-0.329447155	-0.204144667	-0.316598255	-0.94807507	-0.341387065	-0.494023066	-0.156726939	0.303400924	1.822304033	-0.414648918	-0.159518146	-0.397100839
202	241	-116.2224417	49.142755	Highway	12/29/07	794.168945	0	0	0	0	0	3	0	0	0	-0.614703806	-0.451174939	-0.156674218	0.625548913	0.94080707	1.202695836	-0.249603787	-0.536932472	-0.498853397	-0.355083862	-0.42135707	-0.373509024	-0.193662452	0.497132586	0.192597125	0.528615964	0.429162072	-0.860554389	-0.381373927	-0.293290583	-0.28728843	-0.358077627	-0.329447155	-0.204144667	-0.316598255	-0.319032269	-0.341387065	-0.494023066	-0.156726939	0.022416097	1.930214138	-0.414648918	-0.159518146	-0.397100839
203	242	-116.221175	49.142265	Highway	12/29/07	797.773682	0	0	0	0	0	4	0	0	0	-0.313540553	-0.451174939	0.094691635	1.902808385	-0.351965397	-0.290340986	-0.249603787	-0.536932472	-0.607951209	-0.539372483	-0.42135707	-0.373509024	-0.193662452	0.890895825	1.050440419	0.490660362	0.062541466	-0.860554389	-0.522517212	-0.432460287	-0.334104431	-0.358077627	-0.329447155	-0.204144667	-0.316598255	0.32072542	-0.341387065	-0.494023066	-0.156726939	0.005235468	2.201742237	-0.414648918	-0.159518146	-0.397100839
204	243	-116.218125	49.14116667	Highway	12/29/07	789.362305	0	0	0	0	0	4	0	0	0	-1.449899388	-0.451174939	-0.853770052	3.699745526	-0.382938977	-0.326112707	-0.249603787	-0.536932472	-0.607951209	-0.539372483	-0.139835681	-0.170647695	0.784443574	0.938554931	1.10259644	0.519523093	-0.718407155	-0.860554389	-0.522517212	-0.432460287	-0.334104431	-0.358077627	-0.329447155	-0.204144667	-0.316598255	1.862822258	-0.341387065	-0.494023066	-0.156726939	-0.029909036	2.057855706	-0.414648918	-0.159518146	-0.397100839
205	244	-116.2166483	49.14062667	Highway	12/29/07	789.362305	0	0	0	0	0	4	0	0	0	-1.662165287	-0.451174939	-1.030937744	3.037801264	0.52513537	-0.301241826	1.950723528	-0.536932472	-0.607951209	-0.539372483	-0.299554444	-0.373509024	0.894070484	-0.082343838	-0.128038764	-0.025312597	-0.639742365	-0.860554389	-0.522517212	-0.432460287	-0.334104431	-0.358077627	-0.329447155	-0.204144667	-0.316598255	2.615732405	-0.341387065	-0.494023066	-0.156726939	-0.022805316	1.830776491	-0.414648918	-0.159518146	-0.397100839
206	245	-116.2108717	49.13847833	Highway	12/29/07	790.804199	0	0	0	0	0	0	0	1	0	-1.373298615	-0.451174939	-0.789835231	0.781358899	1.564956483	0.981732576	1.774345114	-0.536932472	-0.607951209	-0.539372483	-0.103715355	0.001137714	-0.193662452	0.709691889	0.806068288	0.410751104	0.099739631	-0.860554389	-0.196859556	-0.055764819	-0.334104431	-0.14836597	0.116125407	-0.204144667	-0.316598255	2.821698815	-0.341387065	-0.494023066	-0.156726939	1.113658951	-1.263304059	-0.414648918	-0.159518146	-0.397100839
207	246	-116.19934	49.13421	Highway	12/29/07	797.533447	0	0	0	0	0	4	0	0	0	0.135507058	-0.451174939	0.469489138	1.505237868	-0.561413462	-0.532234808	-0.249603787	-0.536932472	-0.607951209	-0.539372483	-0.42135707	-0.373509024	-0.193662452	0.214240107	0.026261175	0.264544616	-0.22988053	-0.860554389	-0.217622589	-0.432460287	0.351173048	-0.358077627	-0.329447155	-0.204144667	-0.316598255	0.688297884	-0.341387065	-0.494023066	-0.156726939	-1.279920532	1.308096302	-0.414648918	-0.159518146	-0.397100839
208	248	-116.191725	49.13094667	Highway	12/29/07	824.69043	0	0	0	0	0	1	0	1	0	1.596281177	-0.451174939	1.68872398	0.132976606	-1.038531875	-1.083263994	-0.249603787	-0.536932472	-0.607951209	-0.539372483	-0.42135707	-0.373509024	-0.193662452	0.177940569	0.18902659	0.111455193	-1.00214283	-0.860554389	-0.522517212	-0.432460287	-0.334104431	-0.358077627	-0.329447155	-0.204144667	-0.316598255	0.214633856	-0.341387065	-0.494023066	-0.156726939	-1.265369164	1.445419786	-0.414648918	-0.159518146	-0.397100839
209	249	-116.14517	49.08126	Highway	12/29/07	878.283447	0	0	0	0	2	0	0	0	0	-0.309733778	-0.451174939	0.097868958	-0.646523874	-0.053716893	0.054109418	-0.249603787	-0.536932472	-0.607951209	-0.539372483	-0.339268217	-0.276688236	-0.193662452	-0.046054244	0.350199929	-0.287266914	0.769815708	1.09588774	1.852221363	-0.035626303	4.232254681	6.648489616	-0.329447155	-0.204144667	-0.316598255	-0.386311439	-0.341387065	-0.494023066	-0.156726939	1.106448938	0.489926957	-0.414648918	-0.159518146	-0.397100839
210	250	-116.1442417	49.08086833	Highway	12/29/07	871.554199	0	0	0	0	2	0	0	0	0	-0.179275821	-0.451174939	0.206755668	-0.186742217	-0.553336795	-0.522906979	-0.249603787	-0.536932472	-0.607951209	-0.539372483	-0.42135707	-0.373509024	-0.193662452	-0.33654524	-0.582959577	-0.064829067	0.828193938	0.901965223	3.208570721	-0.222185217	7.64326547	4.038131688	-0.329447155	-0.204144667	-0.316598255	-0.550141246	-0.341387065	-0.494023066	-0.156726939	0.656867576	1.267158969	-0.414648918	-0.159518146	-0.397100839
211	252	-116.10146	49.08116667	Highway	12/29/07	867.46875	0	0	0	0	1	0	0	0	0	-0.930426576	-0.451174939	-0.420192167	-0.268387622	1.184214574	1.483809779	-0.249603787	-0.103535672	-0.537824577	-0.420914192	-0.42135707	-0.373509024	-0.193662452	-0.332082624	-0.979968674	0.198086889	1.8104006	1.443849706	1.393790071	1.020247553	1.150257254	-0.358077627	-0.329447155	-0.204144667	-0.316598255	0.077080807	-0.341387065	-0.381828917	1.929088317	1.845895754	-0.6023475	-0.414648918	-0.159518146	-0.397100839
212	253	-116.0993933	49.08133167	Highway	12/29/07	866.988037	0	0	0	0	5	0	0	0	0	-0.904276218	-0.451174939	-0.398365776	-0.530304687	1.230141171	1.5368509	-0.249603787	-0.536932472	-0.607951209	-0.539372483	-0.42135707	-0.373509024	-0.193662452	-0.769236866	-0.957955734	-0.390660826	4.063661529	1.753243627	1.257050454	0.789405364	1.291464589	-0.358077627	-0.329447155	-0.204144667	-0.316598255	0.288466187	-0.341387065	-0.494023066	-0.156726939	2.375472804	-0.583275267	-0.414648918	-0.159518146	-0.397100839
213	254	-116.0715767	49.09878333	Highway	12/29/07	878.283447	0	0	0	0	3	0	0	0	0	-0.609345679	-0.451174939	-0.152202057	1.349226155	0.437450496	0.621363917	-0.249603787	-0.536932472	-0.607951209	-0.539372483	-0.42135707	-0.373509024	-0.193662452	0.094647051	0.552099945	-0.233085611	0.219847813	-0.860554389	-0.26482873	-0.432460287	0.245073095	-0.358077627	-0.329447155	-0.204144667	-0.316598255	0.183120566	0.70881592	-0.48989892	-0.156726939	-0.06451852	-0.411616357	-0.414648918	-0.159518146	-0.397100839
214	255	-116.050155	49.11413667	Highway	12/29/07	882.849609	0	0	0	0	3	0	0	0	0	-1.537008938	-0.451174939	-0.926476021	0.782153927	2.192433266	2.648212387	-0.249603787	-0.236029295	-0.55455065	-0.449167965	-0.42135707	-0.373509024	-0.193662452	-0.286216098	-0.355932855	-0.145680917	-0.868236364	-0.860554389	-0.522517212	-0.432460287	-0.334104431	-0.358077627	-0.329447155	-0.204144667	-0.316598255	-0.738074755	0.708565648	-0.374564281	-0.156726939	-0.247630099	0.02887382	-0.414648918	-0.159518146	-0.397100839
215	256	-116.04867	49.11613167	Highway	12/29/07	884.532227	0	0	0	0	0	3	0	0	0	-1.161604827	-0.451174939	-0.613145051	0.905673378	1.556598898	1.913880439	-0.249603787	-0.536932472	-0.607951209	-0.539372483	-0.42135707	-0.373509024	-0.193662452	0.209059582	0.490776316	-0.043022906	-0.769544824	-0.860554389	-0.370634814	-0.256774533	-0.334104431	0.193781034	-0.329447155	-0.204144667	-0.316598255	-0.755589742	-0.341387065	-0.494023066	-0.156726939	0.803506294	-1.206936195	-0.414648918	-0.159518146	-0.397100839
216	257	-116.0481167	49.1169	Highway	12/29/07	885.012939	0	0	0	0	0	4	0	0	0	-1.315598115	-0.451174939	-0.74167552	1.232970642	1.123409269	1.413585079	-0.249603787	0.16921844	-0.171105149	0.19855027	-0.42135707	-0.373509024	-0.193662452	-0.125601709	0.241884495	-0.321674858	-0.587492774	-0.860554389	-0.393164859	-0.282835537	-0.334104431	-0.033467453	-0.329447155	-0.204144667	-0.316598255	-0.892958735	-0.341387065	-0.079023117	-0.156726939	0.659160659	-1.262658743	-0.258261392	-0.159518146	-0.064586763
217	258	-116.045225	49.1204	Highway	12/29/07	891.26123	0	0	0	0	2	0	0	0	0	-0.849689664	-0.451174939	-0.352805119	0.799115292	-0.100510906	6.65095E-05	-0.249603787	1.266428747	0.460088527	1.264766077	0.589437505	0.818686055	-0.193662452	-0.366791291	-0.726346854	-0.011738619	0.115044067	0.310883889	-0.137748654	-0.072281113	-0.16915523	-0.358077627	-0.329447155	-0.204144667	-0.316598255	-0.864616348	-0.341387065	0.414137739	-0.156726939	-0.324138323	-1.026642946	-0.414648918	-0.159518146	-0.397100839
218	259	-116.0334067	49.13243	Highway	12/29/07	889.819336	0	0	0	0	0	6	0	0	0	-0.211800355	-0.451174939	0.179609071	-0.621991133	-1.082865513	-1.134465389	-0.249603787	0.822022645	0.841918326	-0.174397843	-0.42135707	-0.373509024	-0.193662452	0.069706224	-0.178593815	0.207239896	-1.013733312	-0.860554389	-0.449971366	-0.348544891	-0.334104431	-0.358077627	6.139046443	-0.204144667	1.036690302	-0.876572963	-0.341387065	0.851325726	-0.156726939	-1.017213475	-1.263304059	2.896944694	-0.159518146	1.813576415
219	260	-116.0328217	49.133445	Highway	12/29/07	886.935303	0	0	0	0	0	6	0	0	0	0.597129752	-0.451174939	0.854782432	-0.663152597	-1.203643363	-1.273953026	-0.249603787	-0.259449757	-0.345595527	-0.539372483	-0.42135707	-0.373509024	-0.193662452	0.255153101	0.328976354	0.122312372	-1.008506835	-0.860554389	-0.522517212	-0.432460287	-0.334104431	-0.358077627	6.373238761	-0.204144667	-0.028836028	-0.167264622	-0.341387065	-0.464710362	-0.156726939	-0.955816807	-1.149407361	3.204697678	-0.159518146	2.477316177
220	261	-116.03068	49.13567667	Highway	12/29/07	893.424316	0	0	0	0	0	0	0	1	0	1.523720163	-0.451174939	1.628160943	-0.043451551	-1.023084215	-1.065423326	-0.249603787	-0.536932472	-0.607951209	-0.539372483	-0.42135707	-0.373509024	-0.193662452	-0.045530555	0.040810028	-0.086258144	-0.939515631	-0.860554389	-0.522517212	-0.432460287	-0.334104431	-0.358077627	0.50532623	-0.204144667	-0.316598255	0.421879374	-0.318092215	-0.494023066	-0.156726939	-1.2502985	-0.787575856	0.051397693	-0.159518146	0.364119205
221	262	-116.00798	49.16470167	Highway	12/29/07	923.465332	0	0	0	0	1	0	0	0	0	-0.686508771	-0.451174939	-0.216606218	1.262348358	0.579240332	0.785118522	-0.249603787	-0.536932472	-0.607951209	-0.539372483	-0.42135707	-0.373509024	-0.193662452	0.681782304	1.463958109	-0.051890494	0.340822357	-0.860554389	-0.424236736	-0.432460287	-0.113210419	-0.358077627	-0.329447155	-0.204144667	-0.316598255	1.821000553	-0.341387065	-0.494023066	-0.156726939	0.058052361	-1.263304059	-0.414648918	-0.159518146	-0.397100839
222	263	-116.014595	49.18239833	Highway	12/29/07	913.371338	0	0	0	0	0	0	0	1	0	1.629593888	1.888099286	-0.131290794	-0.39157306	-1.267798083	-1.348046002	-0.249603787	-0.536932472	-0.607951209	-0.539372483	0.476596327	0.68559403	-0.193662452	-0.154786032	0.011586046	-0.210916778	-0.261081179	-0.860554389	-0.522517212	-0.432460287	-0.334104431	-0.358077627	0.959366633	-0.204144667	-0.316598255	-0.392090346	-0.341387065	-0.494023066	-0.156726939	-0.303524981	0.25410037	0.882509575	-0.159518146	1.055566127
223	265	-115.9429067	49.21663833	Highway	12/29/07	963.359619	0	0	0	0	5	0	0	0	0	0.658656432	2.600687619	-1.504565158	1.549929488	-1.05786252	-1.105589163	-0.249603787	-0.536932472	-0.607951209	-0.539372483	-0.42135707	-0.373509024	-0.193662452	0.410271686	0.86224921	-0.019113392	-1.062745849	-0.860554389	-0.522517212	-0.432460287	-0.334104431	-0.358077627	-0.329447155	-0.204144667	-0.316598255	-0.296324	-0.341387065	-0.494023066	-0.156726939	-0.925311462	1.833706969	-0.414648918	-0.159518146	-0.397100839
224	266	-115.9246517	49.22126333	Highway	12/29/07	946.776855	0	0	0	0	4	2	0	0	0	2.026892855	2.05044247	0.072077992	-0.6274959	-1.267798083	-1.348046002	-0.249603787	-0.536932472	-0.607951209	-0.539372483	-0.42135707	-0.373509024	-0.193662452	0.55800688	0.175324587	0.619798581	-0.874541117	-0.860554389	-0.522517212	-0.432460287	-0.334104431	-0.326689455	0.65792741	-0.204144667	-0.316598255	0.235480167	-0.341387065	-0.494023066	-0.156726939	-1.103794593	1.44974813	-0.413404627	-0.159518146	-0.394455204
225	269	-115.876085	49.23656833	Highway	12/29/07	943.892822	0	0	0	0	3	0	0	0	0	0.480809918	-0.451174939	0.757696105	0.534341629	-0.993225732	-1.030939441	-0.249603787	-0.536932472	-0.607951209	-0.539372483	3.388806716	4.120439231	-0.193662452	-0.559311156	-1.26233201	0.082291637	-1.062745849	1.687022643	-0.522517212	-0.432460287	-0.334104431	-0.358077627	-0.248721485	-0.204144667	-0.316598255	0.471396874	-0.341387065	-0.494023066	-0.156726939	-0.176109762	1.230703452	-0.414648918	-0.159518146	-0.397100839
226	270	-115.8576917	49.24856667	Highway	12/29/07	947.738037	0	0	0	0	1	0	0	0	0	1.414339346	-0.451174939	1.536866264	-0.368910342	-0.768953871	-0.771925458	-0.249603787	-0.536932472	-0.607951209	-0.539372483	-0.42135707	-0.373509024	-0.193662452	-0.79772576	-1.282550863	-0.217934599	1.171989059	0.735434089	-0.522517212	-0.432460287	-0.334104431	-0.358077627	-0.329447155	-0.204144667	-0.316598255	0.455095702	-0.341387065	-0.494023066	-0.156726939	-0.580243216	-0.579792179	-0.414648918	-0.159518146	-0.397100839
227	271	-115.857435	49.25065	Highway	12/29/07	946.776855	0	0	0	0	2	0	0	0	0	1.095487086	-0.451174939	1.270736286	-0.269153692	-0.737640435	-0.735761234	-0.249603787	0.121466453	-0.154699406	0.226262941	-0.42135707	-0.373509024	-0.193662452	-0.424219636	-0.672022965	-0.122382296	0.109102328	0.730080182	-0.522517212	-0.432460287	-0.334104431	-0.358077627	-0.329447155	-0.204144667	-0.316598255	-0.338885446	-0.341387065	-0.320723539	-0.156726939	-0.67854722	-0.613315135	-0.307457685	-0.159518146	-0.169188839
228	272	-115.8485567	49.25898167	Highway	12/29/07	941.72998	0	0	0	0	5	0	0	0	0	0.686539526	-0.451174939	0.929408283	-0.68538344	-0.547485403	-0.516149143	-0.249603787	-0.536932472	-0.607951209	-0.539372483	-0.42135707	-0.373509024	-0.193662452	0.21839586	0.808223087	-0.236290582	-0.448233002	0.169337354	3.655920285	4.400831479	-0.334104431	-0.358077627	-0.329447155	-0.204144667	-0.316598255	-0.817506006	-0.341387065	-0.05660477	-0.156726939	0.265531181	-0.574854167	-0.414648918	-0.159518146	-0.397100839
229	273	-115.84417	49.26126	Highway	12/29/07	947.257568	0	0	0	0	0	4	0	0	0	0.700061026	-0.451174939	0.940694	-0.775857885	-0.753030155	-0.753534988	-0.249603787	-0.536932472	-0.607951209	-0.539372483	-0.42135707	-0.373509024	-0.193662452	0.904838105	2.599600102	-0.494050907	0.793812069	-0.344699961	3.807668102	4.57636156	-0.334104431	-0.058930961	-0.329447155	-0.204144667	-0.316598255	0.901925614	0.118240916	-0.267464784	-0.156726939	-0.014423825	-0.978803216	-0.414648918	-0.159518146	-0.397100839
230	274	-115.8376967	49.269125	Highway	12/29/07	939.567139	0	0	0	0	2	0	0	0	0	-0.098387276	2.866914024	-2.346726799	-0.905231565	-1.10001272	-1.154268883	-0.249603787	0.31241758	4.215338691	-0.539372483	-0.254843874	-0.177112824	-0.193662452	-0.776441775	-0.375731002	-0.777102114	-1.062745849	0.628420085	-0.522517212	-0.432460287	-0.334104431	-0.358077627	-0.329447155	-0.204144667	4.973779399	-0.689116647	2.19716947	4.443118716	-0.156726939	-1.245461114	-1.263304059	-0.414648918	-0.159518146	-0.397100839
231	275	-115.8371	49.269935	Highway	12/29/07	939.32666	0	0	0	0	0	6	0	0	0	0.037282147	3.007932058	-2.344882085	-0.943102348	-1.017208034	-1.05863686	-0.249603787	0.211716249	3.881903462	-0.539372483	-0.399440132	-0.3476588	-0.193662452	-0.469009909	-0.814831075	-0.088780421	-1.062745849	0.586829007	-0.522517212	-0.432460287	-0.334104431	-0.358077627	-0.329447155	-0.204144667	4.608054278	-0.724442983	2.151360665	4.045668006	-0.156726939	-1.163952556	-1.263304059	-0.414648918	-0.159518146	-0.397100839
232	276	-115.8288783	49.301685	Highway	12/29/07	954.948242	0	0	0	0	6	0	0	0	0	0.521792372	1.728499366	-0.929847335	-0.795460487	-0.313800132	-0.246263511	-0.249603787	0.67483776	0.822909067	-0.539372483	-0.42135707	-0.373509024	-0.193662452	-0.716884884	-0.992301466	-0.299623602	0.474951214	0.883431843	-0.522517212	-0.432460287	-0.334104431	-0.358077627	-0.329447155	-0.204144667	1.252826638	-0.231351338	-0.341387065	0.396642059	-0.156726939	-0.889924913	-1.065276064	-0.414648918	-0.159518146	-0.397100839
233	277	-115.8293133	49.30834833	Highway	12/29/07	947.978516	0	0	0	0	4	10	0	0	0	0.297647692	-0.451174939	0.604819788	-0.337520851	0.02246882	0.072986327	-0.101083201	-0.536932472	-0.607951209	-0.539372483	-0.42135707	-0.373509024	-0.193662452	-0.442271784	-0.902024542	0.00281314	0.893837137	-0.860554389	2.046047525	1.407851841	1.863122464	-0.241605266	-0.329447155	-0.204144667	-0.316598255	-0.805448821	-0.341387065	-0.494023066	-0.156726939	-0.747630076	0.635169055	-0.414648918	-0.159518146	-0.397100839
234	278	-115.82791	49.31693333	Highway	12/29/07	966.243408	0	0	0	0	4	0	0	0	0	-0.356069234	-0.451174939	0.059195079	0.744970337	0.423860306	0.60566846	-0.249603787	-0.430702345	-0.607951209	-0.539372483	0.120168189	0.265200132	-0.193662452	-1.261679886	-1.758964124	-0.519186107	0.229858802	-0.18696669	-0.358912427	-0.243214987	-0.334104431	0.667853843	-0.329447155	-0.204144667	-0.316598255	0.180547962	-0.341387065	-0.494023066	-0.156726939	0.01910211	1.04808842	-0.414648918	-0.159518146	-0.397100839
235	279	-115.8287133	49.32214167	Highway	12/29/07	984.508545	0	0	0	0	5	0	0	0	0	0.343804438	-0.451174939	0.643344506	-1.027291403	-0.299540748	-0.229795195	-0.249603787	0.34990225	0.154904121	-0.539372483	2.818298782	-0.373509024	-0.193662452	0.611580568	0.832192765	0.264901342	0.300380079	0.703145768	-0.233907624	-0.432460287	0.314571001	-0.358077627	-0.329447155	7.764611367	0.520132042	-0.076747817	-0.055106324	0.15352847	-0.156726939	0.542313614	-1.13101141	-0.414648918	-0.159518146	-0.397100839
236	280	-115.82434	49.34382667	Highway	12/29/07	1002.052246	0	0	0	0	0	3	0	0	0	0.597090083	-0.451174939	0.854749322	-0.826498923	-1.023382403	-1.065767706	-0.249603787	0.244214382	1.252103203	-0.539372483	2.710208599	3.320057675	-0.193662452	-0.207840798	0.446627435	-0.562315833	-1.062745849	0.815016716	-0.522517212	-0.432460287	-0.334104431	-0.358077627	-0.329447155	-0.204144667	1.723583965	-0.317126337	1.816511424	1.370152312	-0.156726939	-0.861857436	-1.263304059	-0.414648918	-0.159518146	-0.397100839
237	281	-115.8215983	49.35263833	Highway	12/29/07	972.972656	0	0	0	0	3	0	0	0	0	-0.281069859	-0.451174939	0.121793293	-0.860732022	-0.653991106	-0.639153724	-0.249603787	0.716688072	2.891124254	-0.539372483	1.675465104	2.099615724	-0.193662452	-1.153179228	-1.073777145	-0.820235529	-1.062745849	0.909082684	-0.522517212	-0.432460287	-0.334104431	-0.358077627	-0.329447155	-0.204144667	3.521327937	-0.647084954	5.426328891	3.293351881	-0.156726939	-1.388788373	-1.263304059	-0.414648918	-0.159518146	-0.397100839
238	282	-115.8243477	49.36284823	Highway	12/29/07	983.547241	2	0	1	1	8	0	0	0	0	-0.064059827	-0.451174939	0.302920675	-0.405650113	-0.964853733	-0.998172315	-0.249603787	-0.536932472	-0.396954987	-0.539372483	7.678069413	3.85502837	-0.193662452	0.297125345	0.829182305	-0.146397108	0.346108481	1.005180208	0.190122425	-0.432460287	1.267615829	-0.358077627	-0.329447155	10.89989644	-0.085169142	-0.795035185	-0.341387065	-0.331535174	-0.156726939	0.10130145	-0.806235848	-0.414648918	-0.159518146	-0.397100839
239	283	-115.833965	49.379965	Highway	12/29/07	939.086426	0	0	0	0	2	0	0	0	0	-0.897501219	-0.451174939	-0.392711025	-0.889550066	2.50616951	3.010549749	-0.249603787	-0.536932472	-0.607951209	-0.539372483	-0.42135707	-0.373509024	-0.193662452	-0.224099623	-0.466948965	0.007830249	-0.704507259	-0.860554389	0.22274199	0.053102457	0.397450625	0.644617558	-0.329447155	-0.204144667	-0.316598255	0.825285909	-0.341387065	-0.494023066	-0.156726939	2.300760145	-0.778508599	-0.414648918	-0.159518146	-0.397100839
240	284	-115.8500767	49.382115	Highway	12/29/07	950.622314	0	0	0	0	0	3	0	0	0	-0.343016077	-0.451174939	0.070089894	-0.720403692	0.607913725	0.818233733	-0.249603787	2.320852867	0.06117834	0.590924809	-0.42135707	-0.373509024	-0.193662452	-0.491640929	-0.666670147	-0.214451125	0.407051078	0.819242591	0.068016081	0.087411847	-0.01697488	-0.358077627	-0.329447155	-0.204144667	-0.316598255	-0.751616662	-0.225178432	0.375415898	-0.156726939	1.208413658	0.140537749	0.071296862	-0.159518146	0.180302145
241	286	-115.8558217	49.40011167	Highway	12/29/07	977.538818	0	0	0	0	2	0	0	0	0	1.662247094	-0.451174939	1.743782419	-0.913608114	-1.014874179	-1.055941466	-0.249603787	-0.536932472	0.325144517	1.036817917	-0.024361971	0.094732116	-0.193662452	-0.199455022	-0.514355042	0.070911438	-1.062745849	1.109277329	-0.522517212	-0.432460287	-0.334104431	-0.358077627	-0.329447155	-0.204144667	-0.316598255	-0.358453555	0.196235888	-0.277736061	-0.156726939	-0.779096571	-0.991085516	-0.414648918	-0.159518146	-0.397100839
242	289	-115.8600033	49.41522167	Highway	12/29/07	992.198975	0	0	0	0	2	0	0	0	0	0.51560078	-0.451174939	0.786734291	-0.563084669	-0.013937334	0.100051258	-0.249603787	-0.536932472	-0.270775661	0.030186296	-0.42135707	-0.373509024	-0.193662452	-0.339735593	-0.231432082	-0.296625099	0.225822837	1.797196636	-0.522517212	-0.432460287	-0.334104431	-0.358077627	0.803905105	-0.204144667	-0.316598255	0.046239711	-0.341387065	-0.494023066	-0.156726939	0.716352738	0.221174297	0.306357463	-0.159518146	0.98700513
243	290	-115.874785	49.42938333	Highway	12/29/07	999.168457	0	0	0	0	5	0	0	0	0	0.325713947	-0.451174939	0.628245281	-0.300400849	-0.121052857	-0.023657612	-0.249603787	-0.536932472	-0.607951209	-0.539372483	-0.42135707	-0.373509024	-0.193662452	-0.491032521	-0.548083162	-0.29043304	0.17158682	1.221952622	1.751713113	2.064983571	-0.075270454	0.311969445	-0.329447155	-0.204144667	-0.316598255	-0.657426164	-0.341387065	-0.494023066	-0.156726939	1.086700111	0.093420993	-0.414648918	-0.159518146	-0.397100839
244	291	-115.87514	49.43249167	Highway	12/29/07	1001.091064	0	0	0	0	7	1	0	0	0	-0.430754593	-0.451174939	-0.003141041	1.159418032	0.044088472	0.167065885	-0.249603787	-0.536932472	-0.607951209	-0.539372483	-0.42135707	-0.373509024	-0.193662452	-1.139534673	-1.097733254	-0.786793412	-0.411396779	0.006322602	1.390443079	1.78030351	-0.334104431	-0.358077627	-0.329447155	-0.204144667	-0.316598255	-0.159485188	-0.341387065	-0.494023066	-0.156726939	0.547956566	0.282680318	-0.414648918	-0.159518146	-0.397100839
245	292	-115.8755917	49.43625	Highway	12/29/07	1005.416748	0	0	0	0	6	0	0	0	0	0.210633642	-0.451174939	0.532193527	0.453853194	-0.111133801	-0.012201986	-0.249603787	-0.536932472	-0.607951209	-0.539372483	-0.082168844	-0.237968312	1.80914243	-0.727501361	-0.624914049	-0.55144764	1.583090791	-0.11482825	-0.201188308	-0.083925063	-0.289116465	-0.358077627	-0.329447155	-0.204144667	-0.316598255	-0.091022578	-0.341387065	-0.494023066	-0.156726939	-0.213914394	1.12266382	-0.414648918	-0.159518146	-0.397100839
246	293	-115.8675733	49.446475	Highway	12/29/07	1003.734619	0	0	0	0	6	5	0	0	0	0.04424641	-0.451174939	0.393318455	-0.93221348	0.104092354	0.236365013	-0.249603787	-0.19922617	0.302072612	-0.539372483	-0.42135707	-0.373509024	-0.193662452	-0.851133719	-0.777345299	-0.61522698	1.401698693	-0.860554389	0.213064629	0.218135893	0.055029016	-0.358077627	1.86845359	-0.204144667	0.681552342	-0.376692076	-0.341387065	0.5125789	-0.156726939	0.020992182	-0.484261308	0.556321134	-0.159518146	-0.397100839
247	294	-115.8633117	49.449025	Highway	12/29/07	1007.579834	0	0	0	0	3	0	0	0	0	0.017041944	-0.451174939	0.370612253	-0.900229221	0.179143122	0.323041953	-0.249603787	-0.536932472	-0.597798429	-0.539372483	-0.42135707	-0.373509024	-0.193662452	-0.631937571	-0.594612595	-0.445479842	0.054793888	-0.860554389	1.148647591	1.468915755	-0.272514041	-0.358077627	3.440659732	-0.204144667	-0.305462278	0.015598714	-0.341387065	-0.489524837	-0.156726939	0.872456113	-0.243527798	1.43590915	-0.159518146	0.658129547
248	295	-115.855505	49.45495833	Highway	12/29/07	999.648926	0	0	0	0	3	0	0	0	0	-0.495531047	-0.451174939	-0.057206697	0.035377523	1.178120009	1.355582045	0.01083412	-0.536932472	-0.607951209	-0.539372483	-0.42135707	-0.373509024	-0.193662452	-0.678898718	-0.534382095	-0.546192191	-0.228619607	0.275641163	0.541627066	0.12495669	0.974555348	-0.358077627	-0.329447155	-0.204144667	-0.316598255	0.045928551	-0.341387065	-0.494023066	-0.156726939	1.605924598	-0.391288065	-0.414648918	-0.159518146	-0.397100839
249	296	-115.861235	49.39743667	Highway	05.01.08	959.994873	0	0	0	0	1	3	0	0	0	0.803915893	-0.451174939	1.027376445	-0.490659656	-0.475737636	-0.433286876	-0.249603787	-0.536932472	0.299059317	0.992754654	-0.42135707	-0.373509024	-0.193662452	-0.781681619	-0.77002635	-0.528693909	0.123685122	0.845115988	-0.522517212	-0.432460287	-0.334104431	-0.220879076	0.24357642	-0.204144667	-0.316598255	-0.027489899	-0.341387065	-0.491127305	-0.156726939	-0.097445696	-0.138426969	-0.290067896	-0.159518146	-0.132214346
250	297	-115.8503783	49.40174667	Highway	05.01.08	973.212891	0	0	0	0	1	0	0	0	0	0.457626868	-0.451174939	0.738346376	0.567814207	-0.572239039	-0.544737384	-0.249603787	-0.06467889	-0.260734984	0.047147062	-0.42135707	-0.373509024	-0.193662452	-0.913725787	-0.750646235	-0.714770433	-0.848779316	0.390126907	-0.522517212	-0.432460287	-0.334104431	-0.358077627	0.534374241	-0.204144667	-0.316598255	-0.675707813	2.454671008	-0.494023066	-0.156726939	-0.795075354	-0.57360663	1.645842016	-0.159518146	0.682871838
251	299	-115.8488283	49.40573833	Highway	05.01.08	974.654785	0	0	0	0	3	0	0	0	0	0.59002167	-0.451174939	0.848849673	-0.125848814	-0.061465843	0.045160073	-0.249603787	-0.065669199	-0.127406545	0.27236619	-0.42135707	-0.373509024	-0.193662452	-1.116901803	-1.216124483	-0.680395251	-0.280293988	0.29578042	-0.522517212	-0.432460287	-0.334104431	-0.358077627	-0.329447155	-0.204144667	-0.316598255	-0.543715728	-0.216088884	-0.494023066	-0.156726939	0.354619646	-0.450446877	-0.346005704	-0.159518146	-0.251150357
252	302	-115.8752983	49.43356167	Highway	05.01.08	995.323242	0	0	0	0	0	9	0	0	0	-0.254815329	-0.451174939	0.143706631	1.199666996	0.216976052	0.36673561	-0.249603787	-0.536932472	-0.607951209	-0.539372483	-0.42135707	-0.373509024	-0.193662452	-0.627077106	-0.065719852	-0.781534336	0.213782633	-0.860554389	-0.376480263	-0.263536093	-0.334104431	-0.358077627	-0.329447155	-0.204144667	-0.316598255	-0.041063916	-0.341387065	-0.494023066	-0.156726939	0.117716562	1.076167206	-0.414648918	-0.159518146	-0.397100839
253	303	-115.8748717	49.44190333	Highway	05.01.08	997.726318	0	0	0	0	0	10	0	0	0	-1.475788442	-0.451174939	-0.875378346	2.272444768	-0.44844193	-0.401762772	-0.249603787	-0.536932472	-0.607951209	-0.539372483	-0.42135707	-0.373509024	-0.193662452	-0.979783112	-1.030360382	-0.620474584	-0.480204058	0.396243332	-0.522517212	-0.432460287	-0.334104431	-0.095728708	4.447989463	-0.204144667	-0.316598255	-0.844580855	-0.245790248	-0.494023066	-0.156726939	-0.003533579	0.447923492	2.275364787	-0.159518146	4.68643105
254	305	-115.861685	49.45021167	Highway	05.01.08	1003.013672	0	0	0	0	3	0	0	0	0	-0.058249793	-0.451174939	0.307770019	-0.364937166	0.599661959	0.808703679	-0.249603787	-0.536932472	-0.607951209	-0.539372483	0.201761694	0.361436674	-0.193662452	-0.530240875	-0.564710252	-0.331193949	0.117425399	-0.860554389	1.092655159	0.342666114	1.790015632	0.011696542	-0.022444481	-0.204144667	-0.316598255	0.398468829	-0.341387065	-0.494023066	-0.156726939	2.205176567	-0.366422379	-0.41323362	-0.159518146	-0.394781193
255	307	-115.8531033	49.456815	Highway	05.01.08	994.361816	0	0	0	0	4	0	0	0	0	-1.436560643	-0.451174939	-0.842636871	0.565272295	1.161161103	1.195718777	0.312292965	-0.536932472	-0.607951209	-0.539372483	-0.42135707	-0.373509024	-0.193662452	-0.393098751	-1.459019029	0.428071864	-0.679124693	0.299207701	2.346255724	1.35138677	2.647582164	1.831959752	-0.329447155	-0.204144667	-0.316598255	0.967111047	-0.341387065	-0.494023066	14.80247935	0.433886074	1.11259525	-0.414648918	-0.159518146	-0.397100839
256	308	-115.8477733	49.45974333	Highway	05.01.08	990.756836	0	0	0	0	2	0	0	0	0	-0.247314726	-0.451174939	0.149967009	1.185717168	-0.137696571	-0.042879616	-0.249603787	-0.536932472	-0.607951209	-0.539372483	-0.42135707	-0.373509024	-0.193662452	-0.159807048	-0.681162666	0.231018483	0.437192332	0.683747125	0.075377303	0.218923245	-0.255965234	-0.156281025	-0.329447155	-0.204144667	-0.316598255	3.173647578	-0.341387065	-0.494023066	-0.156726939	0.618925263	0.857810719	-0.414648918	-0.159518146	-0.397100839
257	309	-115.8244717	49.46959167	Highway	05.01.08	972.732178	0	0	0	0	2	0	0	0	0	-0.038833462	-0.451174939	0.323975856	-0.541013058	1.142143371	0.717401971	1.293005507	-0.536932472	-0.607951209	-0.539372483	-0.42135707	-0.373509024	-0.193662452	-1.101948241	-1.533641653	-0.455161015	-0.049856178	0.779463989	0.214395858	0.419943482	-0.334104431	-0.358077627	-0.329447155	-0.204144667	-0.316598255	0.067510167	-0.341387065	-0.494023066	-0.156726939	1.65607903	-0.614968112	-0.414648918	-0.159518146	-0.397100839
258	310	-115.821325	49.47174667	Highway	05.01.08	964.801514	0	0	0	0	3	0	0	0	0	-1.39893305	-0.451174939	-0.811231007	0.769874607	1.267035792	0.843443722	1.332113081	-0.536932472	-0.607951209	-0.539372483	0.316006431	0.496184145	-0.193662452	-0.629043746	-1.031814855	-0.158601692	0.821659171	0.506038818	0.881069428	1.024064321	-0.009543719	-0.358077627	-0.329447155	-0.204144667	-0.316598255	0.251541249	-0.341387065	-0.494023066	-0.156726939	0.666986432	2.086537052	-0.414648918	-0.159518146	-0.397100839
259	311	-116.432655	49.13370167	Highway	05.01.08	749.708008	0	0	0	0	2	0	0	0	0	-1.011407522	-0.451174939	-0.487782899	0.529150793	1.011686956	1.049671004	0.255168688	-0.424896846	-0.492405171	-0.344191482	0.47150413	0.67958797	-0.193662452	-0.755986291	-0.01381339	-0.984550779	1.280211364	-0.860554389	0.606503029	0.873502585	-0.334104431	-0.358077627	-0.329447155	-0.204144667	-0.316598255	0.047623121	-0.341387065	-0.349726271	-0.156726939	0.772494876	2.221176505	-0.414648918	-0.159518146	-0.397100839
260	312	-116.4304267	49.13445	Highway	05.01.08	744.661133	0	0	0	0	2	0	0	0	0	-0.444200468	-0.451174939	-0.014363639	0.319361797	-0.195433298	-0.109560382	-0.249603787	0.160754224	0.475175535	1.290251132	0.421180479	0.620233072	-0.193662452	-0.543636244	-0.467030482	-0.412042423	0.203035325	-0.860554389	0.353398243	0.580730639	-0.334104431	1.342088259	-0.329447155	-0.204144667	-0.316598255	-0.631027395	-0.341387065	0.314134222	-0.156726939	0.517542096	1.216480191	-0.414648918	-0.159518146	-0.397100839
261	315	-116.38466	49.147845	Highway	05.01.08	738.172363	0	0	0	0	7	0	0	0	0	0.510525145	-0.451174939	0.782497913	-0.243186679	-0.306298931	-0.237600294	-0.249603787	-0.536932472	-0.607951209	-0.539372483	0.721132236	-0.373509024	-0.193662452	0.541234379	1.519246462	-0.272391892	0.647771715	1.267823116	0.260934749	-0.037772988	0.659869212	-0.358077627	-0.329447155	2.60609783	-0.316598255	0.252450162	-0.245790248	-0.494023066	-0.156726939	-0.158147139	-0.522031074	-0.414648918	-0.159518146	-0.397100839
262	316	-116.3789717	49.14944333	Highway	05.01.08	732.885193	1	1	0	0	1	0	0	0	0	1.40480195	0.777453744	0.558398158	-0.499643208	-0.644309392	-0.627972209	-0.249603787	-0.465423388	-0.386372872	-0.165081144	-0.42135707	-0.373509024	-0.193662452	-0.157174224	0.084713668	-0.261403179	-1.062745849	1.93367716	-0.522517212	-0.432460287	-0.334104431	-0.358077627	-0.329447155	-0.204144667	-0.316598255	-0.581547997	0.20163792	-0.471616212	-0.156726939	-0.655342976	0.409492819	-0.414648918	-0.159518146	-0.397100839
263	319	-116.3115233	49.16145667	Highway	05.01.08	745.382324	0	0	0	0	2	0	0	0	0	1.35522648	-0.451174939	1.487527723	-0.001342099	-0.764209444	-0.766446068	-0.249603787	-0.536932472	-0.607951209	-0.539372483	-0.42135707	-0.373509024	-0.193662452	0.072937998	-0.324918898	0.306228039	-0.796503533	-0.860554389	-0.502958325	-0.409836086	-0.334104431	-0.358077627	0.057150424	-0.204144667	-0.316598255	-0.461126406	-0.341387065	-0.494023066	-0.156726939	-0.459265624	1.278764319	-0.349030928	-0.159518146	-0.257582644
264	321	-116.300725	49.16198667	Highway	05.01.08	752.592041	0	0	0	0	0	1	0	0	0	-0.597766526	-0.451174939	-0.14253752	-1.027291403	2.099583432	2.540979116	-0.249603787	-0.536932472	-0.557689338	-0.454469854	-0.42135707	-0.373509024	-0.193662452	-0.074750955	-0.006902229	-0.093766482	1.24866194	-0.860554389	0.012267913	0.174539334	-0.311568262	-0.124940522	-0.329447155	-0.204144667	-0.316598255	1.746440817	-0.341387065	-0.494023066	-0.156726939	1.212560144	-0.832296751	-0.414648918	-0.159518146	-0.397100839
265	322	-116.2763767	49.1616	Highway	05.01.08	781.191162	0	0	0	0	0	0	0	1	0	0.980641413	-0.451174939	1.174880367	-0.989455678	0.34588543	0.515614437	-0.249603787	-0.536932472	-0.607951209	-0.539372483	-0.42135707	-0.373509024	-0.193662452	0.658186738	1.380159348	-0.028641929	0.696574357	-0.860554389	-0.489201219	-0.393922935	-0.334104431	-0.358077627	-0.329447155	-0.204144667	-0.316598255	2.148190462	-0.341387065	-0.494023066	-0.156726939	2.18462754	-0.815707658	-0.414648918	-0.159518146	-0.397100839
266	323	-116.2719933	49.16154833	Highway	05.01.08	785.757324	0	0	0	0	0	0	0	1	0	0.567816372	-0.451174939	0.830316025	-0.714346425	0.495176674	0.688032501	-0.249603787	-0.536932472	-0.607951209	-0.539372483	-0.42135707	-0.373509024	-0.193662452	-0.11776596	-0.092067311	-0.095153711	1.541709811	-0.860554389	-0.189841932	-0.047647377	-0.334104431	-0.358077627	-0.329447155	-0.204144667	-0.316598255	2.107256682	-0.341387065	-0.494023066	-0.156726939	2.052951855	-0.867248068	-0.414648918	-0.159518146	-0.397100839
267	324	-116.2685217	49.16153333	Highway	05.01.08	788.641357	0	0	0	0	0	4	0	0	0	0.270774852	-0.451174939	0.582390376	-0.760756972	0.881247481	1.133909827	-0.249603787	-0.536932472	-0.607951209	-0.539372483	-0.42135707	-0.373509024	-0.193662452	0.195286621	0.713454007	-0.205299953	0.764332192	-0.860554389	-0.013724398	-0.032858351	0.032999159	0.012046285	-0.329447155	-0.204144667	-0.316598255	0.556192974	-0.341387065	-0.494023066	-0.156726939	1.97541996	-0.535827009	-0.414648918	-0.159518146	-0.397100839
268	325	-116.2567183	49.16015333	Highway	05.01.08	790.32373	0	0	0	0	0	0	0	1	0	0.071558808	-0.451174939	0.416114743	0.254204401	0.664986841	0.884148088	-0.249603787	-0.536932472	-0.607951209	-0.539372483	-0.42135707	-0.373509024	-0.193662452	0.548403272	1.49905311	-0.249896166	-0.968743412	-0.860554389	-0.421633728	-0.432460287	-0.10735993	-0.358077627	-0.329447155	-0.204144667	-0.316598255	0.772502568	-0.341387065	-0.494023066	-0.156726939	1.448068855	-0.096350266	-0.414648918	-0.159518146	-0.397100839
269	326	-116.2531117	49.15838667	Highway	05.01.08	781.431396	0	0	0	0	2	0	0	0	0	-0.011313002	-0.451174939	0.346945803	0.032390207	0.807700969	1.048970169	-0.249603787	-0.536932472	-0.607951209	-0.539372483	-0.42135707	-0.373509024	-0.193662452	0.131857823	1.380295356	-0.720415678	0.490953132	-0.860554389	-0.522517212	-0.432460287	-0.334104431	-0.358077627	-0.329447155	-0.204144667	-0.316598255	-0.934795294	-0.341387065	-0.494023066	-0.156726939	1.151007116	0.258402953	-0.414648918	-0.159518146	-0.397100839
270	328	-116.249055	49.15637167	Highway	05.01.08	773.500732	0	0	0	0	1	3	0	0	0	-1.004302026	-0.451174939	-0.481852298	0.123137566	2.112465449	1.032423556	3.024287071	-0.536932472	-0.607951209	-0.539372483	-0.42135707	-0.373509024	-0.193662452	-0.239669151	0.577746316	-0.68903919	-0.743060952	-0.860554389	-0.382823418	-0.32581464	-0.227349894	-0.358077627	-0.329447155	-0.204144667	-0.316598255	-0.670691994	-0.341387065	-0.494023066	6.10071883	-0.064355093	-1.203976302	3.470788882	-0.159518146	-0.251150357
271	329	-116.2359983	49.1485	Highway	05.01.08	785.516846	0	0	0	0	1	0	0	0	0	-0.291325236	-0.451174939	0.113233645	0.428980211	0.273966935	0.432554994	-0.249603787	-0.536932472	-0.607951209	-0.539372483	0.776526758	0.683074821	-0.193662452	-0.482800521	-0.400859099	-0.374937897	1.981109824	-0.860554389	-0.361916023	-0.246689312	-0.334104431	0.406964476	-0.329447155	0.538864148	-0.316598255	0.12380086	-0.341387065	-0.494023066	0.161970813	0.041572921	0.037175028	1.563933945	-0.159518146	3.103568858
272	331	-116.2156683	49.14023667	Highway	05.01.08	788.160645	0	0	0	0	0	3	0	0	0	-0.508501357	-0.451174939	-0.068032363	0.235764843	1.342523013	-0.088780137	3.522836237	-0.536932472	-0.607951209	-0.539372483	-0.343939621	-0.373509024	0.497697925	-0.144423489	0.61560614	-0.588383281	-0.315307973	-0.860554389	-0.426990616	-0.321962545	-0.334104431	-0.358077627	-0.329447155	-0.204144667	-0.316598255	3.125215356	-0.341387065	-0.494023066	-0.156726939	0.434642934	1.080745831	-0.414648918	-0.159518146	-0.397100839
273	334	-116.178245	49.11484167	Highway	05.01.08	892.462891	0	0	0	0	0	0	0	1	0	0.237698455	-0.451174939	0.554783168	-0.45095326	0.77960254	1.016518991	-0.249603787	-0.536932472	-0.607951209	-0.539372483	-0.42135707	-0.373509024	-0.193662452	0.88160157	1.687202472	0.06616206	-0.005139158	0.502277585	-0.522517212	-0.432460287	-0.334104431	-0.358077627	-0.329447155	-0.204144667	-0.316598255	-0.267688548	-0.341387065	-0.494023066	-0.156726939	-0.639620659	0.276044867	-0.414648918	-0.159518146	-0.397100839
274	335	-116.1749217	49.11261333	Highway	05.01.08	895.106445	0	0	0	0	2	0	0	1	0	-0.014177253	-0.451174939	0.344555156	0.103992551	0.63452426	0.848966525	-0.249603787	-0.536932472	-0.570075449	-0.47539254	-0.42135707	-0.373509024	-0.193662452	0.968518588	1.36322465	0.390151591	-0.564957411	0.791242937	-0.522517212	-0.432460287	-0.334104431	-0.358077627	-0.243971538	-0.204144667	-0.316598255	-0.741597028	-0.341387065	-0.494023066	-0.156726939	-0.692517926	0.619924988	2.040285566	-0.159518146	3.941768899
275	336	-116.1591383	49.10055667	Highway	05.01.08	886.935303	0	0	0	0	0	0	0	1	0	-0.953257015	-0.451174939	-0.439247589	0.668206421	0.493587326	0.686196944	-0.249603787	-0.536932472	-0.474954333	-0.314713433	-0.42135707	-0.373509024	-0.193662452	-0.029410287	-0.30990238	0.162002251	-0.375810964	-0.860554389	-0.522517212	-0.432460287	-0.334104431	-0.358077627	3.366102921	-0.204144667	-0.316598255	0.861651337	-0.341387065	-0.494023066	-0.156726939	-0.796208638	-0.927430267	4.320356517	-0.159518146	-0.363314207
276	337	-116.1557817	49.09527667	Highway	05.01.08	888.858154	0	0	0	0	5	5	0	0	0	-1.040016269	-0.451174939	-0.511661184	-0.315619067	1.194323667	1.355260613	0.051741203	-0.536932472	-0.44423359	-0.262819785	-0.065735722	0.045933296	-0.193662452	0.012037767	0.115102396	-0.05870563	-0.309228576	0.357258107	0.260424818	0.017372587	0.551571596	-0.358077627	2.567872794	-0.204144667	-0.316598255	0.430908925	-0.341387065	-0.494023066	-0.156726939	-0.402181627	-1.263304059	5.141565804	-0.159518146	3.385374579
277	338	-116.1079267	49.08072667	Highway	05.01.08	859.057373	0	0	0	0	1	0	0	0	0	-1.016093146	-0.451174939	-0.491693754	-0.514265838	1.489027521	-0.398862946	4.552824596	0.149647623	0.566222122	1.444047525	-0.100691153	0.004704648	-0.193662452	-0.8845067	-0.694030705	-0.713028419	-0.580251438	1.7357284	-0.080695069	-0.188797419	0.185476616	-0.358077627	-0.329447155	-0.204144667	-0.316598255	-0.978223983	-0.341387065	0.632947812	-0.156726939	0.357266032	-1.154508852	0.014116015	-0.159518146	0.058723161
278	339	-116.104085	49.08092667	Highway	05.01.08	861.220215	0	0	0	0	2	0	0	0	0	-0.849400313	-0.451174939	-0.352563612	-0.475549842	1.088626849	1.373414487	-0.249603787	0.197004247	0.483297477	1.303970761	-0.387886108	-0.334031253	-0.193662452	-0.811537169	-0.346780525	-0.841967982	-0.099594628	1.956361686	0.455802155	0.564606912	-0.072613165	-0.152037488	-0.329447155	-0.204144667	-0.316598255	-0.390963074	-0.341387065	0.432991282	-0.156726939	0.404869503	-0.482944456	-0.414648918	-0.159518146	-0.397100839
279	340	-116.101875	49.08113333	Highway	05.01.08	861.220215	0	0	0	0	1	0	0	0	0	-1.063359379	-0.451174939	-0.531144507	-0.769483754	1.418233515	1.754080771	-0.249603787	0.14933762	-0.381606191	-0.157029241	-0.42135707	-0.373509024	-0.193662452	-0.80019805	-0.715700471	-0.588202003	1.592917957	1.718142154	2.294964002	2.071533416	1.133006914	-0.358077627	-0.329447155	-0.204144667	-0.316598255	-0.037826495	-0.341387065	-0.235034166	1.929088317	1.643104196	-0.494172001	-0.414648918	-0.159518146	-0.397100839
280	343	-116.082105	49.09100167	Highway	05.01.08	866.026855	0	0	0	0	0	2	0	0	0	-2.610480328	-0.451174939	-1.822448713	-0.742704554	3.466036537	4.119110499	-0.249603787	2.256445126	0.376999203	1.124411137	-0.42135707	-0.373509024	-0.193662452	-0.12821426	-0.204907677	-0.035823847	-0.796168934	-0.860554389	-0.08991781	-0.432460287	0.638200771	0.382194144	-0.329447155	-0.204144667	-0.316598255	-0.339682795	-0.341387065	0.793406886	-0.156726939	3.094858469	-0.408249196	0.023332134	7.449141056	0.019911696
281	344	-116.072835	49.09741833	Highway	05.01.08	870.112305	0	0	0	0	1	0	0	0	0	-0.999079915	-0.451174939	-0.477493664	1.512691833	0.345428678	0.515086929	-0.249603787	1.329105085	-0.243205098	0.076758643	-0.42135707	-0.373509024	-0.193662452	-0.335438138	-0.170988317	-0.330113012	-0.176407607	-0.860554389	-0.522517212	-0.432460287	-0.334104431	-0.358077627	-0.329447155	-0.204144667	-0.316598255	-0.293699646	0.785912557	-0.378002518	-0.156726939	0.212579432	-0.684492837	0.055898781	-0.159518146	0.457174828
282	345	-116.06696	49.10255333	Highway	05.01.08	872.034912	0	0	0	0	2	0	0	0	0	-0.872471253	-0.451174939	-0.371819768	-0.191186506	1.764578825	2.154078693	-0.249603787	-0.536932472	-0.442728411	-0.260277228	-0.42135707	-0.373509024	-0.193662452	0.072033311	0.449718129	-0.196514798	-0.840852155	-0.860554389	0.056043914	0.192245832	-0.247582748	-0.358077627	0.477632228	-0.204144667	-0.316598255	-0.321801417	1.544233607	-0.195182641	-0.156726939	1.15935723	-1.263304059	-0.414648918	-0.159518146	-0.397100839
283	346	-116.0614417	49.10599833	Highway	05.01.08	870.833252	0	0	0	0	0	4	0	0	0	-2.049780449	-0.451174939	-1.354460666	-0.749919055	3.683936866	1.545821553	5.82126295	-0.536932472	-0.607951209	-0.539372483	0.008216736	-0.373509024	3.642556789	0.293972381	0.75557991	-0.102885326	1.577558404	-0.860554389	-0.522517212	-0.432460287	-0.334104431	-0.358077627	-0.329447155	-0.204144667	-0.316598255	0.35818598	0.970516252	-0.494023066	-0.156726939	1.332408706	-1.263304059	-0.414648918	-0.159518146	-0.397100839
284	348	-116.0483083	49.11668833	Highway	05.01.08	878.283447	0	0	0	0	0	3	0	0	0	-1.119919447	-0.451174939	-0.578352356	0.595642945	1.725674446	2.109147607	-0.249603787	-0.536932472	-0.350326886	-0.104192067	-0.42135707	-0.373509024	-0.193662452	-0.580519718	0.06015282	-0.80184874	-0.612797261	-0.860554389	-0.351799204	-0.234986963	-0.334104431	-0.358077627	-0.329447155	-0.204144667	-0.316598255	-0.864468948	-0.341387065	-0.264002613	-0.156726939	0.612365258	-1.257122261	-0.362463983	-0.159518146	-0.286144258
285	349	-116.04467	49.12082	Highway	05.01.08	885.012939	0	0	0	0	1	0	0	0	0	-0.333372743	-0.451174939	0.078138701	0.039752943	-0.000675107	0.115367947	-0.249603787	0.984692096	0.419055644	1.195453106	0.080104692	0.217946708	-0.193662452	-0.343760123	-0.254439978	-0.287017103	0.134314163	0.379175545	-0.155481822	-0.017976395	-0.314529745	0.184409411	-0.329447155	-0.204144667	-0.316598255	-0.783818023	-0.179866949	0.464991129	-0.156726939	-0.319132774	-0.656211383	-0.414648918	-0.159518146	-0.397100839
286	350	-116.0407583	49.12264167	Highway	05.01.08	891.501709	0	0	0	0	1	0	0	0	0	-0.30032283	-0.451174939	0.105723805	-0.536790713	1.212700679	1.516708688	-0.249603787	-0.536932472	0.373400688	1.118332506	-0.42135707	-0.373509024	-0.193662452	0.014709492	0.429215668	-0.258573322	-0.462410612	-0.860554389	-0.522517212	-0.432460287	-0.334104431	-0.358077627	-0.329447155	-0.204144667	-0.316598255	-0.58341881	1.576377617	0.74420324	-0.156726939	-0.357819691	-0.278858762	-0.414648918	-0.159518146	-0.397100839
287	351	-116.0312317	49.13516833	Highway	05.01.08	886.214355	0	0	0	0	4	0	0	0	0	1.697734281	-0.451174939	1.773401794	-0.835386683	-1.029937963	-1.073338793	-0.249603787	-0.536932472	-0.607951209	-0.539372483	-0.42135707	-0.373509024	-0.193662452	0.709700143	0.869091264	0.36995649	-0.791344532	-0.860554389	-0.522517212	-0.432460287	-0.334104431	-0.358077627	1.811973069	-0.204144667	-0.316598255	0.33822021	-0.341387065	-0.494023066	-0.156726939	-1.170535272	-0.988254363	0.925443662	-0.159518146	0.854360861
288	352	-116.0284	49.13802667	Highway	05.01.08	888.377441	0	0	0	0	4	0	0	0	0	1.621778719	-0.451174939	1.710005498	-1.027291403	-1.022598432	-1.064862289	-0.249603787	-0.536932472	-0.607951209	-0.539372483	-0.42135707	-0.373509024	-0.193662452	-0.096493684	0.801178308	-0.645547704	0.761951243	-0.860554389	-0.075864113	0.084193306	-0.334104431	0.388695145	1.360827966	-0.204144667	-0.316598255	-0.219668295	-0.341387065	-0.351533605	-0.156726939	-0.655532854	-0.755228001	-0.363165555	-0.159518146	-0.287663807
289	353	-116.02775	49.13865333	Highway	05.01.08	889.338623	0	0	0	0	1	0	0	0	0	1.532687325	-0.451174939	1.635645383	-0.95228885	-0.819731074	-0.830568596	-0.249603787	-0.536932472	-0.607951209	-0.539372483	-0.42135707	-0.373509024	-0.193662452	0.051624347	0.114459129	-0.006265636	1.445083035	-0.860554389	0.006738663	0.179741777	-0.334104431	0.10832382	0.454794407	-0.204144667	-0.316598255	0.015643563	-0.341387065	-0.448052764	-0.156726939	-0.672640398	-0.938610293	-0.414648918	-0.159518146	-0.397100839
290	354	-116.0221167	49.14425333	Highway	05.01.08	900.634033	0	0	0	0	0	1	0	0	0	1.525416854	2.339048847	-0.574452305	-1.027291403	-0.323750421	-0.257755207	-0.249603787	-0.536932472	-0.607951209	-0.539372483	-0.42135707	-0.373509024	-0.193662452	0.353374537	1.155267132	-0.283606117	0.065675017	0.863986732	-0.522517212	-0.432460287	-0.334104431	-0.358077627	-0.329447155	-0.204144667	-0.316598255	0.536719503	-0.341387065	-0.494023066	-0.156726939	-0.248208543	-0.134857022	-0.414648918	-0.159518146	-0.397100839
291	355	-116.01222	49.17512833	Highway	05.01.08	911.688965	0	0	0	0	1	0	0	0	0	0.925774657	2.233925742	-0.991905619	-0.567258084	-1.267798083	-1.348046002	-0.249603787	0.761279887	0.948366877	2.089568533	1.423362288	1.06540044	5.385533965	-0.796177627	-0.388808805	-0.794570899	-1.062745849	1.010935763	-0.522517212	-0.432460287	-0.334104431	-0.358077627	-0.329447155	-0.204144667	-0.316598255	-0.837510755	-0.341387065	-0.131216268	-0.156726939	-0.515695848	-0.767547693	-0.094149448	11.21534509	-0.397100839
292	356	-116.0142833	49.17901	Highway	05.01.08	910.727783	0	0	0	0	2	0	0	0	0	0.102660491	1.824236246	-1.355299326	-0.17625443	-0.88164426	-0.902072801	-0.249603787	0.582159538	0.300335292	0.994910038	2.451682479	2.838048821	1.147147949	-0.42203264	-1.236509286	0.245979521	-0.980227476	0.734475942	-0.522517212	-0.432460287	-0.334104431	-0.358077627	1.391504344	-0.204144667	-0.316598255	-0.546560017	-0.341387065	0.46555856	-0.156726939	0.116977	-0.729054263	0.614191291	-0.159518146	0.746819133
293	357	-115.9980433	49.20182667	Highway	05.01.08	920.341064	0	0	0	0	2	0	0	0	0	0.555963588	2.263027027	-1.323555792	-1.027291403	-0.513809749	-0.477256768	-0.249603787	1.021510494	0.658388011	1.599734647	1.69898574	2.127357449	-0.193662452	-0.603252322	-0.572416474	-0.422153861	-0.321607135	1.073784504	-0.522517212	-0.432460287	-0.334104431	-0.358077627	-0.329447155	-0.204144667	-0.316598255	-0.662671582	-0.341387065	0.94262449	-0.156726939	-0.178907158	-0.509275738	-0.414648918	-0.159518146	-0.397100839
294	359	-115.9850783	49.20556333	Highway	05.01.08	913.851807	0	0	0	0	1	0	0	0	0	-0.033010092	2.250982275	-1.805628277	0.28468099	-0.868222538	-0.886571909	-0.249603787	1.203958396	0.881333474	1.976335342	0.46421562	0.670991441	-0.193662452	-0.30652122	-0.496679744	-0.081235968	-0.77769116	1.700325018	-0.522517212	-0.432460287	-0.334104431	-0.358077627	-0.015361166	-0.204144667	-0.316598255	-0.962028597	-0.341387065	0.99439626	-0.156726939	-0.564410685	1.535849668	0.135892386	-0.159518146	0.514547162
295	360	-115.9820833	49.20581667	Highway	05.01.08	913.851807	0	0	0	0	0	3	0	0	0	-0.48492647	2.190198061	-2.134806056	0.106237512	-0.39932127	-0.345032794	-0.249603787	0.985089203	1.120287308	2.379977465	-0.364890443	-0.306908711	-0.193662452	-0.560982422	-0.836021373	-0.195927868	-1.036478106	1.323565869	-0.522517212	-0.432460287	-0.334104431	-0.358077627	1.481611642	-0.204144667	-0.316598255	-0.674872226	-0.192105874	1.167835164	-0.156726939	-0.953874718	0.967181364	1.193219581	-0.159518146	2.109931164
296	361	-115.9687533	49.20725	Highway	05.01.08	926.589355	0	0	0	0	1	0	0	0	0	0.255253721	2.237565656	-1.554431	0.285122807	0.014172547	0.132515662	-0.249603787	-0.536932472	0.086171194	0.633142874	-0.42135707	-0.373509024	-0.193662452	-0.455398637	-0.837523043	-0.056200534	-1.062745849	0.617027109	-0.522517212	-0.432460287	-0.334104431	-0.358077627	-0.329447155	-0.204144667	-0.316598255	-0.903719268	-0.341387065	-0.214886394	-0.156726939	-0.236266605	0.816598611	-0.414648918	-0.159518146	-0.397100839
297	363	-115.954885	49.21278333	Highway	05.01.08	951.103027	0	0	0	0	2	0	0	0	0	1.299725743	0.875239227	0.39345446	0.265331256	-0.873058689	-0.892157232	-0.249603787	-0.536932472	-0.395110261	-0.17984039	-0.372201097	-0.315531358	-0.193662452	-0.213188508	-0.65350973	0.142961732	-1.062745849	-0.860554389	-0.522517212	-0.432460287	-0.334104431	-0.358077627	-0.329447155	-0.204144667	-0.316598255	-0.59116008	-0.341387065	-0.494023066	-0.156726939	-0.672299391	0.209313548	-0.414648918	-0.159518146	-0.397100839
298	364	-115.9529117	49.21340833	Highway	05.01.08	956.87085	0	0	0	0	4	0	0	0	0	1.262394139	1.576740202	-0.191827926	0.285283208	-0.807959131	-0.816973052	-0.249603787	-0.536932472	-0.519495595	-0.389952775	-0.42135707	-0.373509024	-0.193662452	0.322175062	-0.605662311	0.815540744	-1.062745849	-0.860554389	-0.522517212	-0.432460287	-0.334104431	-0.358077627	-0.329447155	-0.204144667	-0.316598255	0.135384057	-0.341387065	-0.494023066	-0.156726939	-0.517562265	0.553788989	-0.414648918	-0.159518146	-0.397100839
299	365	-115.9496467	49.21445167	Highway	05.01.08	961.917725	0	0	0	0	1	0	0	0	0	1.615134572	1.389896194	0.250177009	-0.046300592	-0.90250966	-0.926170475	-0.249603787	-0.536932472	-0.607951209	-0.539372483	-0.42135707	-0.373509024	-0.193662452	0.123397916	-0.612841985	0.558962396	-1.062745849	-0.860554389	-0.522517212	-0.432460287	-0.334104431	-0.358077627	-0.329447155	-0.204144667	-0.316598255	1.263216639	-0.341387065	-0.494023066	-0.156726939	-0.68675732	0.600530083	-0.414648918	-0.159518146	-0.397100839
300	370	-115.9204583	49.22246167	Highway	05.01.08	945.575195	0	0	0	0	1	0	0	0	0	1.769730542	2.339215852	-0.370667851	-0.564838039	-0.740372512	-0.738916539	-0.249603787	-0.536932472	-0.607951209	-0.539372483	-0.42135707	-0.373509024	-0.193662452	-0.518935932	-0.852437402	-0.13004275	-1.062745849	0.528722813	-0.522517212	-0.432460287	-0.334104431	-0.358077627	-0.329447155	-0.204144667	-0.316598255	-0.180597429	-0.341387065	-0.353057705	-0.156726939	-0.940586348	0.434508522	-0.031093852	-0.159518146	-0.019044046
301	372	-115.89082	49.23333667	Highway	05.01.08	921.062012	0	0	0	0	1	0	0	0	0	-0.616986273	-0.451174939	-0.158579278	0.119353053	0.190271193	0.335893881	-0.249603787	1.021018388	0.047220552	0.567347237	-0.290440517	-0.219097757	-0.193662452	-0.980286683	-1.031581002	-0.620346048	-0.867715454	0.656887433	-0.522517212	-0.432460287	-0.334104431	1.441120827	1.398404034	-0.204144667	-0.316598255	-0.865979291	-0.341387065	0.090428805	-0.156726939	-0.811661586	1.584339837	2.1662258	-0.159518146	2.947430484
302	374	-115.8688267	49.23851667	Highway	05.01.08	955.188477	0	0	0	0	2	0	0	0	0	0.259773142	-0.451174939	0.573207802	-0.140255188	-0.41748779	-0.366013502	-0.249603787	-0.494727866	0.783954726	1.811842628	0.826992168	0.983203808	0.682125811	-0.863284262	-0.076217595	-1.085153732	-0.612359729	1.469015647	-0.522517212	-0.432460287	-0.334104431	-0.358077627	-0.329447155	-0.204144667	-0.316598255	-0.621410281	-0.341387065	0.256790918	-0.156726939	-0.130724855	1.150349994	-0.414648918	-0.159518146	-0.397100839
303	375	-115.863945	49.241575	Highway	05.01.08	951.583496	0	0	0	0	6	0	0	0	0	-0.537224377	-0.451174939	-0.092006027	0.443605449	0.068159475	0.194865746	-0.249603787	-0.536932472	-0.123285672	0.279327192	0.061309041	-0.373509024	4.116686543	-0.793111499	-0.598921919	-0.654499631	-0.532382161	-0.860554389	-0.522517212	-0.432460287	-0.334104431	-0.358077627	2.940891431	-0.204144667	-0.316598255	0.670929604	-0.341387065	-0.494023066	-0.156726939	-0.593881342	0.697791189	3.245537763	-0.159518146	-0.193793376
304	376	-115.85812	49.24601333	Highway	05.01.08	947.497803	0	0	0	0	3	0	0	0	0	0.564248916	-0.451174939	0.827338449	-0.243349799	-0.521675252	-0.486340722	-0.249603787	1.363557252	0.075608448	0.615300225	-0.42135707	-0.373509024	-0.193662452	-0.524531336	-1.168758343	0.06741213	-0.234393783	1.611306665	-0.522517212	-0.432460287	-0.334104431	-0.358077627	-0.329447155	-0.204144667	-0.316598255	-0.088082609	-0.341387065	-0.052547317	-0.156726939	-0.435799228	0.418098662	0.820360764	-0.159518146	1.666799041
305	377	-115.8575067	49.24949833	Highway	05.01.08	944.854248	0	0	0	0	1	0	0	0	0	1.422001355	-0.451174939	1.543261359	-0.586114787	-0.708272971	-0.701844435	-0.249603787	-0.536932472	-0.435122477	-0.247429243	-0.42135707	-0.373509024	-0.193662452	-1.135338306	-1.05300866	-0.810236487	1.117247275	1.238035363	-0.522517212	-0.432460287	-0.334104431	-0.358077627	-0.329447155	-0.204144667	-0.316598255	0.049046656	-0.341387065	-0.279185517	-0.156726939	-0.540887467	-1.024652802	-0.414648918	-0.159518146	-0.397100839
306	378	-115.8571767	49.25250833	Highway	05.01.08	943.892822	0	0	0	0	1	0	0	0	0	1.295599189	-0.451174939	1.437759816	-0.625009888	-0.831219238	-0.8438364	-0.249603787	0.003899937	0.06437741	0.596328695	-0.42135707	-0.373509024	-0.193662452	-0.358370528	-0.42896294	-0.193219347	0.370247952	0.710261448	-0.522517212	-0.432460287	-0.334104431	-0.358077627	-0.329447155	-0.204144667	-0.316598255	-0.7768256	-0.192215933	-0.093693183	-0.156726939	-0.752904588	-0.334137261	-0.310984107	-0.159518146	-0.176686785
307	379	-115.8569733	49.25394667	Highway	05.01.08	942.931641	0	0	0	0	3	0	0	0	0	1.794887474	-0.451174939	1.854490688	-0.696181094	-0.897184002	-0.920019815	-0.249603787	-0.536932472	-0.607951209	-0.539372483	-0.42135707	-0.373509024	-0.193662452	-0.580300688	-0.545039887	-0.409717018	1.537365712	-0.860554389	-0.504076312	-0.432460287	-0.292656887	-0.358077627	-0.329447155	-0.204144667	-0.316598255	-0.715122322	-0.341387065	-0.494023066	-0.156726939	-0.74898467	-0.693686579	-0.414648918	-0.159518146	-0.397100839
308	380	-115.8412183	49.26359833	Highway	05.01.08	937.163818	0	0	0	0	2	0	0	0	0	-0.372560557	-0.451174939	0.045430599	-0.644522901	-0.345703981	-0.28310961	-0.249603787	0.334487449	1.871875426	-0.539372483	-0.42135707	-0.373509024	-0.193662452	-1.066106774	-0.556050017	-1.041020095	0.575249527	1.022444558	1.03519942	1.369385253	-0.334104431	0.160316706	-0.329447155	-0.204144667	2.403374977	-0.70194819	0.50673329	2.376794372	-0.156726939	-0.938419408	-1.154788536	-0.414648918	-0.159518146	-0.397100839
309	381	-115.8334283	49.28795	Highway	05.01.08	937.884766	0	0	0	0	2	0	0	0	0	-2.845681731	-0.451174939	-2.01875952	0.122988861	-0.630744194	-0.612305616	-0.249603787	0.880393746	1.89896255	-0.539372483	-0.42135707	-0.373509024	-0.193662452	-1.111345314	-0.786441909	-0.951299482	4.102892539	0.72228308	9.152570841	10.42928731	0.306412474	-0.358077627	-0.329447155	-0.204144667	2.43308522	-0.38138701	-0.341387065	1.67349643	-0.156726939	0.728369467	0.541940045	-0.414648918	-0.159518146	-0.397100839
310	382	-115.8293133	49.29552833	Highway	05.01.08	948.939941	0	0	0	0	1	0	0	0	0	-0.300310525	2.812365873	-2.472173799	-0.221068339	-0.87465118	-0.893996416	-0.249603787	0.377768095	3.146653862	-0.539372483	-0.42135707	-0.373509024	-0.193662452	-0.657702791	-0.502227871	-0.539156022	-1.062745849	1.502260056	-0.522517212	-0.432460287	-0.334104431	-0.358077627	-0.329447155	-0.204144667	3.801603051	-0.62849991	1.149785278	3.226836001	-0.156726939	-1.297503163	-1.056867656	-0.414648918	-0.159518146	-0.397100839
311	384	-115.8286833	49.29940833	Highway	05.01.08	953.986816	0	0	0	0	0	5	0	0	0	0.536412566	2.718924804	-1.699992871	-0.224327708	-0.580899695	-0.554739668	-0.249603787	0.460431621	0.850087021	-0.539372483	-0.42135707	-0.373509024	-0.193662452	-0.978196698	-1.657617011	-0.21226017	-1.062745849	1.405518898	-0.522517212	-0.432460287	-0.334104431	-0.358077627	-0.329447155	-0.204144667	1.282636507	-0.205595471	-0.341387065	0.694381676	-0.156726939	-0.873022769	-1.078613171	-0.414648918	-0.159518146	-0.397100839
312	385	-115.8292967	49.30928333	Highway	05.01.08	947.738037	0	0	0	0	2	0	0	0	0	0.43444158	-0.451174939	0.71899478	-0.383242378	0.343535896	0.512900935	-0.249603787	-0.536932472	-0.607951209	-0.539372483	-0.42135707	-0.373509024	-0.193662452	-1.155711531	-1.09247486	-0.811457204	-0.135790483	-0.860554389	1.137618602	0.940360594	0.729714994	-0.290801635	-0.329447155	-0.204144667	-0.316598255	-1.02968124	-0.341387065	-0.494023066	-0.156726939	-0.617996204	0.491870015	-0.414648918	-0.159518146	-0.397100839
313	387	-115.82884	49.325615	Highway	05.01.08	984.268066	0	0	0	0	8	0	0	0	0	0.584852496	-0.451174939	0.844535222	-0.81882081	-0.270837887	-0.196645953	-0.249603787	0.09604256	0.113795622	-0.539372483	0.91223624	1.199415308	-0.193662452	-0.311039551	0.406906417	-0.672218391	1.026246406	1.173142717	-0.522517212	-0.432460287	-0.334104431	-0.358077627	-0.329447155	-0.204144667	0.475042593	-0.091298539	5.806162002	0.509237928	-0.156726939	-0.259902445	-1.117561698	-0.414648918	-0.159518146	-0.397100839
314	388	-115.82209	49.33511167	Highway	05.01.08	972.732178	0	0	0	0	6	3	0	0	0	0.019158787	-0.451174939	0.372379076	-0.883922487	-0.346319146	-0.28382007	-0.249603787	0.479665639	1.173453288	-0.539372483	3.210882185	2.380040903	-0.193662452	-0.76566846	-0.496389911	-0.68482117	-0.953166103	0.783802713	-0.522517212	-0.432460287	-0.334104431	-0.358077627	-0.329447155	2.987780727	1.637317587	-0.317830433	0.818539808	0.773479833	-0.156726939	0.284020016	-1.099130907	-0.414648918	-0.159518146	-0.397100839
315	390	-115.8241983	49.3445	Highway	05.01.08	991.958496	0	0	0	0	3	2	0	0	0	0.809193502	-0.451174939	1.031781401	-0.761030899	-1.084954968	-1.136878523	-0.249603787	-0.040382653	1.087226269	-0.539372483	2.54468827	3.124832525	-0.193662452	-0.908297126	-0.971367588	-0.564725885	-1.062745849	0.76184115	-0.522517212	-0.432460287	-0.334104431	-0.358077627	-0.329447155	-0.204144667	1.542740337	-0.296438125	1.86602436	1.133649333	-0.156726939	-0.976176103	-1.263304059	-0.414648918	-0.159518146	-0.397100839
316	392	-115.8246333	49.36680333	Highway	05.01.08	975.135498	0	0	0	0	3	3	0	0	0	-0.438417085	-0.451174939	-0.009536539	-0.332586686	-1.086398762	-1.138545976	-0.249603787	0.725506879	2.737327495	-0.539372483	2.324062794	2.864612879	-0.193662452	0.02671563	0.713731291	-0.427010431	-0.606750005	0.680671099	-0.522517212	-0.432460287	-0.334104431	-0.358077627	-0.329447155	-0.204144667	3.352637489	-0.490880796	2.176807647	2.830017494	-0.156726939	-0.790346805	-1.263304059	-0.414648918	-0.159518146	-0.397100839
317	393	-115.824425	49.36786833	Highway	05.01.08	966.483887	0	0	0	0	0	3	0	0	0	-0.336739932	-0.451174939	0.075328277	-0.910399534	-0.64433707	-0.628004175	-0.249603787	0.355479688	2.91850079	-0.539372483	1.452458429	1.83658754	-0.193662452	0.314934914	1.800816283	-0.752095766	-0.636855441	1.177298376	-0.522517212	-0.432460287	-0.334104431	-0.358077627	-0.329447155	-0.204144667	3.551355619	-0.531893889	0.695006827	3.029657795	-0.156726939	-0.804713799	-1.263304059	-0.414648918	-0.159518146	-0.397100839
318	394	-115.8236283	49.36971667	Highway	05.01.08	953.746582	0	0	0	0	3	3	0	0	0	-0.169729252	-0.451174939	0.21472371	-0.605011629	-0.522888805	-0.487742268	-0.249603787	0.493501995	2.096289497	-0.539372483	0.349600847	0.535807525	-0.193662452	0.419670128	2.51981564	-1.07998611	-0.54568386	0.808885441	-0.522517212	-0.432460287	-0.334104431	-0.358077627	0.063579378	-0.204144667	2.649521323	-0.539766277	0.193768738	1.877804421	-0.156726939	-0.7882851	-1.263304059	-0.414648918	-0.159518146	-0.397100839
319	395	-115.85403	49.38658167	Highway	05.01.08	948.939941	0	0	0	0	4	0	0	0	0	0.518461917	-0.451174939	0.789122338	-0.56114252	-0.263310497	-0.187952489	-0.249603787	0.979836484	0.242942487	0.897961799	0.263802634	0.434611684	-0.193662452	-1.736664349	-1.199148177	-1.505860259	-0.610622156	1.410803498	-0.266515021	-0.136336848	-0.334104431	-0.358077627	-0.329447155	-0.204144667	-0.316598255	-0.592062301	-0.129419649	0.432158435	-0.156726939	-0.633693336	0.955248279	-0.200266451	-0.159518146	0.058723161
320	397	-115.856015	49.38886167	Highway	12.01.08	953.986816	0	0	0	0	1	0	0	0	0	1.306748729	-0.451174939	1.447065777	-1.027291403	-0.354987936	-0.293831749	-0.249603787	0.031155041	-0.073329636	0.363713201	-0.42135707	-0.373509024	-0.193662452	-0.969190501	-0.790882496	-0.761608743	-0.439355694	0.688539185	-0.241550079	-0.107459343	-0.334104431	-0.358077627	-0.329447155	-0.204144667	-0.316598255	-0.834098066	-0.042824684	-0.203742992	-0.156726939	-0.993976468	0.301332321	-0.093075218	-0.159518146	0.286635162
321	398	-115.8615817	49.39646833	Highway	12.01.08	964.320801	0	0	0	0	0	0	0	1	0	0.766171072	-0.451174939	0.995872737	-0.519233264	-0.309788356	-0.241630268	-0.249603787	-0.428442382	0.663441269	1.608270639	-0.42135707	-0.373509024	-0.193662452	-0.860662355	-0.170028033	-1.020968693	-1.062745849	0.61422039	-0.471711079	-0.432460287	-0.21991318	-0.15430845	-0.329447155	-0.204144667	-0.316598255	-0.323798347	-0.341387065	0.000695474	-0.156726939	-0.640028757	-0.411307244	0.298460056	6.350179194	0.729138017
322	400	-115.85325	49.400605	Highway	12.01.08	973.453369	1	0	0	1	0	0	0	0	0	0.885540805	-0.451174939	1.095504662	0.00283274	-0.767314699	-0.770032361	-0.249603787	-0.536932472	-0.066751925	0.374824306	0.164396967	-0.373509024	-0.193662452	-0.824797268	-0.280407861	-0.902368289	-1.062745849	0.683869384	-0.522517212	-0.432460287	-0.334104431	-0.358077627	0.505791594	1.236666096	-0.316598255	-0.867016833	1.22780951	-0.402775542	-0.156726939	-0.582280029	-0.89288605	-0.022730971	-0.159518146	0.436202412
323	401	-115.848663	49.405025	Highway	12.01.08	975.616211	1	0	0	1	1	1	0	0	0	0.58525548	-0.451174939	0.844871573	-0.371935576	0.184493135	0.32922074	-0.249603787	-0.141171839	-0.160511341	0.216445388	-0.42135707	-0.373509024	-0.193662452	-0.69649415	-0.636469526	-0.503217073	-0.551817586	0.26329319	-0.522517212	-0.432460287	-0.334104431	-0.358077627	-0.329447155	-0.204144667	-0.316598255	-0.348717739	0.175133388	-0.494023066	-0.156726939	0.210707717	-0.487136779	0.072841144	-0.159518146	0.010274686
324	406	-116.442325	49.11882833	Highway	12.01.08	682.176025	0	0	0	0	3	0	0	0	0	1.0109422	-0.451174939	1.200170914	-0.967971484	-0.17650089	-0.08769514	-0.249603787	1.749460876	-0.539526613	-0.423789281	-0.42135707	-0.373509024	-0.193662452	-0.472258115	0.293437068	-0.810619043	0.164258051	-0.860554389	-0.194872077	-0.109939819	-0.224371788	-0.040789361	-0.329447155	-0.204144667	-0.316598255	-0.215305232	-0.341387065	-0.162257641	-0.156726939	-1.083926393	0.945545062	0.121307248	-0.159518146	-0.397100839
325	407	-115.8605417	49.41556833	Highway	12.01.08	989.795654	0	0	0	0	2	0	0	0	0	-0.33227885	-0.451174939	0.079051718	1.366725883	0.03150806	0.152536632	-0.249603787	-0.536932472	-0.576363567	-0.486014463	-0.42135707	-0.373509024	-0.193662452	-0.898982055	-0.310770311	-0.98020095	0.264765124	0.486142934	-0.522517212	-0.432460287	-0.334104431	-0.358077627	-0.111037319	-0.204144667	-0.316598255	0.113493279	-0.341387065	-0.494023066	-0.156726939	0.419454062	0.297463949	0.057273862	-0.159518146	0.574561216
326	409	-115.8732064	49.42615237	Highway	12.01.08	992.439148	0	0	0	0	2	2	0	0	0	-0.047349753	-0.451174939	0.316867735	0.154935315	-0.024132439	0.088276822	-0.249603787	-0.536932472	-0.607951209	-0.539372483	-0.42135707	-0.373509024	-0.193662452	-0.732857774	-1.280594308	-0.133953845	1.595360812	0.496018463	0.966399044	-0.001057522	2.174121682	0.971657729	-0.329447155	-0.204144667	-0.316598255	-0.778140458	-0.341387065	-0.494023066	-0.156726939	1.902664187	-1.16741357	-0.414648918	-0.159518146	-0.397100839
327	410	-115.8746717	49.42847121	Highway	12.01.08	994.361816	0	0	0	0	2	2	0	0	0	-0.439263907	-0.451174939	-0.010243339	1.485077305	-0.276820379	-0.203555197	-0.249603787	-0.536932472	-0.590147209	-0.509297868	-0.42135707	-0.373509024	-0.193662452	-0.599725947	-0.65059116	-0.366903872	-0.248441886	1.260872938	0.92151984	0.54142653	1.019169309	-0.358077627	-0.329447155	-0.204144667	-0.316598255	-0.811491581	-0.341387065	-0.494023066	-0.156726939	0.530150983	0.61739251	-0.414648918	-0.159518146	-0.397100839
328	414	-115.8758083	49.43785667	Highway	12.01.08	1003.974854	0	0	0	0	2	0	0	0	0	0.107358748	-0.451174939	0.445995156	-0.536392243	0.585108803	0.791896082	-0.249603787	-0.536932472	-0.607951209	-0.539372483	-0.160339276	-0.065648122	-0.193662452	-0.507376694	0.597274769	-1.0534965	0.732778879	0.911475857	-0.295764309	-0.323050038	-0.037048694	-0.358077627	0.718867329	-0.204144667	-0.316598255	-0.370222199	-0.241611968	-0.494023066	-0.156726939	0.013660355	-0.377097939	0.395398349	-0.159518146	1.325236775
329	415	-115.87589	49.43917167	Highway	12.01.08	1000.370117	0	0	0	0	2	0	0	0	0	-1.101723752	-0.451174939	-0.563165323	0.58209251	1.113941335	1.402650461	-0.249603787	-0.536932472	-0.607951209	-0.539372483	-0.235561582	-0.154370069	-0.193662452	-0.475065923	-0.577756665	-0.250237526	0.269715869	0.733585203	-0.269093425	-0.139319346	-0.334104431	0.726892832	0.648087644	-0.204144667	-0.316598255	-0.684320775	-0.076666896	-0.494023066	-0.156726939	0.471497646	-0.529299403	1.971567658	-0.159518146	4.44860537
330	417	-116.4428183	49.119735	Highway	12.01.08	678.090576	0	0	0	0	0	0	0	1	0	1.28305514	-0.451174939	1.427289927	-0.965328251	0.08571328	0.215138823	-0.249603787	-0.536932472	-0.607951209	-0.539372483	-0.42135707	-0.373509024	-0.193662452	-0.34293487	-0.297035044	-0.25835357	-0.589201574	-0.860554389	0.005223167	0.020726593	-0.028533615	-0.358077627	-0.329447155	-0.204144667	-0.316598255	0.267448872	-0.341387065	-0.494023066	-0.156726939	-0.996160571	0.587806363	-0.414648918	-0.159518146	-0.397100839
331	418	-115.8726167	49.44394833	Highway	12.01.08	1005.416748	0	0	0	0	3	0	0	0	0	-0.3117335	-0.451174939	0.096199891	0.515028696	0.355625167	0.526862964	-0.249603787	-0.536932472	-0.576207337	-0.48575056	-0.42135707	-0.373509024	-0.193662452	-0.899769397	-0.432366151	-0.902506042	0.990892898	-0.860554389	-0.075931125	0.084115792	-0.334104431	0.034485448	0.605664145	-0.204144667	-0.316598255	-0.223722894	-0.341387065	-0.494023066	-0.156726939	0.078025942	0.27980878	1.283615913	-0.159518146	1.34200123
332	419	-115.8710217	49.44482667	Highway	12.01.08	1007.339355	0	0	0	0	0	7	0	0	0	0.405786834	-0.451174939	0.695078101	-0.086191245	-0.145539416	-0.051937401	-0.249603787	-0.536932472	-0.607951209	-0.539372483	-0.42135707	-0.373509024	-0.193662452	-1.183205616	-1.221960496	-0.763751094	2.128116207	-0.860554389	-0.252339577	-0.119939796	-0.334104431	-0.188147678	0.881277279	-0.204144667	-0.316598255	0.204759808	-0.341387065	-0.494023066	3.953026547	0.265946838	-0.390985037	0.099228566	-0.159518146	-0.280451633
333	421	-115.8612083	49.45056	Highway	12.01.08	1005.176514	0	0	0	0	0	7	0	0	0	-0.133435998	-0.451174939	0.245015867	-0.661688777	0.680099553	0.901601921	-0.249603787	-0.536932472	-0.607951209	-0.539372483	-0.42135707	-0.373509024	-0.193662452	-0.841279317	-0.262528041	-0.935605143	0.262493065	-0.860554389	0.610893423	-0.028277986	1.427982694	4.017324055	-0.058472171	-0.204144667	-0.316598255	0.442382409	-0.341387065	-0.494023066	-0.156726939	2.511161637	-0.171316039	-0.413599249	-0.159518146	-0.394869014
334	422	-115.859875	49.45151	Highway	12.01.08	1003.013672	0	0	0	0	5	0	0	0	0	-0.943790901	-0.451174939	-0.431346699	-0.423655435	1.329145032	1.651191524	-0.249603787	-0.536932472	-0.607951209	-0.539372483	-0.42135707	-0.373509024	-0.193662452	-0.7126561	-0.606549385	-0.543829005	1.484103398	-0.860554389	2.804684577	2.513501665	1.419875181	-0.085543037	-0.329447155	-0.204144667	-0.316598255	0.343547329	-0.341387065	-0.494023066	1.271401996	3.526057358	-0.373425168	-0.414648918	-0.159518146	-0.397100839
335	423	-115.8588567	49.45221167	Highway	12.01.08	1001.812012	0	0	0	0	0	5	0	0	0	-1.142689067	-0.451174939	-0.597357016	-0.505681318	1.407558574	1.741752167	-0.249603787	-0.536932472	-0.607951209	-0.539372483	-0.42135707	-0.373509024	-0.193662452	-1.175252605	-0.644725272	-1.127041743	2.280896294	-0.396907768	1.110507106	1.037841662	0.479367355	4.227973208	-0.329447155	-0.204144667	-0.316598255	-0.293797863	-0.245790248	-0.494023066	1.271401996	3.447861553	-0.155928016	-0.414648918	-0.159518146	-0.397100839
336	424	-115.85749	49.45326667	Highway	12.01.08	1000.370117	0	0	0	0	3	0	0	0	0	-0.74636717	-0.451174939	-0.266567019	-0.205862112	1.14744897	1.441348787	-0.249603787	-0.536932472	-0.607951209	-0.539372483	-0.42135707	-0.373509024	-0.193662452	-0.72680703	0.078713985	-1.006112931	2.133817976	0.258416725	0.979326729	1.147656619	-0.028849808	0.373279111	-0.329447155	-0.204144667	-0.316598255	-0.996982439	-0.341387065	-0.494023066	1.271401996	2.553479155	-0.120698107	-0.414648918	-0.159518146	-0.397100839
337	425	-115.8503483	49.45844	Highway	12.01.08	998.927979	0	0	0	0	2	0	0	0	0	-0.712645441	-0.451174939	-0.238421185	1.066311571	0.852366525	0.796921831	0.402910262	-0.536932472	-0.607951209	-0.539372483	-0.42135707	-0.373509024	-0.193662452	-1.01453366	-0.95159955	-0.717137957	-0.591512443	0.877279188	-0.301216515	-0.232654702	-0.224947127	-0.358077627	-0.329447155	-0.204144667	-0.316598255	2.085381751	-0.341387065	-0.494023066	-0.156726939	0.538741631	1.494241462	-0.414648918	-0.159518146	-0.397100839
338	426	-115.8456867	49.46065	Highway	12.01.08	994.602051	0	0	0	0	4	0	0	0	0	-0.151079135	-0.451174939	0.230290027	0.997594206	0.090523949	0.220694717	-0.249603787	-0.536932472	-0.607951209	-0.539372483	-0.42135707	-0.373509024	-0.193662452	-0.536881868	-1.111751349	0.014271135	0.840673038	0.349589049	-0.522517212	-0.432460287	-0.334104431	-0.358077627	-0.329447155	-0.204144667	-0.316598255	3.778717262	-0.341387065	-0.494023066	-0.156726939	-0.381893688	0.74735953	-0.414648918	-0.159518146	-0.397100839
339	427	-115.844165	49.46127333	Highway	12.01.08	994.602051	0	0	0	0	0	2	0	0	0	0.294864057	-0.451174939	0.602496427	0.305754515	0.193427943	0.339539646	-0.249603787	-0.536932472	-0.607951209	-0.539372483	-0.42135707	-0.373509024	-0.193662452	-1.101446146	-0.637377395	-1.034805034	0.741796017	0.090863694	-0.522517212	-0.432460287	-0.334104431	-0.358077627	-0.329447155	-0.204144667	-0.316598255	4.008864394	-0.341387065	-0.494023066	-0.156726939	-0.476314752	1.043488149	-0.414648918	-0.159518146	-0.397100839
340	428	-116.4436317	49.12104667	Highway	12.01.08	675.92749	0	0	0	0	5	0	0	0	0	0.717457808	-0.451174939	0.955214221	-1.027291403	0.523911916	0.721219141	-0.249603787	-0.269976762	-0.460544071	-0.290371539	-0.42135707	-0.373509024	-0.193662452	-0.26873917	0.522778785	-0.691652333	0.543029969	-0.860554389	0.015761398	-0.023012793	0.080140507	-0.358077627	-0.329447155	-0.204144667	-0.316598255	-0.055540576	-0.341387065	-0.223092882	-0.156726939	-0.480749321	0.126599349	-0.321710817	-0.159518146	-0.199494114
341	429	-115.8402	49.46269667	Highway	12.01.08	991.478027	0	0	0	0	2	0	0	0	0	1.170934341	-0.451174939	1.333708324	0.013550248	-0.67022828	-0.657906211	-0.249603787	-0.536932472	-0.607951209	-0.539372483	-0.42135707	-0.373509024	-0.193662452	-0.540920376	-0.88676842	-0.136705757	0.113015254	0.86584336	-0.522517212	-0.432460287	-0.334104431	-0.358077627	-0.329447155	-0.204144667	-0.316598255	3.657395319	-0.341387065	-0.494023066	-0.156726939	-0.541568005	0.222150802	-0.414648918	-0.159518146	-0.397100839
342	430	-115.8376476	49.4632762	Highway	12.01.08	991.237671	0	0	0	0	6	3	0	0	0	1.526217696	-0.451174939	1.630245508	-0.849651799	-0.182010813	-0.09405861	-0.249603787	-0.536932472	-0.607951209	-0.539372483	-0.42135707	-0.373509024	-0.193662452	-1.336079309	0.262132585	-1.925558269	-0.848925453	0.648198537	-0.522517212	-0.432460287	-0.334104431	-0.358077627	-0.329447155	-0.204144667	-0.316598255	2.557426386	-0.341387065	-0.494023066	-0.156726939	0.033417887	-0.090000102	-0.414648918	-0.159518146	-0.397100839
343	431	-115.8346617	49.46398	Highway	12.01.08	992.679688	0	0	0	0	0	3	0	0	0	0.576497573	-0.451174939	0.837561787	-0.549153244	0.231099934	0.383047434	-0.249603787	-0.536932472	-0.607951209	-0.539372483	-0.42135707	-0.373509024	-0.193662452	-1.005289932	-0.695182819	-0.871012164	1.325501606	0.714508415	0.113354836	0.303067081	-0.334104431	-0.358077627	-0.329447155	-0.204144667	-0.316598255	1.377397669	-0.341387065	-0.494023066	-0.156726939	1.240100951	0.230191906	-0.414648918	-0.159518146	-0.397100839
344	432	-115.8262267	49.46815333	Highway	12.01.08	978.740479	0	0	0	0	2	0	0	0	0	-0.754967605	-0.451174939	-0.273745371	-0.928377643	1.790272143	0.494991983	3.379578507	-0.536932472	-0.607951209	-0.539372483	-0.42135707	-0.373509024	-0.193662452	-0.824290405	-0.716582399	-0.619292433	0.728603608	0.553321294	0.404442306	0.639774443	-0.334104431	2.530104469	-0.329447155	-0.204144667	-0.316598255	0.10097183	-0.341387065	-0.494023066	-0.156726939	2.224687187	0.325122221	-0.414648918	-0.159518146	-0.397100839
345	434	-116.4413667	49.127975	Highway	12.01.08	660.065918	0	0	0	0	3	0	0	0	0	0.663967001	-0.451174939	0.910568129	-1.027291403	0.154644932	0.29474873	-0.249603787	-0.536932472	-0.42716442	-0.23398645	0.784546292	1.048809704	-0.193662452	-0.397017723	-0.264305133	-0.350619257	1.268148608	-0.860554389	-0.343703962	-0.374228848	-0.045353464	1.316808671	-0.329447155	-0.204144667	-0.316598255	0.058457611	-0.341387065	-0.490590442	-0.156726939	0.457966743	0.054862995	-0.207736948	-0.159518146	0.042839252
346	436	-116.4071467	49.13961833	Highway	12.01.08	680.974365	0	0	0	0	2	0	0	0	0	-0.188367796	-0.451174939	0.199167053	-0.534249901	-0.395905302	-0.341087655	-0.249603787	2.418272555	1.154776761	2.438237237	0.592781509	-0.373509024	-0.193662452	-0.337469499	-0.646627704	-0.024820524	0.812948424	-0.860554389	-0.334889307	-0.432460287	0.087605785	-0.358077627	-0.329447155	2.290386632	-0.316598255	-0.63209731	-0.341387065	0.703027663	-0.156726939	0.786482213	1.837929064	-0.307457685	3.644811455	-0.397100839
347	437	-116.4055317	49.139965	Highway	12.01.08	680.013184	0	0	0	0	2	0	0	0	0	-0.065031923	-0.451174939	0.302109315	-0.784155725	-0.1932287	-0.107014268	-0.249603787	1.068796759	1.494015901	3.011281846	0.669924846	-0.373509024	-0.193662452	-0.39693992	-0.318992364	-0.315108691	-0.034574212	-0.860554389	-0.163701763	-0.27879064	0.173774555	-0.358077627	-0.329447155	2.480140255	-0.316598255	-0.747587542	-0.341387065	0.666183889	-0.156726939	0.794752499	0.618173627	-0.414648918	-0.159518146	-0.397100839
348	438	-116.3643417	49.150515	Highway	12.01.08	708.852539	0	0	0	0	5	0	0	1	0	0.969986158	1.397082232	-0.293972325	-0.671234704	-0.935489324	-0.964259044	-0.249603787	0.769490261	0.827579216	1.885533355	-0.42135707	-0.373509024	-0.193662452	0.598189448	1.165429918	0.031542208	-1.062745849	1.454579301	-0.522517212	-0.432460287	-0.334104431	-0.358077627	-0.329447155	-0.204144667	-0.316598255	-0.67249453	2.978886148	1.033592965	-0.156726939	-1.35716287	-0.83340013	-0.1853955	-0.159518146	-0.169188839
349	442	-116.313105	49.16134	Highway	12.01.08	734.327148	0	0	0	0	2	0	0	0	0	0.747484632	-0.451174939	0.980276104	-0.162155425	-0.203245016	-0.118582219	-0.249603787	-0.536932472	-0.607951209	-0.539372483	-0.42135707	-0.373509024	-0.193662452	0.084471256	0.073004605	0.063741331	0.175197946	-0.860554389	0.559242065	0.818834775	-0.334104431	-0.358077627	-0.329447155	-0.204144667	-0.316598255	-0.607642201	-0.341387065	-0.494023066	-0.156726939	0.063323357	0.913589497	-0.354925794	-0.159518146	-0.270116418
350	443	-116.3110983	49.16146	Highway	12.01.08	737.211182	0	0	0	0	0	2	0	0	0	1.310243119	-0.451174939	1.449982368	-0.231949836	-0.504941328	-0.467014534	-0.249603787	-0.536932472	-0.607951209	-0.539372483	-0.1807061	-0.089670042	-0.193662452	-0.032146063	0.019767144	-0.055044017	-0.420661534	-0.860554389	-0.522517212	-0.432460287	-0.334104431	-0.358077627	-0.329447155	-0.204144667	-0.316598255	-0.331820904	-0.341387065	-0.494023066	-0.156726939	-0.37793985	1.323655164	-0.384721531	-0.159518146	-0.333468671
351	445	-116.308915	49.16155167	Highway	12.01.08	738.893555	0	0	0	0	0	6	0	0	0	1.336996769	-0.451174939	1.472312298	-0.457224742	-0.294882605	-0.224415456	-0.249603787	-0.536932472	-0.607951209	-0.539372483	-0.148005776	-0.051101212	-0.193662452	-0.175164379	-0.139026493	-0.14018035	-0.812706444	-0.860554389	-0.522517212	-0.432460287	-0.334104431	-0.358077627	-0.329447155	-0.204144667	-0.316598255	0.51826212	-0.341387065	-0.494023066	-0.156726939	-0.378540897	1.473260851	-0.414648918	-0.159518146	-0.397100839
352	446	-116.2745883	49.161585	Highway	12.01.08	778.307129	0	0	0	0	0	0	0	1	0	1.060476592	-0.451174939	1.241514785	-1.027291403	0.351653936	0.522276547	-0.249603787	-0.536932472	-0.607951209	-0.539372483	-0.42135707	-0.373509024	-0.193662452	-0.222223932	0.737032356	-0.769246074	0.576836958	-0.860554389	-0.422299201	-0.31653588	-0.334104431	-0.358077627	-0.329447155	-0.204144667	-0.316598255	2.595783426	-0.341387065	-0.494023066	-0.156726939	1.9117888	-0.819246179	-0.414648918	-0.159518146	-0.397100839
353	447	-116.2638967	49.16145333	Highway	12.01.08	789.362305	0	0	0	0	0	3	0	0	0	-1.324165435	-0.451174939	-0.748826232	-0.605453923	1.796685972	2.191159583	-0.249603787	1.492913968	-0.121086634	0.283041818	-0.42135707	-0.373509024	-0.193662452	-0.833396052	-0.119753103	-1.017687625	1.662892024	-0.860554389	0.622562874	0.23240245	0.947691472	0.035610429	-0.329447155	-0.204144667	-0.316598255	-0.914529069	-0.341387065	-0.494023066	1.929088318	2.954896306	0.113119502	-0.414648918	-0.159518146	-0.397100839
354	448	-116.260925	49.16128667	Highway	12.01.08	790.563965	0	0	0	0	0	2	0	0	0	0.189474369	-0.451174939	0.514532943	-0.63403463	0.889831331	1.143823407	-0.249603787	-0.536932472	-0.607951209	-0.539372483	-0.42135707	-0.373509024	-0.193662452	-0.575388779	-0.120888336	-0.677887169	-0.175256122	-0.860554389	0.59420852	0.225159575	0.898035953	0.159497638	-0.329447155	-0.204144667	-0.316598255	0.137569504	-0.341387065	-0.494023066	1.929088318	2.139207957	-0.609663326	-0.414648918	-0.159518146	-0.397100839
355	449	-116.2472033	49.155465	Highway	12.01.08	773.02002	0	0	0	0	0	5	0	0	0	-1.04722298	-0.451174939	-0.517676264	-0.747690296	2.574890671	0.720119389	4.843141722	-0.536932472	-0.607951209	-0.539372483	-0.42135707	-0.373509024	-0.193662452	-0.483328156	-1.45497659	0.306877727	-0.705090253	-0.860554389	0.418256541	0.041734139	0.858976169	0.40603584	-0.329447155	-0.204144667	-0.316598255	-0.532412476	-0.341387065	-0.494023066	-0.156726939	0.421777867	-1.263304059	5.158590779	-0.159518146	-0.397100839
356	450	-116.2374233	49.14944	Highway	12.01.08	785.757324	0	0	0	0	0	1	0	0	0	0.347787745	-0.451174939	0.646669173	-0.353953228	0.089474488	0.219482683	-0.249603787	-0.536932472	-0.607951209	-0.539372483	0.157919704	0.309726658	-0.193662452	-1.035572437	-0.456559277	-1.065310014	2.598607135	-0.860554389	0.51818518	0.399084618	0.389218943	-0.358077627	-0.329447155	-0.204144667	-0.316598255	0.235630618	-0.341387065	-0.494023066	-0.156726939	-0.320263758	-0.077681747	-0.348368824	-0.159518146	-0.34344686
357	451	-116.2368417	49.14909833	Highway	12.01.08	787.679932	1	0	0	0	0	0	1	0	0	0.434627647	-0.451174939	0.719150081	-0.551035563	0.147686874	0.286712793	-0.249603787	-0.536932472	-0.607951209	-0.539372483	0.426745022	0.626796247	-0.193662452	-0.256528988	-0.818395932	0.192763776	2.143436996	-0.860554389	0.280214271	0.085877183	0.46294117	-0.358077627	-0.329447155	-0.204144667	-0.316598255	0.194749697	-0.341387065	-0.494023066	-0.005134952	-0.120604418	-0.005316683	0.496134257	-0.159518146	1.159110085
358	452	-116.2336	49.14709	Highway	12.01.08	794.40918	0	0	0	0	0	2	0	0	0	-0.510479405	-0.451174939	-0.069683341	-0.110957317	0.762040142	0.996235989	-0.249603787	-0.536932472	-0.607951209	-0.539372483	2.162221331	2.673726817	-0.193662452	-0.057508296	0.550473718	-0.431990676	0.900530775	-0.860554389	-5.11329E-05	-0.089607965	0.173999281	-0.029645139	-0.329447155	-0.204144667	-0.316598255	0.263205744	-0.341387065	-0.494023066	-0.156726939	0.020362635	0.126745709	-0.318729299	-0.159518146	-0.271042976
359	454	-116.2221583	49.14262	Highway	12.01.08	802.099609	0	0	0	0	5	0	0	0	0	0.189474626	-0.451174939	0.514533159	-0.54501966	0.715873906	0.942918107	-0.249603787	-0.536932472	-0.486440813	-0.334116458	0.803512269	0.631263582	-0.193662452	-0.635253044	0.005383101	-0.838315908	0.775893569	-0.860554389	-0.473999257	-0.376338487	-0.334104431	-0.358077627	-0.329447155	0.713293463	-0.316598255	-0.167389747	-0.341387065	-0.494023066	-0.156726939	0.004057267	2.017621256	-0.414648918	-0.159518146	-0.397100839
360	457	-116.2058717	49.13660333	Highway	12.01.08	794.168945	0	0	0	0	0	2	0	0	0	0.808651013	-0.451174939	1.031328613	-0.278007448	0.27090128	0.429014436	-0.249603787	-0.536932472	-0.607951209	-0.539372483	-0.42135707	-0.373509024	-0.193662452	-0.026092457	1.052154745	-0.715528133	-0.986949241	-0.860554389	-0.522517212	-0.432460287	-0.334104431	-0.327608049	-0.329447155	-0.204144667	-0.316598255	3.009730339	-0.341387065	-0.494023066	-0.156726939	-0.285454107	-0.285975609	-0.414648918	-0.159518146	-0.397100839
361	458	-116.20416	49.13597833	Highway	12.01.08	794.649414	0	0	0	0	0	4	0	1	0	0.501594994	-0.451174939	0.775044364	0.270038189	0.218007365	0.367926685	-0.249603787	-0.536932472	-0.607951209	-0.539372483	-0.42135707	-0.373509024	-0.193662452	-0.071131733	0.35953468	-0.326266966	-1.062745849	-0.860554389	-0.522517212	-0.432460287	-0.334104431	-0.358077627	-0.329447155	-0.204144667	-0.316598255	2.897573845	-0.341387065	-0.494023066	-0.156726939	-0.571932843	0.641095792	-0.414648918	-0.159518146	-0.397100839
362	459	-116.188	49.1273	Highway	12.01.08	846.319824	0	0	0	0	0	4	0	0	0	2.119156712	-0.451174939	2.125141945	-0.925068813	-0.826602525	-0.838504508	-0.249603787	-0.536932472	-0.607951209	-0.539372483	-0.42135707	-0.373509024	-0.193662452	-0.365934954	0.462718361	-0.780496821	-0.591457024	-0.860554389	-0.522517212	-0.432460287	-0.334104431	-0.358077627	-0.329447155	-0.204144667	-0.316598255	0.202515858	-0.341387065	-0.494023066	-0.156726939	-1.27244541	0.143683906	-0.414648918	-0.159518146	-0.397100839
363	461	-116.1650217	49.106165	Highway	12.01.08	901.114746	0	0	0	0	2	0	0	1	0	0.843176439	-0.451174939	1.060145253	-0.575377656	0.212919058	0.262011377	-0.034618304	-0.536932472	-0.607951209	-0.539372483	-0.42135707	-0.373509024	-0.193662452	-0.703755534	-0.246095371	-0.765515163	0.493634942	-0.720704304	-0.443827098	-0.432460287	-0.157241481	0.25486978	-0.329447155	-0.204144667	-0.316598255	0.253006172	-0.341387065	-0.494023066	-0.156726939	-0.788684106	2.378964972	-0.414648918	-0.159518146	-0.397100839
364	462	-116.1641083	49.10541167	Highway	12.01.08	901.595215	0	0	0	0	2	0	0	0	0	0.699610554	-0.451174939	0.940318014	-0.262337266	0.261572278	0.418240272	-0.249603787	-0.536932472	-0.607951209	-0.539372483	-0.024087471	-0.301076617	-0.193662452	-0.715972185	-0.600521385	-0.552089852	-0.834919653	-0.677059953	-0.260914029	-0.181581476	-0.233602403	-0.358077627	-0.329447155	0.621984016	-0.316598255	-0.221673767	-0.341387065	-0.494023066	-0.156726939	-0.729450659	2.542177269	-0.414648918	-0.159518146	-0.397100839
365	463	-116.15967	49.10167833	Highway	12.01.08	894.866211	0	0	0	0	2	0	0	0	0	-1.449931136	-0.451174939	-0.85379655	1.294324325	1.594864556	-0.405262063	4.829256366	-0.536932472	-0.607951209	-0.539372483	0.368429321	0.558015019	-0.193662452	-0.469898095	-0.587380641	-0.237214889	-0.767334226	-0.860554389	-0.522517212	-0.432460287	-0.334104431	-0.358077627	-0.329447155	-0.204144667	-0.316598255	0.47673598	-0.341387065	-0.494023066	-0.156726939	-0.836874271	-0.326138706	4.436324321	-0.159518146	0.41216752
366	464	-116.15737	49.09596167	Highway	12.01.08	895.106445	0	0	0	0	1	0	0	0	0	-1.475975168	-0.451174939	-0.875534197	0.119200655	2.245533812	1.13866244	3.126243533	-0.536932472	-0.607951209	-0.539372483	-0.050129259	0.064340546	-0.193662452	-0.217072955	0.02802339	-0.303415066	-0.24961431	0.548457017	0.257301661	0.138339867	0.309504596	-0.358077627	-0.329447155	-0.204144667	-0.316598255	0.491556903	-0.341387065	-0.494023066	-0.156726939	-0.403501308	-1.263304059	5.004157028	-0.159518146	3.21272011
367	466	-116.1504467	49.09371	Highway	12.01.08	898.230713	0	0	0	0	0	5	0	0	0	1.620658904	-0.451174939	1.709070845	-0.570928345	-0.733104101	-0.730522174	-0.249603787	-0.536932472	-0.607951209	-0.539372483	-0.42135707	-0.373509024	-0.193662452	-0.263250643	-0.000964554	-0.345331587	-0.508796646	-0.860554389	-0.143371614	0.006105875	-0.334104431	0.444279325	-0.329447155	-0.204144667	-0.316598255	-0.827335033	-0.341387065	-0.494023066	-0.156726939	-1.14175039	0.229337852	-0.079252593	-0.159518146	0.316025085
368	467	-116.149335	49.092865	Highway	12.01.08	897.990479	0	0	0	0	9	0	0	0	0	1.924758917	-0.451174939	1.962887863	-1.027291403	-0.75307258	-0.753583985	-0.249603787	-0.536932472	-0.607951209	-0.539372483	-0.42135707	-0.373509024	-0.193662452	-0.073276738	0.296520115	-0.288285852	-0.671728287	-0.860554389	0.140117039	0.158682602	0.006594569	0.072992739	-0.329447155	-0.204144667	-0.316598255	-0.548121533	-0.341387065	-0.494023066	-0.156726939	-1.029205548	-0.008975149	-0.414648918	-0.159518146	-0.397100839
369	468	-116.1470745	49.08218071	Highway	12.01.08	881.407837	1	0	0	1	0	2	0	0	0	0.699033572	-0.451174939	0.939836436	-0.875894203	0.250664601	0.405642878	-0.249603787	-0.103668493	-0.518623381	-0.388479427	-0.42135707	-0.373509024	-0.193662452	-0.809394502	-0.56500698	-0.697857159	0.324436336	0.441690059	-0.041230497	-0.249397307	0.391926305	0.726839128	-0.329447155	-0.204144667	-0.316598255	-0.524447319	-0.341387065	-0.494023066	-0.156726939	-0.049914764	-0.448433898	-0.414648918	-0.159518146	-0.397100839
370	469	-116.1409167	49.07550167	Highway	12.01.08	852.568604	0	0	0	0	2	0	0	0	0	-1.27962002	-0.451174939	-0.711646409	-0.136978619	0.13084332	0.267259993	-0.249603787	-0.536932472	0.687977461	1.649717308	1.690396158	2.117226353	-0.193662452	2.488011088	5.314343834	-0.171206444	0.619044274	-0.860554389	0.338118791	-0.067943305	0.891970059	5.232094864	-0.329447155	-0.204144667	-0.316598255	-0.776662636	0.417282922	0.470200023	-0.156726939	0.932568316	-0.203109705	-0.245503234	5.843640055	-0.397100839
371	470	-116.1330183	49.07686333	Highway	12.01.08	855.452393	0	0	0	0	2	0	0	0	0	1.473924846	-0.451174939	1.586599291	-1.027291403	-0.610481146	-0.588903604	-0.249603787	-0.278501483	0.566569779	1.444634788	-0.42135707	-0.373509024	-0.193662452	-0.937318489	-0.488982585	-0.915194513	-0.681133594	-0.860554389	-0.522517212	-0.432460287	-0.334104431	-0.358077627	-0.329447155	-0.204144667	-0.316598255	-0.590527172	-0.341387065	0.218424242	-0.156726939	-0.541999869	0.192258921	-0.365746922	-0.159518146	-0.293124503
372	473	-116.08179	49.09154833	Highway	12.01.08	868.67041	0	0	0	0	3	0	0	0	0	-2.390164642	-0.451174939	-1.638562268	-1.027291403	3.564737351	4.233101129	-0.249603787	2.293528678	0.384921616	1.13779372	-0.42135707	-0.373509024	-0.193662452	-0.540177799	-0.448038921	-0.419793897	-1.022250487	-0.860554389	-0.309034049	-0.432460287	0.145717752	0.200277229	-0.329447155	-0.204144667	-0.316598255	-0.379267818	-0.341387065	0.824738337	-0.156726939	3.051379722	-0.366088884	-0.263953139	3.564008659	-0.357452336
373	474	-116.0797533	49.09344833	Highway	12.01.08	867.949463	0	0	0	0	1	0	0	0	0	-0.910917621	-0.451174939	-0.403909022	-0.193242623	2.2695757	2.737305014	-0.249603787	-0.536932472	-0.607951209	-0.539372483	-0.42135707	-0.373509024	-0.193662452	-0.720948905	-0.165073875	-0.840569131	-0.967599827	-0.860554389	-0.337887475	-0.218894956	-0.334104431	-0.011079797	-0.329447155	-0.204144667	-0.316598255	0.226288442	-0.341387065	-0.494023066	-0.156726939	1.984393708	-0.171999825	0.258752102	-0.159518146	0.933706596
374	475	-116.05715	49.10877167	Highway	12.01.08	876.601074	0	0	0	0	0	6	0	0	0	-1.252945372	-0.451174939	-0.68938242	-0.459246971	2.72809958	0.682688876	5.303834226	-0.536932472	-0.607951209	-0.539372483	-0.00630319	0.116031785	-0.193662452	-0.870608483	0.821057361	-1.675737258	0.454823333	-0.860554389	-0.522517212	-0.432460287	-0.334104431	-0.358077627	-0.329447155	-0.204144667	-0.316598255	1.187860019	2.021948133	-0.494023066	-0.156726939	0.545501406	-1.263304059	-0.414648918	-0.159518146	-0.397100839
375	476	-116.0478183	49.11729	Highway	12.01.08	881.647949	0	0	0	0	0	5	0	0	0	-1.195768197	-0.451174939	-0.641659502	0.920683149	1.193206467	1.494194613	-0.249603787	0.24299578	0.027075992	0.533318935	-0.42135707	-0.373509024	-0.193662452	-0.712538827	-0.122896741	-0.856825271	-0.626077133	-0.860554389	-0.361116399	-0.24576437	-0.334104431	-0.358077627	-0.329447155	-0.204144667	-0.316598255	-0.854111621	-0.341387065	-0.018928454	-0.156726939	0.617787678	-1.224567547	-0.200266451	-0.159518146	0.058723161
376	477	-116.0234417	49.14299	Highway	12.01.08	899.432373	0	0	0	0	3	0	0	0	0	1.291116551	2.324013185	-0.758134169	-0.453565426	-0.661702565	-0.648059772	-0.249603787	0.137324099	-0.526939995	-0.402527896	0.309191962	0.48814673	-0.193662452	-0.252018036	1.025792719	-0.995364149	-1.062745849	1.103886588	-0.522517212	-0.432460287	-0.334104431	-0.358077627	-0.329447155	-0.204144667	-0.316598255	0.028177433	-0.341387065	-0.494023066	-0.156726939	-0.869505935	0.746894905	-0.414648918	-0.159518146	-0.397100839
377	478	-116.01137	49.15514833	Highway	12.01.08	920.100586	1	0	0	1	0	0	0	0	0	-0.602475652	-0.451174939	-0.146467991	0.397383597	1.189372546	1.489766776	-0.249603787	-0.536932472	-0.607951209	-0.539372483	0.230188986	0.394965621	-0.193662452	0.986228959	2.648615885	-0.418825715	-0.715176941	-0.860554389	-0.522517212	-0.432460287	-0.334104431	-0.358077627	-0.329447155	-0.204144667	-0.316598255	0.763527198	-0.341387065	-0.422778336	-0.156726939	1.722841928	-0.371818959	-0.414648918	-0.159518146	-0.397100839
378	479	-116.0071583	49.19010667	Highway	12.01.08	914.33252	0	0	0	0	1	0	0	0	0	-0.37299951	2.212397982	-2.058922209	-0.421295087	-0.189785462	-0.103037635	-0.249603787	1.176478399	0.52912125	1.381376529	-0.42135707	-0.373509024	-0.193662452	-0.184539705	0.080272634	-0.294490641	-0.617351631	0.775061719	-0.244104078	-0.110413611	-0.334104431	-0.358077627	2.491897573	-0.204144667	-0.316598255	-0.695955016	-0.126048305	1.43038803	-0.156726939	-0.822855925	0.604151956	0.808637317	-0.159518146	2.20387318
379	480	-115.9968333	49.2031	Highway	12.01.08	925.147461	0	0	0	0	4	0	0	0	0	0.60042951	2.575737629	-1.533455967	-0.1680514	-0.655722179	-0.641152959	-0.249603787	-0.536932472	0.522554517	1.370283967	1.185984949	0.116245937	-0.193662452	-0.917876808	-0.782428886	-0.69964728	-0.747617868	0.88679213	-0.522517212	-0.432460287	-0.334104431	-0.358077627	-0.329447155	2.728144091	-0.316598255	-0.894250454	-0.340511776	0.422486278	-0.156726939	-0.034329463	0.885057137	-0.414648918	-0.159518146	-0.397100839
380	482	-115.9713783	49.206595	Highway	12.01.08	924.426514	0	0	0	0	5	0	0	0	0	0.959523581	2.389316767	-1.086482218	0.586294142	-0.721290432	-0.71687844	-0.249603787	-0.536932472	-0.582859207	-0.496986935	-0.42135707	-0.373509024	-0.193662452	-0.519487728	-1.438432139	0.248645871	-0.994164376	0.639433898	-0.522517212	-0.432460287	-0.334104431	-0.358077627	-0.329447155	-0.204144667	-0.316598255	0.164357784	-0.192105874	-0.381085548	-0.156726939	-0.889926458	-0.136915808	-0.375981372	1.212833711	-0.397100839
381	484	-115.9584783	49.21163667	Highway	12.01.08	942.691406	0	0	0	0	3	0	0	0	0	1.81089111	2.381217344	-0.369490645	-0.562329119	-0.77465398	-0.778508575	-0.249603787	-0.536932472	-0.515692606	-0.383528745	-0.42135707	-0.373509024	-0.193662452	0.138677202	-0.368284411	0.420698382	-1.062745849	-0.860554389	-0.522517212	-0.432460287	-0.334104431	-0.358077627	-0.329447155	-0.204144667	-0.316598255	-0.217296445	-0.341387065	-0.494023066	-0.156726939	-0.726976094	0.141844961	0.221117106	-0.159518146	0.954676743
382	486	-115.9433483	49.21649333	Highway	12.01.08	965.522461	0	0	0	0	2	0	0	0	0	1.604402906	2.598808999	-0.7137141	-0.111011843	-0.778770169	-0.783262406	-0.249603787	-0.536932472	-0.607951209	-0.539372483	-0.42135707	-0.373509024	-0.193662452	-0.565685089	0.07623514	-0.792766328	-1.062745849	-0.860554389	-0.522517212	-0.432460287	-0.334104431	-0.358077627	-0.329447155	-0.204144667	-0.316598255	-0.075884012	-0.341387065	-0.494023066	-0.156726939	-0.88988518	1.803540276	-0.414648918	-0.159518146	-0.397100839
383	488	-115.9233883	49.22172667	Highway	12.01.08	949.901367	0	0	0	0	5	0	0	0	0	1.568040311	2.371780914	-0.564732076	-0.762889843	-0.284447476	-0.212363813	-0.249603787	-0.536932472	-0.607951209	-0.539372483	-0.42135707	-0.373509024	-0.193662452	-0.356998056	-0.60078937	-0.080163296	-1.062745849	-0.151228982	-0.522517212	-0.432460287	-0.334104431	-0.358077627	-0.329447155	-0.204144667	-0.316598255	-0.05649918	-0.341387065	-0.494023066	-0.156726939	-0.949352281	0.758619728	0.099272921	-0.159518146	0.515537213
384	489	-115.92079	49.22242167	Highway	12.01.08	948.939941	0	0	0	0	4	0	0	0	0	1.76456624	2.370827576	-0.399948694	-0.649811786	-0.602125072	-0.579253084	-0.249603787	-0.536932472	-0.607951209	-0.539372483	-0.42135707	-0.373509024	-0.193662452	-0.637748197	-0.484524475	-0.524394703	-1.062745849	-0.054972941	-0.522517212	-0.432460287	-0.334104431	-0.358077627	-0.329447155	-0.204144667	-0.316598255	-0.132471434	-0.341387065	-0.389132327	-0.156726939	-0.971824181	0.145521311	0.0288806	-0.159518146	0.090115897
385	491	-115.9142383	49.22397167	Highway	12.01.08	945.575195	0	0	0	0	3	0	0	0	0	1.93113317	2.360677213	-0.25290575	-0.941328425	-0.609458213	-0.587722208	-0.249603787	-0.536932472	-0.576774534	-0.486708672	-0.42135707	-0.373509024	-0.193662452	-0.478385973	-0.057677174	-0.591336294	-1.062745849	0.058607233	-0.522517212	-0.432460287	-0.334104431	-0.358077627	-0.329447155	-0.204144667	-0.316598255	-0.80491663	-0.341387065	-0.488431771	-0.156726939	-0.527208128	0.790598226	-0.414648918	-0.159518146	-0.397100839
386	492	-115.8775267	49.23634	Highway	12.01.08	943.652588	0	0	0	0	2	0	0	0	0	1.005466392	-0.451174939	1.195600531	-0.593493259	-0.402116429	-0.348260952	-0.249603787	-0.536932472	-0.607951209	-0.539372483	2.276530357	2.808550114	-0.193662452	-0.602548578	-0.40283847	-0.531025623	-1.062745849	1.1183294	-0.522517212	-0.432460287	-0.334104431	-0.358077627	-0.329447155	-0.204144667	-0.316598255	0.871844236	-0.341387065	-0.494023066	-0.156726939	-0.183392028	1.003742397	-0.414648918	-0.159518146	-0.397100839
387	493	-115.8704767	49.23805167	Highway	12.01.08	957.591797	0	0	0	0	1	0	0	0	0	0.810559297	-0.451174939	1.032921362	-0.65146449	-0.363597575	-0.303775114	-0.249603787	0.169507943	0.414324493	1.187461219	-0.180726306	-0.373509024	1.95524038	-0.785109442	-0.344877166	-0.808469822	-0.592560316	1.072318301	-0.522517212	-0.432460287	-0.334104431	-0.358077627	-0.329447155	-0.204144667	-0.316598255	-0.475070631	-0.341387065	0.22252766	-0.156726939	-0.267906994	1.134795459	-0.414648918	-0.159518146	-0.397100839
388	495	-115.8591367	49.24493333	Highway	12.01.08	953.265869	0	0	0	0	6	0	0	0	0	-0.156761537	-0.451174939	0.22554721	-0.492381452	-0.176373303	-0.087547789	-0.249603787	1.053863409	0.647819132	1.581881639	0.254398095	-0.373509024	5.841028051	-0.400294665	0.241294869	-0.682286345	-0.428526089	0.857444018	-0.522517212	-0.432460287	-0.334104431	-0.358077627	1.220584165	-0.204144667	-0.316598255	-0.214721806	-0.341387065	0.35216098	-0.156726939	-0.486702971	-0.058306589	2.942963123	-0.159518146	2.867412529
389	496	-115.8334983	49.28939	Highway	12.01.08	942.931641	0	0	0	0	2	0	0	0	0	-2.005077686	-0.451174939	-1.317149513	-0.46102071	-0.787651858	-0.793519964	-0.249603787	-0.536932472	2.01394393	-0.539372483	-0.42135707	-0.373509024	-0.193662452	-0.682048625	-0.808707242	-0.372714512	2.799879772	1.05569758	8.962190545	10.18929642	0.344834204	-0.358077627	-0.329447155	-0.204144667	2.559201405	-0.565446575	-0.341387065	1.888506963	-0.156726939	-0.341518278	0.483411201	-0.414648918	-0.159518146	-0.397100839
390	497	-115.8289283	49.29636167	Highway	12.01.08	954.948242	0	0	0	0	7	0	0	0	0	-0.097000054	2.943138306	-2.40577938	-0.801457765	-0.374556605	-0.316431815	-0.249603787	0.579460607	2.706930058	-0.539372483	-0.42135707	-0.373509024	-0.193662452	-0.723748874	-0.248694432	-0.790106998	-1.062745849	0.793084508	-0.522517212	-0.432460287	-0.334104431	-0.358077627	-0.329447155	-0.204144667	3.319296362	-0.611174408	0.365688633	2.921753682	-0.156726939	-1.129541979	-1.034309266	-0.414648918	-0.159518146	-0.397100839
391	500	-115.8290133	49.30396833	Highway	12.01.08	947.497803	0	0	0	0	2	0	0	0	0	0.757522739	0.441872933	0.283225772	-0.970495771	0.322133136	0.488182657	-0.249603787	-0.486844507	-0.407530183	-0.241092642	-0.42135707	-0.373509024	-0.193662452	-0.814701154	-0.246304277	-0.911181312	1.003440686	0.413517894	-0.522517212	-0.432460287	-0.334104431	-0.358077627	0.158685504	-0.204144667	-0.290448423	-0.052699119	-0.162219363	-0.494023066	-0.156726939	-1.13966013	-0.549135229	-0.414648918	-0.159518146	-0.397100839
392	502	-115.8293317	49.30887833	Highway	12.01.08	948.699707	0	0	0	0	0	2	0	0	0	0.450744728	-0.451174939	0.732602199	-0.922768829	0.424515112	0.606424703	-0.249603787	-0.536932472	-0.607951209	-0.539372483	-0.42135707	-0.373509024	-0.193662452	-0.488950491	-0.2175727	-0.501692375	0.979391655	-0.860554389	1.600015357	1.508800268	0.664476462	-0.249020986	-0.329447155	-0.204144667	-0.316598255	-0.85680079	-0.341387065	-0.494023066	-0.156726939	-0.685784673	0.549775672	-0.414648918	-0.159518146	-0.397100839
393	503	-115.8289567	49.31171667	Highway	12.01.08	965.762939	0	0	0	0	4	6	0	0	0	-0.568834097	-0.451174939	-0.118389074	2.244272841	-0.77643422	-0.780564594	-0.249603787	-0.536932472	-0.607951209	-0.539372483	-0.42135707	-0.373509024	-0.193662452	-0.553411142	-0.416226509	-0.457782329	-0.439902423	-0.860554389	1.43076543	-0.432460287	4.056070097	0.602805844	-0.329447155	-0.204144667	-0.316598255	0.21305574	-0.341387065	-0.494023066	-0.156726939	-0.840406468	0.653462064	-0.414648918	-0.159518146	-0.397100839
394	504	-115.828077	49.319127	Highway	12.01.08	972.732178	0	0	0	0	3	3	0	0	0	-0.255485526	-0.451174939	0.143147252	-0.353852226	-0.341767809	-0.278563683	-0.249603787	0.188701352	0.449100793	-0.539372483	0.402245883	-0.373509024	-0.193662452	-0.867554232	-0.612417858	-0.743591831	-0.435602249	0.489755191	0.904098283	-0.169561207	2.361509054	3.784885496	-0.329447155	1.821715888	0.842818742	-0.11557205	-0.341387065	-0.068916173	-0.156726939	1.15080613	-0.824210119	-0.414648918	-0.159518146	-0.397100839
395	505	-115.8282883	49.32085167	Highway	12.01.08	977.779053	0	0	0	0	3	0	0	0	0	-0.103209672	-0.451174939	0.270244264	-0.971462322	-0.097300003	0.003774816	-0.249603787	0.104859747	0.307796175	-0.539372483	1.411298394	-0.373509024	-0.193662452	-0.13215677	1.171303068	-0.932059591	-0.31338052	0.418329736	0.588617772	-0.432460287	2.163269169	3.539373891	-0.329447155	4.303736711	0.687830174	-0.10425661	-0.042824684	0.002533939	-0.156726939	1.097202882	-1.154508852	-0.414648918	-0.159518146	-0.397100839
396	508	-115.8267233	49.32705167	Highway	12.01.08	984.027832	0	0	0	0	3	0	0	0	0	-0.798152162	-0.451174939	-0.309789353	-1.027291403	0.267936005	0.425589809	-0.249603787	0.501319579	1.781387817	-0.539372483	1.681414167	0.258714052	-0.193662452	0.156072835	1.629065756	-0.849664305	0.424741328	1.314638674	0.093506372	0.28010792	-0.334104431	-0.358077627	-0.329447155	3.649662804	2.304124541	-0.420078845	6.181709657	2.373100499	-0.156726939	-0.783673749	-0.808871888	-0.414648918	-0.159518146	-0.397100839
397	510	-115.8218167	49.33396	Highway	12.01.08	973.212891	0	0	0	0	2	0	0	0	0	0.052257577	-0.451174939	0.400004974	-1.027291403	-0.538028468	-0.505227228	-0.249603787	0.454957138	1.549428505	-0.539372483	3.256718082	1.69357923	-0.193662452	-0.363606724	0.171020983	-0.588571948	-1.062745849	1.145669857	-0.522517212	-0.432460287	-0.334104431	-0.358077627	-0.329447155	4.532131801	2.049702272	-1.01186665	1.899317563	1.384468392	-0.156726939	-0.084237315	-1.20852526	-0.414648918	-0.159518146	-0.397100839
398	511	-115.8226367	49.33613333	Highway	12.01.08	980.903564	0	0	0	0	0	4	0	0	0	0.155216319	-0.451174939	0.485939469	-0.857133029	-0.21610876	-0.133438696	-0.249603787	0.355543507	1.016479842	-0.539372483	2.135038665	2.010825872	-0.193662452	-0.533942451	0.27504333	-0.879773362	-1.062745849	1.010514936	-0.522517212	-0.432460287	-0.334104431	-0.358077627	-0.329447155	1.111463153	1.465142821	-0.263469416	0.039239337	0.720450535	-0.156726939	0.126503256	-1.070019343	-0.414648918	-0.159518146	-0.397100839
399	512	-115.824005	49.33963833	Highway	12.01.08	993.400635	0	0	0	0	2	0	0	0	0	0.519253847	-0.451174939	0.789783323	-0.890945394	0.055580555	0.180338215	-0.249603787	0.554991071	0.136138124	-0.539372483	0.895131957	1.179241434	-0.193662452	-0.065301453	1.295051209	-0.924323497	-1.062745849	0.901608118	-0.522517212	-0.432460287	-0.334104431	-0.358077627	-0.329447155	-0.204144667	0.499548745	-0.070576139	-0.192105874	0.234928147	-0.156726939	0.295832382	-1.200084774	-0.414648918	-0.159518146	-0.397100839
400	514	-115.8221	49.351855	Highway	12.01.08	973.453369	0	0	0	0	5	0	0	0	0	-0.33435058	-0.451174939	0.077322549	-0.889635056	-0.412691009	-0.360473649	-0.249603787	0.162585303	2.848969501	-0.539372483	0.975061141	1.273514972	-0.193662452	-0.679350641	-0.429036649	-0.614994069	-0.765723288	1.51825837	-0.522517212	-0.432460287	-0.334104431	-0.358077627	-0.329447155	-0.204144667	3.475090915	-0.555021854	5.223084799	3.034095172	-0.156726939	-1.247693944	-1.263304059	-0.414648918	-0.159518146	-0.397100839
401	516	-115.823975	49.36898	Highway	12.01.08	963.359619	0	0	0	0	4	0	0	0	0	-0.128313121	-0.451174939	0.249291675	-0.861263117	-0.664927247	-0.651783992	-0.249603787	0.649328478	2.665480713	-0.539372483	0.19936069	0.358604778	-0.193662452	1.094571518	3.802498769	-1.023549256	-0.52497543	1.096231167	-0.522517212	-0.432460287	-0.334104431	-0.358077627	-0.329447155	-0.204144667	3.27383306	-0.50633646	0.656221954	2.503229488	-0.156726939	-0.914878523	-1.263304059	-0.414648918	-0.159518146	-0.397100839
402	518	-115.82435	49.37253167	Highway	12.01.08	941.72998	0	0	0	0	4	0	0	0	0	-1.03919409	-0.451174939	-0.510974952	1.546168737	-0.460506666	-0.415696465	-0.249603787	-0.536932472	0.084802814	-0.083713776	0.236239222	-0.373509024	3.728180756	-0.134416808	1.300808978	-1.018880805	-0.603024208	0.97049513	-0.522517212	-0.432460287	-0.334104431	2.886186051	0.915800341	0.333150315	0.147372411	-0.863930501	-0.341387065	0.338835777	-0.156726939	-0.712712016	-0.1405168	0.086256198	-0.159518146	0.667932966
403	519	-115.8585017	49.39917333	Highway	21.01.08	964.801514	0	0	0	0	0	5	0	0	0	0.647673476	-0.451174939	0.896968742	-0.610876338	-0.703386597	-0.696201109	-0.249603787	-0.536932472	1.174050867	2.470795161	-0.42135707	-0.373509024	-0.193662452	-1.05903252	-0.510716088	-1.061075663	0.171355463	0.259001212	-0.522517212	-0.432460287	-0.334104431	0.366226297	0.297869178	-0.204144667	-0.316598255	-1.027843641	0.057418947	-0.066554681	-0.156726939	-0.198146517	-0.57536043	-0.414641438	-0.159518146	-0.397084936
404	520	-115.8525967	49.400705	Highway	21.01.08	974.654785	0	0	0	0	0	2	0	0	0	0.727641799	-0.451174939	0.963714288	0.301321252	-0.868217062	-0.886565585	-0.249603787	-0.536932472	-0.058686221	0.388448938	0.050556221	-0.373509024	-0.193662452	-0.539298062	0.250828652	-0.871133279	-1.062745849	0.608237607	-0.522517212	-0.432460287	-0.334104431	-0.358077627	0.701329085	0.956645881	-0.316598255	-0.885584811	1.449987219	-0.402775542	-0.156726939	-0.619396511	-0.661984493	-0.022730971	-0.159518146	0.436202412
405	521	-115.849245	49.40288333	Highway	21.01.08	977.058105	0	0	0	0	2	0	0	0	0	0.028552545	-0.451174939	0.380219574	0.935308461	-0.314133195	-0.246648169	-0.249603787	-0.536932472	-0.2933712	-0.007982212	-0.42135707	-0.373509024	-0.193662452	-0.764371944	-0.035088734	-0.981795815	-0.263236726	0.35381624	-0.522517212	-0.432460287	-0.334104431	-0.358077627	0.5124523	-0.204144667	-0.316598255	-0.628428919	1.748470842	-0.494023066	-0.156726939	-0.449900057	-0.333152242	2.175273756	-0.159518146	0.323584608
406	522	-115.8488967	49.40357	Highway	21.01.08	976.577393	0	0	0	0	0	1	0	0	0	0.489533154	-0.451174939	0.764976952	0.649741595	-0.520564577	-0.485057993	-0.249603787	-0.536932472	-0.380313052	-0.154844863	-0.42135707	-0.373509024	-0.193662452	-0.79105493	-0.304958206	-0.842129518	-0.239162663	0.104012681	-0.522517212	-0.432460287	-0.334104431	-0.358077627	0.313700895	-0.204144667	-0.316598255	-0.241231723	1.392422469	-0.494023066	-0.156726939	-0.35361083	-0.706091451	2.104692051	-0.159518146	0.184000756
407	525	-115.8543433	49.412275	Highway	21.01.08	979.942139	0	0	0	0	3	0	0	0	0	-0.126406291	-0.451174939	0.250883211	0.68771318	-0.618284142	-0.597915368	-0.249603787	-0.536932472	0.83006921	1.889739467	-0.42135707	-0.373509024	-0.193662452	-0.655077873	0.23894065	-1.015590517	-1.018711818	2.103497035	-0.522517212	-0.432460287	-0.334104431	-0.358077627	0.507292118	-0.204144667	-0.316598255	-0.782329521	-0.341387065	-0.351533605	-0.156726939	-0.150320282	-0.207637209	-0.216263697	-0.159518146	-0.397100839
408	526	-115.8576867	49.41406833	Highway	21.01.08	985.710205	0	0	0	0	1	0	0	0	0	-0.526628589	-0.451174939	-0.083162254	1.09711182	-0.428821988	-0.379103489	-0.249603787	-0.536932472	0.612933839	1.522953211	-0.42135707	-0.373509024	-0.193662452	-0.916963516	0.054394809	-1.24026496	0.072973061	0.976559689	-0.522517212	-0.432460287	-0.334104431	-0.358077627	0.735000081	-0.204144667	-0.316598255	-0.388519185	-0.341387065	-0.137799412	-0.156726939	0.503910753	0.102022005	-0.067168979	-0.159518146	-0.285243417
409	527	-115.865165	49.41945	Highway	21.01.08	993.640869	1	0	0	1	0	0	0	0	0	-0.499370085	-0.451174939	-0.060410949	3.023236382	-0.742936191	-0.74187736	-0.249603787	-0.536932472	-0.607951209	-0.539372483	-0.42135707	-0.373509024	-0.193662452	-1.153083125	-0.143099128	-1.422694955	-0.832142725	-0.860554389	-0.522517212	-0.432460287	-0.334104431	-0.358077627	-0.329447155	-0.204144667	-0.316598255	0.840268718	-0.341387065	-0.494023066	-0.156726939	-0.050787542	-0.253973494	-0.414648918	-0.159518146	-0.397100839
410	529	-116.4410383	49.12826167	Highway	21.01.08	639.878418	0	0	0	0	1	0	0	0	0	0.577946469	-0.451174939	0.838771108	-1.027291403	0.368638109	0.541891751	-0.249603787	-0.536932472	-0.289176802	-0.000897011	0.367512934	0.556934175	-0.193662452	-0.676602183	-0.366779145	-0.651691968	1.163973512	-0.860554389	-0.419680202	-0.313506426	-0.334104431	1.016125912	-0.329447155	-0.204144667	-0.316598255	0.004639289	-0.341387065	-0.431120863	-0.156726939	0.369706238	-0.208446398	-0.10731635	-0.159518146	0.256355401
411	532	-115.8757367	49.43721	Highway	21.01.08	1000.370117	0	0	0	0	2	0	0	0	0	0.281792631	-0.451174939	0.591586364	0.265198497	-0.096537613	0.004655308	-0.249603787	-0.536932472	-0.607951209	-0.539372483	-0.42135707	-0.373509024	-0.193662452	-0.465501617	-0.346344263	-0.387500895	1.235961675	0.075538401	-0.188854789	-0.046505527	-0.334104431	-0.358077627	0.146979306	-0.204144667	-0.316598255	-0.261227434	-0.298729064	-0.494023066	-0.156726939	-0.098555078	0.11049358	-0.399525855	-0.159518146	-0.364945901
412	533	-115.8759117	49.43887833	Highway	21.01.08	1000.129639	0	0	0	0	0	3	0	0	0	-1.360123863	-0.451174939	-0.778838927	1.955733232	0.342297019	0.511470143	-0.249603787	-0.536932472	-0.607951209	-0.539372483	-0.42135707	-0.373509024	-0.193662452	-0.746824116	-0.284910815	-0.796982783	1.415956339	0.657618744	-0.243736436	-0.109988351	-0.334104431	0.717681944	0.183213442	-0.204144667	-0.316598255	-0.598719458	-0.245775701	-0.494023066	-0.156726939	0.426287092	-0.551646384	1.721045647	-0.159518146	3.915940795
413	537	-115.864725	49.44800667	Highway	21.01.08	998.447266	0	0	0	0	0	5	0	0	0	-0.467311623	-0.451174939	-0.03365336	-0.940486906	0.05091919	0.174954755	-0.249603787	-0.320582136	0.490247959	-0.539372483	-0.42135707	-0.373509024	-0.193662452	-0.977683853	-0.460180894	-0.986889684	0.418095694	-0.860554389	1.374256529	1.640942303	-0.099697078	-0.358077627	3.488158081	-0.204144667	0.887950603	-0.509023036	-0.341387065	0.520676906	-0.156726939	0.501750264	-0.602569221	1.609634225	-0.159518146	0.204687226
414	539	-115.8559317	49.454585	Highway	21.01.08	995.563477	0	0	0	0	0	1	0	0	0	-0.371850094	-0.451174939	0.046023587	0.633168277	0.614646493	0.826009478	-0.249603787	-0.536932472	-0.607951209	-0.539372483	-0.42135707	-0.373509024	-0.193662452	-0.923582206	-0.142552118	-1.121445896	-0.19963549	0.424336029	0.209078293	0.349551281	-0.20927942	-0.230964965	-0.329447155	-0.204144667	-0.316598255	-0.118137766	-0.341387065	-0.494023066	-0.156726939	1.404352841	-0.352186655	-0.414648918	-0.159518146	-0.397100839
415	541	-115.8508917	49.45809833	Highway	21.01.08	994.361816	0	0	0	0	0	3	0	0	0	-1.278830237	-0.451174939	-0.710987217	1.174674656	1.334381278	0.539492742	2.152456991	-0.536932472	-0.607951209	-0.539372483	-0.42135707	-0.373509024	-0.193662452	-0.687524364	-0.24767622	-0.743161094	-0.630023171	0.79279214	0.10190873	0.131233296	-0.025946146	-0.358077627	-0.329447155	-0.204144667	-0.316598255	1.843854935	-0.341387065	-0.494023066	0.076824974	0.440587266	0.975152842	-0.414648918	-0.159518146	-0.397100839
416	542	-115.8438467	49.46137333	Highway	21.01.08	989.074707	0	0	0	0	2	0	0	0	0	0.470322385	-0.451174939	0.748942687	0.156055098	0.011784572	0.129757764	-0.249603787	-0.536932472	-0.607951209	-0.539372483	-0.42135707	-0.373509024	-0.193662452	-0.646371495	-0.035266927	-0.826607786	0.94261508	0.347217336	-0.522517212	-0.432460287	-0.334104431	-0.358077627	-0.329447155	-0.204144667	-0.316598255	4.049975398	-0.341387065	-0.494023066	-0.156726939	-0.445696493	1.243843545	-0.414648918	-0.159518146	-0.397100839
417	543	-115.8407567	49.46239333	Highway	21.01.08	988.113281	0	0	0	0	4	0	0	0	0	0.82706693	-0.451174939	1.046699454	0.389288882	-0.575912736	-0.548980176	-0.249603787	-0.536932472	-0.607951209	-0.539372483	-0.42135707	-0.373509024	-0.193662452	-0.878304002	-0.466824737	-0.851985975	0.399591327	0.963266887	-0.522517212	-0.432460287	-0.334104431	-0.358077627	-0.329447155	-0.204144667	-0.316598255	3.979606151	-0.341387065	-0.494023066	-0.156726939	-0.459100823	0.493965328	-0.414648918	-0.159518146	-0.397100839
418	544	-115.8342917	49.46404	Highway	21.01.08	988.593994	0	0	0	0	1	0	0	0	0	0.160234803	-0.451174939	0.490128145	-0.159448551	0.36658429	0.539519773	-0.249603787	-0.536932472	-0.607951209	-0.539372483	-0.264709427	-0.188748881	-0.193662452	-1.087128892	-0.177015433	-1.314060102	1.423272896	0.647740377	0.196086245	0.398764345	-0.334104431	-0.358077627	-0.329447155	-0.204144667	-0.316598255	1.262765231	-0.341387065	-0.494023066	-0.156726939	1.389870644	0.099826278	-0.414648918	-0.159518146	-0.397100839
419	545	-115.8226867	49.47091167	Highway	21.01.08	964.561279	0	0	0	0	4	0	0	0	0	-0.865595148	-0.451174939	-0.366080629	0.549895549	0.819811365	1.062956595	-0.249603787	-0.536932472	-0.607951209	-0.539372483	0.298226711	-0.373509024	-0.193662452	-0.762626971	-0.239010874	-0.847469239	0.665264473	0.781630297	0.828205246	0.85813063	0.194059525	-0.358077627	-0.329447155	1.565854328	-0.316598255	0.145626346	-0.341387065	-0.494023066	-0.156726939	1.019887072	0.949731836	-0.414648918	-0.159518146	-0.397100839
420	546	-116.4355567	49.13238167	Highway	21.01.08	633.14917	0	0	0	0	0	0	0	0	0	0.118108273	-0.451174939	0.454967245	-0.789422923	1.03060394	1.306403206	-0.249603787	-0.536932472	-0.607951209	-0.539372483	-0.14098597	-0.111494078	-0.193662452	-0.994353159	-0.761382208	-0.813777293	1.324656327	-0.860554389	0.258585271	0.351399056	-0.101598482	-0.358077627	-0.329447155	-0.060929207	-0.316598255	0.267023165	-0.341387065	-0.494023066	-0.156726939	0.194703534	2.649005018	-0.414648918	-0.159518146	-0.397100839
421	549	-116.3580833	49.152165	Highway	21.01.08	696.595947	0	0	0	0	3	0	0	0	0	1.339765606	1.645670255	-0.181698476	-1.027291403	-0.862622798	-0.880104709	-0.249603787	0.516345082	0.77974871	1.804737804	-0.42135707	-0.373509024	-0.193662452	-0.730633473	-0.357434759	-0.728748476	-1.062745849	0.972157293	-0.522517212	-0.432460287	-0.334104431	-0.358077627	-0.329447155	-0.204144667	-0.316598255	-0.613624731	9.124939213	0.752943978	-0.156726939	-1.284183667	-0.76002251	-0.414648918	-0.159518146	-0.397100839
422	550	-116.3493183	49.15508167	Highway	21.01.08	699.719971	1	0	0	1	0	0	0	0	0	1.586449305	0.968661771	0.558972701	-0.771440832	-0.908882583	-0.933530633	-0.249603787	-0.111453054	0.19770172	0.821540848	-0.42135707	-0.373509024	-0.193662452	-0.774184085	-0.377634815	-0.772902463	-1.062745849	0.961843605	-0.522517212	-0.432460287	-0.334104431	-0.358077627	-0.329447155	-0.204144667	-0.316598255	-0.707042108	3.462254154	0.265915133	-0.156726939	-1.349844228	-0.664393177	0.249144067	-0.159518146	1.005677616
423	551	-116.338715	49.157635	Highway	21.01.08	726.15625	0	0	0	0	1	0	0	0	0	0.115950194	-0.451174939	0.453166005	-0.94121064	0.416445739	0.597105296	-0.249603787	-0.536932472	-0.376047013	-0.147638647	-0.42135707	-0.373509024	-0.193662452	-1.005428688	0.180590482	-1.438231099	1.479233432	-0.809048235	2.670529645	3.261008167	-0.334104431	-0.358077627	-0.329447155	-0.204144667	-0.316598255	-0.439183291	-0.341387065	-0.477348039	6.110995677	0.134908297	0.41711976	-0.414648918	-0.159518146	-0.397100839
424	553	-116.3145267	49.16127167	Highway	21.01.08	725.194824	0	0	0	0	2	0	0	0	0	1.005633108	-0.451174939	1.195739681	-0.772292256	-0.014618184	0.099264938	-0.249603787	-0.536932472	-0.607951209	-0.539372483	-0.42135707	-0.373509024	-0.193662452	-0.932927496	0.666113088	-1.657313332	0.473275314	-0.860554389	0.698834163	0.915350092	-0.207894563	-0.358077627	-0.329447155	-0.204144667	-0.316598255	-0.538404094	-0.341387065	-0.494023066	-0.156726939	0.080924307	0.54164466	-0.414648918	-0.159518146	-0.397100839
425	555	-116.31273	49.16135333	Highway	21.01.08	720.147705	0	0	0	0	2	0	0	0	0	1.15885923	-0.451174939	1.323629834	-0.502397975	-0.161696097	-0.070596926	-0.249603787	-0.536932472	-0.607951209	-0.539372483	-0.42135707	-0.373509024	-0.193662452	-0.571881789	0.570480896	-1.120918946	-0.269606635	-0.860554389	-0.005691411	0.142274434	-0.289240587	-0.358077627	-0.329447155	-0.204144667	-0.316598255	-0.601523492	-0.341387065	-0.494023066	-0.156726939	-0.056036658	0.851718513	-0.319033265	-0.159518146	-0.193801054
426	560	-116.2377233	49.14965167	Highway	21.01.08	779.268311	0	0	0	0	1	0	0	0	0	0.341747727	-0.451174939	0.641627873	-0.48200405	0.476455845	0.666411613	-0.249603787	-0.536932472	-0.607951209	-0.539372483	-0.42135707	-0.373509024	-0.193662452	-0.912830241	-0.267625074	-1.026335049	1.643745123	-0.860554389	0.117736426	0.308135364	-0.334104431	0.218552103	-0.329447155	-0.204144667	-0.316598255	0.270047741	-0.341387065	-0.494023066	-0.156726939	-0.3667764	-0.13336108	-0.403664246	-0.159518146	-0.397100839
427	564	-116.2119133	49.13886333	Highway	21.01.08	788.641357	0	0	0	0	0	5	0	0	0	-0.968003976	-0.451174939	-0.451556137	-0.569285062	2.482786041	1.385957628	3.183643821	-0.536932472	-0.565044207	-0.466893739	-0.045623629	-0.373509024	3.161746643	-0.804562998	-0.772866502	-0.556925019	-0.13699129	-0.860554389	-0.459519284	-0.359589179	-0.334104431	-0.132283322	-0.329447155	-0.204144667	-0.316598255	2.81370262	-0.341387065	-0.494023066	-0.156726939	0.873720433	-1.263304059	-0.414648918	-0.159518146	-0.397100839
428	567	-116.2037433	49.135855	Highway	21.01.08	794.40918	0	0	0	0	0	2	0	0	0	0.702887472	-0.451174939	0.943053093	0.25795613	-0.000737762	0.115295585	-0.249603787	-0.536932472	-0.607951209	-0.539372483	-0.248570568	-0.373509024	1.349371356	-0.801720423	-0.281687489	-0.87121287	-1.012150642	-0.860554389	-0.522517212	-0.432460287	-0.334104431	-0.358077627	-0.329447155	-0.204144667	-0.316598255	2.817056819	-0.341387065	-0.494023066	-0.156726939	-0.662637528	0.600449027	-0.414648918	-0.159518146	-0.397100839
429	568	-116.1964633	49.13317333	Highway	21.01.08	809.069092	0	0	0	0	0	4	0	0	0	0.42827472	-0.451174939	0.713847611	0.217712372	0.146352298	0.285171478	-0.249603787	-0.536932472	-0.607951209	-0.539372483	-0.42135707	-0.373509024	-0.193662452	-1.198052616	-1.203317171	-0.795333563	-0.386627019	-0.860554389	0.2462526	0.456792886	-0.334104431	-0.358077627	-0.329447155	-0.204144667	-0.316598255	-0.744501155	-0.341387065	-0.494023066	-0.156726939	-1.334825593	2.17478252	-0.414648918	-0.159518146	-0.397100839
430	569	-116.1838167	49.11991	Highway	21.01.08	887.656494	0	0	0	0	1	0	0	0	0	1.353146983	-0.451174939	1.485792071	-0.814230125	-0.089571442	0.012700613	-0.249603787	-0.536932472	-0.607951209	-0.539372483	-0.42135707	-0.373509024	-0.193662452	-0.05680012	1.157268302	-0.823941057	-0.4663862	-0.681742445	-0.334473194	-0.256993169	-0.252403184	-0.358077627	-0.329447155	-0.204144667	-0.316598255	-0.296805324	-0.341387065	-0.494023066	-0.156726939	-0.335936722	0.103059441	-0.414648918	-0.159518146	-0.397100839
431	572	-116.14856	49.08498333	Highway	21.01.08	882.849609	1	0	0	1	0	0	0	0	0	0.749514738	-0.451174939	0.981970532	-0.275150679	-0.867579964	-0.885829794	-0.249603787	-0.536932472	-0.368749423	-0.135311518	-0.42135707	-0.373509024	-0.193662452	-0.784577936	-1.420294709	-0.11147117	-1.062745849	0.806662372	-0.522517212	-0.432460287	-0.334104431	-0.358077627	3.348245539	-0.204144667	-0.316598255	-0.767857664	-0.341387065	-0.494023066	-0.156726939	-1.118841749	-0.885358424	0.659798998	-0.159518146	1.887410367
432	573	-116.0960883	49.08193	Highway	21.01.08	870.833252	0	0	0	0	1	0	0	0	0	-0.09266173	-0.451174939	0.279048102	-0.661987119	0.333910351	0.501784289	-0.249603787	-0.536932472	-0.607951209	-0.539372483	-0.42135707	-0.373509024	-0.193662452	-0.773607161	-0.777917226	-0.512973596	3.636262854	4.638824823	0.544593472	0.750071699	-0.233417225	-0.358077627	-0.329447155	-0.204144667	-0.316598255	0.134883755	-0.341387065	-0.444334618	-0.156726939	1.720009867	-0.404308404	-0.414648918	-0.159518146	-0.397100839
433	574	-116.0947617	49.08241333	Highway	21.01.08	869.87207	0	0	0	0	1	0	0	0	0	-0.195991294	-0.451174939	0.192804102	-0.641196647	0.106067115	0.238645686	-0.249603787	-0.053961433	0.242419726	0.897078748	-0.42135707	-0.373509024	-0.193662452	-0.588312103	-0.558889596	-0.411278115	2.025819081	5.160135196	0.19050341	0.392306555	-0.334104431	-0.276851405	-0.329447155	-0.204144667	-0.316598255	-0.448126881	-0.341387065	0.327820655	-0.156726939	1.221924014	-0.013510873	-0.200459328	3.644811454	-0.169598937
434	576	-116.0825067	49.09004167	Highway	21.01.08	871.794678	0	0	0	0	0	3	0	0	0	-2.394590538	-0.451174939	-1.642256341	-1.027291403	3.901182467	4.621665212	-0.249603787	0.700596111	0.405959457	1.173330956	-0.42135707	-0.373509024	-0.193662452	-0.890490364	-0.595622808	-0.784608092	-0.653518761	-0.860554389	-0.152314108	-0.432460287	0.497959604	-0.358077627	-0.329447155	-0.204144667	-0.316598255	-0.25641039	-0.341387065	0.313820506	-0.156726939	2.968222952	-0.740496835	0.698554177	7.038541818	0.840325396
435	577	-116.06063	49.10652333	Highway	21.01.08	877.802734	0	0	0	0	2	0	0	0	0	-2.231101485	-0.451174939	-1.505800234	-0.573689185	3.91029191	1.516487658	6.446099107	-0.536932472	-0.607951209	-0.539372483	-0.217224662	-0.373509024	1.629299427	-0.669327899	-0.531639313	-0.535390377	1.4369798	-0.860554389	-0.522517212	-0.432460287	-0.334104431	-0.358077627	-0.329447155	-0.204144667	-0.316598255	0.590220948	1.366112371	-0.494023066	-0.156726939	1.083589507	-1.263304059	-0.414648918	-0.159518146	-0.397100839
436	579	-116.056015	49.109465	Highway	21.01.08	880.446289	0	0	0	0	0	1	0	0	0	-0.532404771	-0.451174939	-0.087983344	-0.495547455	2.045098547	0.095715871	4.870092383	-0.536932472	-0.607951209	-0.539372483	-0.42135707	-0.373509024	-0.193662452	-0.360089306	-0.824506568	0.06062436	-0.439273515	-0.860554389	-0.522517212	-0.432460287	-0.334104431	-0.358077627	-0.329447155	-0.204144667	-0.316598255	1.054100339	1.826922589	-0.494023066	-0.156726939	0.181411218	-1.263304059	-0.414648918	-0.159518146	-0.397100839
437	580	-116.0556933	49.10970167	Highway	21.01.08	880.686768	0	0	0	0	0	3	0	0	0	-0.26027564	-0.451174939	0.139149184	-0.509035757	1.751350365	-0.187121115	4.748853287	-0.536932472	-0.607951209	-0.539372483	-0.42135707	-0.373509024	-0.193662452	-0.66891509	-0.732136456	-0.405032071	-0.455118018	-0.860554389	-0.522517212	-0.432460287	-0.334104431	-0.358077627	-0.329447155	-0.204144667	-0.316598255	1.022349748	1.639854617	-0.494023066	-0.156726939	0.14356079	-1.263304059	-0.414648918	-0.159518146	-0.397100839
438	581	-116.053115	49.11133	Highway	21.01.08	883.330322	0	0	0	0	0	3	0	0	0	1.395401301	-0.451174939	1.521059629	-0.499295601	-0.166620929	-0.370566668	0.382814614	-0.536932472	-0.607951209	-0.539372483	-0.42135707	-0.373509024	-0.193662452	-1.041873169	-0.833415397	-0.829587366	-1.062745849	-0.860554389	-0.522517212	-0.432460287	-0.334104431	-0.358077627	-0.329447155	-0.204144667	-0.316598255	-0.135559708	0.17813237	-0.472865427	-0.156726939	-1.273737211	-0.763768732	-0.414648918	-0.159518146	-0.397100839
439	582	-116.0508267	49.11331333	Highway	21.01.08	882.609375	0	0	0	0	0	3	0	0	0	0.088302893	-0.451174939	0.430090191	0.397298248	0.573381074	0.778351602	-0.249603787	-0.29583712	-0.548646747	-0.439195061	-0.42135707	-0.373509024	-0.193662452	-0.738987584	-0.333900082	-0.754965187	-0.926958336	-0.860554389	-0.522517212	-0.432460287	-0.334104431	-0.358077627	-0.329447155	-0.204144667	-0.316598255	-0.492771911	0.628542126	-0.44524241	-0.156726939	-0.899994669	0.202518946	-0.414648918	-0.159518146	-0.397100839
440	589	-115.89893	49.22848333	Highway	21.01.08	931.155762	0	0	0	0	0	3	0	0	0	0.286970524	0.617041914	-0.247888508	-0.29191666	0.437620527	0.621560287	-0.249603787	-0.536932472	-0.607951209	-0.539372483	-0.42135707	-0.373509024	-0.193662452	-0.390500276	-1.101846697	0.200228476	-0.604352233	0.571983857	-0.135990624	-0.042131724	-0.223786158	1.393788385	-0.329447155	-0.204144667	-0.316598255	-0.20909327	-0.341387065	-0.494023066	-0.156726939	0.021038759	-0.171494089	0.344607329	-0.159518146	1.031316991
441	590	-115.895585	49.23056833	Highway	21.01.08	926.349121	0	0	0	0	5	0	0	0	0	-0.62509791	-0.451174939	-0.165349654	0.963333229	0.088644007	0.218523552	-0.249603787	-0.536932472	-0.607951209	-0.539372483	-0.42135707	-0.373509024	-0.193662452	-0.565497331	-0.818085139	-0.213474391	-0.667181243	0.544348864	-0.522517212	-0.432460287	-0.334104431	-0.358077627	2.618335345	-0.204144667	-0.316598255	0.049907974	-0.341387065	-0.494023066	-0.156726939	-0.457177659	1.589117342	3.696069112	-0.159518146	1.074691014
442	591	-115.8938767	49.23163333	Highway	21.01.08	923.945801	0	0	0	0	2	0	0	0	0	0.176121307	-0.451174939	0.503387813	0.656137679	-0.59366357	-0.569480805	-0.249603787	-0.536932472	-0.607951209	-0.539372483	-0.014810382	-0.373509024	3.436917922	-0.860177448	-0.326102671	-0.91927786	-0.789797781	0.46498684	-0.522517212	-0.432460287	-0.334104431	-0.358077627	2.306329958	-0.204144667	-0.316598255	-0.517805801	-0.341387065	-0.494023066	-0.156726939	-0.637418371	1.661881368	4.32804996	-0.159518146	1.463169656
443	592	-115.8669883	49.23911833	Highway	21.01.08	962.878906	0	0	0	0	2	0	0	0	0	0.830085725	-0.451174939	1.04921909	-0.009740251	-1.116985151	-1.173870525	-0.249603787	0.01442696	0.253424118	0.915667427	1.596283709	2.006224176	-0.193662452	-0.486029392	-0.813544747	-0.111979773	-1.062745849	0.977078244	-0.522517212	-0.432460287	-0.334104431	-0.358077627	-0.329447155	-0.204144667	-0.316598255	-0.587263138	-0.341387065	0.222127594	-0.156726939	-0.621120716	1.682717555	-0.414648918	-0.159518146	-0.397100839
444	594	-115.856945	49.25433833	Highway	21.01.08	949.901367	0	0	0	0	2	0	0	0	0	1.911262533	-0.451174939	1.951623108	-0.831233707	-0.894423193	-0.916831328	-0.249603787	-0.536932472	-0.607951209	-0.539372483	-0.42135707	-0.373509024	-0.193662452	-0.666482192	-0.205411632	-0.742873138	0.791013468	-0.164879358	-0.457650912	-0.37868566	-0.292799377	-0.358077627	-0.329447155	-0.204144667	-0.316598255	-0.579398919	-0.341387065	-0.440538115	-0.156726939	-0.672397551	-0.623874666	-0.414648918	-0.159518146	-0.397100839
445	595	-115.842245	49.26248459	Highway	21.01.08	945.81543	0	0	0	0	4	5	0	0	0	0.427392375	-0.451174939	0.713111163	-0.413070106	-0.515064492	-0.478705884	-0.249603787	-0.057146846	-0.391639728	-0.539372483	-0.42135707	-0.373509024	-0.193662452	-0.159151108	-0.10679136	-0.140007459	1.000404479	0.600856524	2.283026176	2.812774269	-0.334104431	-0.358077627	-0.329447155	-0.204144667	-0.079339153	0.015184324	0.341408835	0.005469304	-0.156726939	-0.437116289	-1.166338225	-0.414648918	-0.159518146	-0.397100839
446	598	-115.8404583	49.26473333	Highway	21.01.08	941.009033	0	0	0	0	0	0	0	0	0	-0.461321207	-0.451174939	-0.028653461	-0.815957196	-0.963035522	-0.996072444	-0.249603787	0.43186814	4.154504402	-0.539372483	-0.42135707	-0.373509024	-0.193662452	-0.854478228	-0.809092233	-0.59906706	-0.591842605	0.894710886	-0.383262768	-0.271381568	-0.334104431	0.845129405	-0.329447155	-0.204144667	4.907053913	-0.893613655	2.507444546	4.601489108	-0.156726939	-1.316252847	-1.208906455	-0.414648918	-0.159518146	-0.397100839
447	599	-115.836785	49.27052167	Highway	21.01.08	941.249268	0	0	0	0	2	0	0	0	0	-0.061108046	2.9050805	-2.345759829	-1.027291403	-0.976520919	-1.011646874	-0.249603787	0.677837815	3.942697544	-0.539372483	-0.42135707	-0.373509024	-0.193662452	-0.456291194	-0.869139123	-0.036903056	-1.062745849	0.812206547	-0.522517212	-0.432460287	-0.334104431	-0.358077627	-0.329447155	-0.204144667	4.674735663	-0.796212528	1.306017976	4.026301952	-0.156726939	-1.04108128	-1.263304059	-0.414648918	-0.159518146	-0.397100839
448	600	-115.8340517	49.27633333	Highway	21.01.08	944.373535	2	0	0	2	0	0	0	0	0	-0.805536479	2.326869001	-2.510361064	-0.149654811	-0.976219213	-1.01129843	-0.249603787	0.656580253	4.247567773	-0.539372483	-0.42135707	-0.373509024	-0.193662452	-0.545041153	-0.197121953	-0.588646279	-0.869084546	0.900182288	-0.522517212	-0.432460287	-0.334104431	-0.358077627	-0.329447155	-0.204144667	5.009129547	-0.805367272	2.736432651	4.487665017	-0.156726939	-0.457949895	-1.263304059	-0.414648918	-0.159518146	-0.397100839
449	601	-115.83383	49.27677	Highway	21.01.08	944.133301	0	0	0	0	0	0	0	0	0	-0.90356903	2.176461744	-2.473375517	0.005444119	-0.989752517	-1.026928188	-0.249603787	0.552719761	4.38613214	-0.539372483	-0.42135707	-0.373509024	-0.193662452	-1.035334942	-0.451767676	-1.068100321	-0.9032105	0.859745806	-0.522517212	-0.432460287	-0.334104431	-0.358077627	-0.329447155	-0.204144667	5.161112498	-0.802325703	3.743088894	4.54714567	-0.156726939	-0.459632157	-1.263304059	-0.414648918	-0.159518146	-0.397100839
450	602	-115.8313683	49.28332333	Highway	21.01.08	946.296143	0	0	0	0	2	0	0	0	0	-0.817007875	2.40247799	-2.57966006	-0.368218742	-0.945383573	-0.975686018	-0.249603787	0.965055054	3.870814621	-0.539372483	0.793657089	-0.373509024	-0.193662452	-0.974039339	-0.204360349	-1.147736198	-0.623372588	1.145985661	-0.522517212	-0.432460287	-0.334104431	-0.122485988	-0.329447155	2.784491119	4.595891592	-0.823491312	-0.341387065	3.970621676	-0.156726939	0.191602997	-1.263304059	-0.414648918	-0.159518146	-0.397100839
451	603	-115.8308667	49.29258667	Highway	21.01.08	947.978516	0	0	0	0	2	0	0	0	0	-0.515070177	2.282608723	-2.232961725	-0.252365968	-0.820744148	-0.831738606	-0.249603787	0.484462828	3.293371986	-0.539372483	-0.42135707	-0.373509024	-0.193662452	-0.794516981	-0.025845469	-1.027396252	-0.76558146	1.004652186	0.018996825	0.157130587	-0.262618095	-0.358077627	-0.329447155	-0.204144667	3.96252937	-0.69706377	0.018336345	3.411611683	-0.156726939	-0.907517064	-0.994939598	-0.414648918	-0.159518146	-0.397100839
452	611	-115.8281183	49.31546167	Highway	21.01.08	969.127441	0	0	0	0	0	3	0	0	0	-1.735991749	-0.451174939	-1.092556987	1.845881865	1.328441634	1.650379162	-0.249603787	-0.536932472	-0.607951209	-0.539372483	-0.42135707	-0.373509024	-0.193662452	-0.489026379	-0.981208246	-0.007361305	0.840825474	-0.860554389	-0.355059434	-0.238758144	-0.334104431	0.167936972	-0.329447155	-0.204144667	-0.316598255	0.63201865	-0.341387065	-0.494023066	-0.156726939	0.013053789	2.838199627	-0.414648918	-0.159518146	-0.397100839
453	612	-115.8292933	49.324395	Highway	21.01.08	990.035889	0	0	0	0	4	0	0	0	0	0.761746805	-0.451174939	0.992180024	-0.679210934	-0.498473832	-0.459545153	-0.249603787	-0.059489505	-0.391211817	-0.539372483	1.20220384	1.541421443	-0.193662452	0.351783786	2.488540664	-1.14895071	2.096561116	0.618400054	-0.522517212	-0.432460287	-0.334104431	-0.358077627	-0.329447155	-0.204144667	-0.078869804	0.083803194	2.494368642	-0.33711861	-0.156726939	0.189864506	-1.045713644	-0.414648918	-0.159518146	-0.397100839
454	614	-115.8278533	49.32654667	Highway	21.01.08	986.431152	0	0	0	0	2	0	0	0	0	-0.204929619	-0.451174939	0.18534373	-0.802965889	-0.289797071	-0.218542118	-0.249603787	0.147243954	1.52750262	-0.539372483	0.708392187	0.461973969	-0.193662452	0.103520639	1.732080284	-0.985425601	1.086304862	0.959876945	0.162704125	0.332825455	-0.281010054	-0.358077627	-0.329447155	0.832372554	2.025653083	-0.320225985	6.101539137	2.070039175	-0.156726939	-0.705342199	-1.174500952	-0.414648918	-0.159518146	-0.397100839
455	615	-115.8218117	49.33348	Highway	21.01.08	975.375732	0	0	0	0	2	0	0	0	0	-0.068121382	-0.451174939	0.299530699	-0.923947672	-0.647213096	-0.631325729	-0.249603787	0.543020976	1.678513826	-0.539372483	3.352051193	1.677505992	-0.193662452	-0.264987247	0.986061927	-0.986683418	-0.769544387	0.766769718	-0.349711914	-0.232572548	-0.334104431	-0.358077627	-0.329447155	4.8001483	2.191288225	-0.771484871	2.036107604	1.716819367	-0.156726939	-0.158758749	-1.103156653	-0.414648918	-0.159518146	-0.397100839
456	619	-115.824065	49.33988	Highway	21.01.08	997.966797	0	0	0	0	0	4	0	0	0	0.405585728	-0.451174939	0.694910249	-0.749790166	0.138853712	0.276511281	-0.249603787	0.541157251	0.121027693	-0.539372483	1.067174309	1.38215907	-0.193662452	-0.581398085	1.209461678	-1.547145606	-1.062745849	0.445828881	-0.522517212	-0.432460287	-0.334104431	-0.358077627	-0.329447155	-0.204144667	0.482975019	-0.077988878	-0.192105874	0.263339073	-0.156726939	0.332766806	-1.200084774	-0.414648918	-0.159518146	-0.397100839
457	620	-115.8245617	49.34265667	Highway	21.01.08	1003.253906	0	0	0	0	6	0	0	0	0	0.005755861	-0.451174939	0.361192326	-0.74362862	-0.423109618	-0.372506211	-0.249603787	0.233780081	1.312475029	-0.539372483	3.037135267	3.705655672	-0.193662452	-0.875901006	0.543374949	-1.502901614	-1.062745849	0.927515476	-0.522517212	-0.432460287	-0.334104431	-0.358077627	-0.329447155	-0.204144667	1.789802203	-0.288035654	1.408641498	1.488890976	-0.156726939	-0.058070854	-1.263304059	-0.414648918	-0.159518146	-0.397100839
458	621	-115.824375	49.34574333	Highway	21.01.08	991.478027	0	0	0	0	0	4	0	0	0	0.517157684	-0.451174939	0.78803376	-0.80939105	-1.07763953	-1.128429844	-0.249603787	0.29704921	1.378985904	-0.539372483	3.128135645	3.812987276	-0.193662452	-1.200017621	0.617348195	-1.976741385	-0.671402594	0.769524413	-0.522517212	-0.432460287	-0.334104431	-0.358077627	-0.329447155	-0.204144667	1.862753997	-0.354768949	2.430851073	1.52392664	-0.156726939	-0.913159161	-1.263304059	-0.414648918	-0.159518146	-0.397100839
459	622	-115.8208767	49.35369833	Highway	21.01.08	976.096924	0	0	0	0	3	0	0	0	0	-0.137364688	-0.451174939	0.241736787	-0.734092099	-0.736299862	-0.734212992	-0.249603787	0.125573803	2.676065147	-0.539372483	1.693485804	2.120870477	-0.193662452	-0.897500907	0.081792259	-1.232426797	-0.640302731	0.514571155	-0.522517212	-0.432460287	-0.334104431	-0.358077627	-0.329447155	-0.204144667	3.285442491	-0.930407346	3.812984923	2.90147761	-0.156726939	-1.048109844	-1.263304059	-0.414648918	-0.159518146	-0.397100839
460	624	-115.8245783	49.37290167	Highway	21.01.08	942.450928	0	0	0	0	2	0	0	0	0	-0.960797244	-0.451174939	-0.44554104	2.019256598	-0.671613273	-0.659505755	-0.249603787	0.313479813	0.029020474	0.377021265	0.046295964	-0.373509024	3.982615389	-0.55306991	0.741321069	-1.206810756	-0.310202098	0.626980799	-0.522517212	-0.432460287	-0.334104431	2.801684977	-0.329447155	-0.204144667	-0.212977786	-0.980398094	-0.223523774	0.312966634	-0.156726939	-0.711210587	-0.1405168	-0.007604104	-0.159518146	0.46836544
461	625	-115.8416383	49.38114833	Highway	21.01.08	948.699707	0	0	0	0	5	0	0	0	0	0.444708009	-0.451174939	0.727563653	-0.625260557	0.111936115	0.245423857	-0.249603787	-0.536932472	-0.607951209	-0.539372483	-0.42135707	-0.373509024	-0.193662452	-0.869560952	-0.792609362	-0.629560481	-0.549855925	-0.860554389	0.453530283	0.6965556	-0.334104431	4.482035335	-0.329447155	-0.204144667	-0.316598255	0.398308911	-0.341387065	-0.494023066	-0.156726939	0.665500835	-0.071269594	-0.414648918	-0.159518146	-0.397100839
462	627	-115.8477917	49.38116833	Highway	21.01.08	951.823975	0	0	0	0	0	3	0	0	0	0.221597188	-0.451174939	0.541344248	-0.357169809	0.474867492	0.664577207	-0.249603787	0.457451374	-0.03777725	0.423768485	-0.42135707	-0.373509024	-0.193662452	-1.171187818	-0.487174172	-1.223709469	-0.599567185	-0.553863724	-0.266145758	-0.135909713	-0.334104431	-0.358077627	-0.329447155	-0.204144667	-0.316598255	-0.850286994	-0.341387065	0.3660159	-0.156726939	1.0114071	-0.251542277	-0.093075218	-0.159518146	0.286635162
463	628	-115.84969	49.38189833	Highway	21.01.08	952.544922	0	0	0	0	0	3	0	0	0	-0.01313979	-0.451174939	0.345421074	-0.518487994	0.121909452	0.256942172	-0.249603787	2.160192777	0.084605601	0.630498265	-0.42135707	-0.373509024	-0.193662452	-1.029103525	0.070140522	-1.397830869	0.541398539	0.422365606	0.070335232	0.253305346	-0.334104431	-0.358077627	-0.329447155	-0.204144667	-0.316598255	-0.786524797	-0.341387065	0.396345337	-0.156726939	1.226998211	0.13374385	-0.092527326	-0.159518146	-0.168023901
[truncated: 68 more columns]
