# Supplementary material for: Using multi-scale distribution and movement effects along a montane highway to identify optimal crossing locations for a large-bodied mammal community
Source: PeerJ. 2013 Oct 24;1:e189. doi: 10.7717/peerj.189 (PMC3817594; doi:10.7717/peerj.189)
Supplement: Data S1 — Data_final contains the collected raw data including a metadata sheet. Hwy_Modelling_Data contains only Highway data including covariates used in the R analysis. Trans_Modelling_data contains only Transect data including covariates used in the R analysis. [file peerj-01-189-s005.zip › Trans_Modelling_Data.csv]

Index	FID	Long	Lat	Transect_N	Datum	elevation	Carnivora	Bobcat	Cougar	Coyote	Deer	Elk	Fox	Moose	Wolf	woodZ	forestZ	woodlandZ	shrubZ	herbZ	grassZ	agriculturZ	riparianZ	freshwZ	waterZ	no_vegZ	gravelZ	rockZ	hwyZ	highwayZ	hwy_shouldZ	road_pathZ	railroadZ	residZ	residentiaZ	developedZ	disturbedZ	wetlandZ	dirtZ	lakeZ	nr_waterZ	Shad_200Z	Wat_200Z	Rock_200Z	Expos_200Z	ShrL_200Z	Wetl_200Z	WetlT_200Z	WetlS_200Z
1	0	-115.8439293	49.46274687	T01	02/09/07	988.834473	1	0	0	1	1	0	0	0	0	-0.335097258	-1.065566707	1.216520715	-0.213467252	0.599541734	0.599541734	0	-0.303350796	-0.379881824	-0.379881824	-0.46338202	-0.426954449	-0.26415569	0.765540087	0.67601909	0.823302362	2.667128965	1.912462064	-0.370073599	-0.299159905	-0.335927219	-0.273286279	-0.295588411	0	0	3.692743586	0	-0.2131348	0	0.163085348	0.429608915	-0.274522771	0	-0.235158445
2	1	-115.8431258	49.46333871	T01	02/09/07	990.035889	0	0	0	0	3	0	0	0	0	-0.098025432	-1.065566707	1.339488522	-0.00448778	0.166138721	0.166138721	0	-0.303350796	-0.379881824	-0.379881824	-0.46338202	-0.426954449	-0.26415569	0.621989446	0.635083456	0.516166883	2.046296181	1.624717115	-0.370073599	-0.299159905	-0.335927219	-0.273286279	-0.295588411	0	0	3.307496335	0	-0.2131348	0	-0.214970537	-0.091306342	-0.274522771	0	-0.235158445
3	2	-115.8425649	49.46383232	T01	02/09/07	989.55542	0	0	0	0	4	0	0	0	0	0.48309156	-1.065566707	1.640910598	-0.034398758	-0.345293921	-0.345293921	0	-0.303350796	-0.379881824	-0.379881824	-0.46338202	-0.426954449	-0.26415569	-0.154438396	-0.147843888	-0.145685878	-0.348437906	1.033953378	-0.370073599	-0.299159905	-0.335927219	-0.273286279	-0.295588411	0	0	2.990893327	0	-0.2131348	0	-0.491194837	-0.482870677	-0.274522771	0	-0.235158445
4	3	-115.8367621	49.46694704	T01	02/09/07	996.524902	0	0	0	0	4	1	0	0	0	-0.302406213	-1.065566707	1.233477373	1.467108392	-0.196918089	-0.196918089	0	-0.303350796	-0.379881824	-0.379881824	-0.46338202	-0.426954449	-0.26415569	-1.100327714	-1.086164311	-0.979556199	0.716838932	-0.533925162	-0.370073599	-0.299159905	-0.335927219	-0.158450313	-0.295588411	0	0	0.337736639	0	-0.2131348	0	0.334812569	1.613728747	-0.274522771	0	-0.235158445
5	5	-115.8343511	49.46768305	T01	02/09/07	992.439209	0	0	0	0	13	2	0	0	0	-1.989624879	-1.065566707	0.358326653	1.228528179	1.734161862	1.734161862	0	-0.303350796	-0.379881824	-0.379881824	-0.46338202	-0.426954449	-0.26415569	-1.100327714	-1.086164311	-0.979556199	-0.091412155	-0.533925162	-0.370073599	-0.299159905	-0.335927219	1.45465429	-0.295588411	0	0	-0.568003915	0	-0.2131348	0	2.576784886	0.385818168	-0.274522771	0	-0.235158445
6	6	-115.8448441	49.46228846	T01	02/13/07	991.237549	7	0	0	7	0	0	0	0	0	-0.677379624	-1.065566707	1.038980799	0.062217485	0.803899688	0.803899688	0	-0.303350796	-0.379881824	-0.379881824	-0.46338202	-0.426954449	-0.26415569	1.218863687	1.092978546	1.281203414	2.915173092	2.373173811	-0.370073599	-0.299159905	-0.335927219	-0.273286279	-0.295588411	0	0	3.507140712	0	-0.2131348	0	0.124580448	0.719188838	-0.274522771	0	-0.235158445
7	7	-115.8381995	49.46591732	T01	02/13/07	990.756836	1	0	0	1	7	0	0	0	0	-0.817203812	-1.065566707	0.966454789	3.28390551	-0.727451203	-0.727451203	0	-0.303350796	-0.379881824	-0.379881824	-0.46338202	-0.426954449	-0.26415569	-1.100327714	-1.086164311	-0.979556199	0.916013921	-0.533925162	-0.370073599	-0.299159905	-0.335927219	-0.273286279	-0.295588411	0	0	1.094613765	0	-0.2131348	0	-0.752243745	0.080859637	-0.274522771	0	-0.235158445
8	8	-115.8378292	49.46614196	T01	02/13/07	1000.370117	0	0	0	0	7	5	0	0	0	-0.897120142	-1.065566707	0.925002643	3.349869966	-0.692971091	-0.692971091	0	-0.303350796	-0.379881824	-0.379881824	-0.46338202	-0.426954449	-0.26415569	-1.100327714	-1.086164311	-0.979556199	1.356855935	-0.533925162	-0.370073599	-0.299159905	-0.335927219	-0.273286279	-0.295588411	0	0	0.914669967	0	-0.2131348	0	-0.494019893	0.548785759	-0.274522771	0	-0.235158445
9	9	-115.8358658	49.46718467	T01	02/13/07	995.803711	1	0	0	1	4	3	0	0	0	-0.452051149	-1.065566707	1.155857397	0.848679879	0.500613149	0.500613149	0	-0.303350796	-0.379881824	-0.379881824	-0.46338202	-0.426954449	-0.26415569	-1.100327714	-1.086164311	-0.979556199	0.671130993	-0.533925162	-0.370073599	-0.299159905	-0.335927219	-0.144117649	-0.295588411	0	0	0.011851897	0	-0.2131348	0	0.79797398	1.825190988	-0.274522771	0	-0.235158445
10	13	-115.8399432	49.46510302	T01	02/23/07	1016.472168	1	0	0	1	0	0	0	0	0	-0.50063975	-1.065566707	1.130654766	2.579982585	-0.660858849	-0.660858849	0	-0.303350796	-0.379881824	-0.379881824	-0.46338202	-0.426954449	-0.26415569	-1.100327714	-1.086164311	-0.979556199	0.650654415	-0.533925162	-0.370073599	-0.299159905	-0.335927219	-0.273286279	-0.295588411	0	0	1.840677601	0	-0.2131348	0	-0.863589819	-1.394519994	-0.274522771	0	-0.235158445
11	14	-115.8372191	49.46655208	T01	02/23/07	1020.076904	1	0	0	1	2	0	0	0	0	-0.668674066	-1.065566707	1.043496322	2.376953467	-0.378871644	-0.378871644	0	-0.303350796	-0.379881824	-0.379881824	-0.46338202	-0.426954449	-0.26415569	-1.100327714	-1.086164311	-0.979556199	1.417313269	-0.533925162	-0.370073599	-0.299159905	-0.335927219	-0.163240178	-0.295588411	0	0	0.604904969	0	-0.2131348	0	-0.006770589	1.079879147	-0.274522771	0	-0.235158445
12	17	-115.8412111	49.46485022	T01	03/01/07	1004.215332	0	0	0	0	5	0	0	0	0	-0.051257074	-1.065566707	1.363747003	1.736936569	-0.696293713	-0.696293713	0	-0.303350796	-0.379881824	-0.379881824	-0.46338202	-0.426954449	-0.26415569	-1.100327714	-1.086164311	-0.979556199	0.400893225	-0.533925162	-0.370073599	-0.299159905	-0.335927219	-0.273286279	-0.295588411	0	0	2.256818455	0	-0.2131348	0	-0.819423993	-1.087437784	-0.274522771	0	-0.235158445
13	18	-115.8397184	49.4653699	T01	03/01/07	1000.850586	2	0	0	2	0	0	0	0	0	-0.409645958	-1.065566707	1.177852728	2.387408399	-0.646741752	-0.646741752	0	-0.303350796	-0.379881824	-0.379881824	-0.46338202	-0.426954449	-0.26415569	-1.100327714	-1.086164311	-0.979556199	0.547769723	-0.533925162	-0.370073599	-0.299159905	-0.335927219	-0.273286279	-0.295588411	0	0	1.679327181	0	-0.2131348	0	-0.863589819	-1.29494141	-0.274522771	0	-0.235158445
14	21	-115.8349435	49.46767207	T01	03/01/07	1002.29248	1	0	0	1	0	4	0	0	0	-1.453845337	-1.065566707	0.636232452	1.273459581	1.330785799	1.330785799	0	-0.303350796	-0.379881824	-0.379881824	-0.46338202	-0.426954449	-0.26415569	-1.100327714	-1.086164311	-0.979556199	0.136516682	-0.533925162	-0.370073599	-0.299159905	-0.335927219	0.627677926	-0.295588411	0	0	-0.411403641	0	-0.2131348	0	2.084323402	0.741588644	-0.274522771	0	-0.235158445
15	24	-115.842965	49.46359667	T01	12/31/07	992.919922	0	0	0	0	1	0	0	0	0	0.278562229	-1.065566707	1.534822398	-0.024259877	-0.196485559	-0.196485559	0	-0.303350796	-0.379881824	-0.379881824	-0.46338202	-0.426954449	-0.26415569	0.120229463	0.054440199	0.221367516	1.011588935	0.951750288	-0.370073599	-0.299159905	-0.335927219	-0.273286279	-0.295588411	0	0	3.182990743	0	-0.2131348	0	-0.394668881	-0.407765112	-0.274522771	0	-0.235158445
16	25	-115.84142	49.46465333	T01	12/31/07	993.881165	0	0	0	0	4	1	0	0	0	-0.007118279	-1.065566707	1.386641545	1.567431625	-0.661251138	-0.661251138	0	-0.303350796	-0.379881824	-0.379881824	-0.46338202	-0.426954449	-0.26415569	-1.100327714	-1.086164311	-0.979556199	0.680644576	-0.533925162	-0.370073599	-0.299159905	-0.335927219	-0.273286279	-0.295588411	0	0	2.385249524	0	-0.2131348	0	-0.757200152	-1.18037256	-0.274522771	0	-0.235158445
17	30	-115.8335683	49.46745667	T01	12/31/07	988.834473	0	0	0	0	0	0	0	1	0	-2.789579126	-1.065566707	-0.056605063	1.260639429	2.468917427	2.468917427	0	-0.303350796	-0.379881824	-0.379881824	-0.46338202	-0.426954449	-0.26415569	-1.100327714	-1.086164311	-0.979556199	-0.288019396	-0.533925162	0.875740061	0.840967397	0.35794529	2.103266071	-0.295588411	0	0	-0.717847536	0	-0.2131348	0	3.040920472	0.269773203	-0.274522771	0	-0.235158445
18	31	-115.8445023	49.46243615	T01	01/07/08	983.306885	0	0	0	0	2	0	0	0	0	-0.37337721	-1.065566707	1.196665121	-0.356544956	0.74002308	0.74002308	0	-0.303350796	-0.379881824	-0.379881824	-0.46338202	-0.426954449	-0.26415569	0.831651031	0.905003981	0.590766862	2.918292475	1.808773445	-0.370073599	-0.299159905	-0.335927219	-0.273286279	-0.295588411	0	0	3.560502427	0	-0.2131348	0	0.086955846	0.796426904	-0.274522771	0	-0.235158445
19	32	-115.8436374	49.46303478	T01	01/07/08	982.826172	0	0	0	0	4	0	0	0	0	-0.264179114	-1.065566707	1.253305553	-0.076229663	0.498150571	0.498150571	0	-0.303350796	-0.379881824	-0.379881824	-0.46338202	-0.426954449	-0.26415569	0.584127167	0.570677671	0.530568654	2.138001509	1.206248604	-0.370073599	-0.299159905	-0.335927219	-0.273286279	-0.295588411	0	0	3.546758988	0	-0.2131348	0	-0.008884613	0.184948655	-0.274522771	0	-0.235158445
20	36	-115.8365259	49.46673095	T01	01/07/08	993.400635	0	0	0	0	1	0	0	0	0	-0.548543533	-1.065566707	1.105807347	1.703407434	-0.055912397	-0.055912397	0	-0.303350796	-0.379881824	-0.379881824	-0.46338202	-0.426954449	-0.26415569	-1.100327714	-1.086164311	-0.979556199	1.431997531	-0.533925162	-0.370073599	-0.299159905	-0.335927219	-0.162432586	-0.295588411	0	0	0.351464794	0	-0.2131348	0	0.20808261	1.115809309	-0.274522771	0	-0.235158445
21	37	-115.8355773	49.46738374	T01	01/07/08	990.276367	0	0	0	0	5	3	0	0	0	-0.67288608	-1.065566707	1.041311575	0.978675549	0.747672379	0.747672379	0	-0.303350796	-0.379881824	-0.379881824	-0.46338202	-0.426954449	-0.26415569	-1.100327714	-1.086164311	-0.979556199	0.621385524	-0.533925162	-0.370073599	-0.299159905	-0.335927219	-0.141332474	-0.295588411	0	0	-0.136340711	0	-0.2131348	0	1.155873742	1.766198299	-0.274522771	0	-0.235158445
22	39	-115.844485	49.46188667	T01	01/22/08	1058.048828	0	0	0	0	3	1	0	0	0	-0.976544352	-1.065566707	0.883805757	0.563978503	0.828323169	0.828323169	0	-0.303350796	-0.379881824	-0.379881824	-0.46338202	-0.426954449	-0.26415569	1.616159082	1.461832947	1.676408183	2.712685962	2.653989448	-0.370073599	-0.299159905	-0.335927219	-0.273286279	-0.295588411	0	0	3.264900075	0	-0.2131348	0	0.122566182	0.808942861	-0.274522771	0	-0.235158445
23	44	-115.8408633	49.46491333	T01	01/22/08	1034.496582	0	0	0	0	1	0	0	0	0	-0.201760627	-1.065566707	1.285681666	2.032389833	-0.708654748	-0.708654748	0	-0.303350796	-0.379881824	-0.379881824	-0.46338202	-0.426954449	-0.26415569	-1.100327714	-1.086164311	-0.979556199	0.643751412	-0.533925162	-0.370073599	-0.299159905	-0.335927219	-0.273286279	-0.295588411	0	0	2.143811295	0	-0.2131348	0	-0.862082774	-1.150447206	-0.274522771	0	-0.235158445
24	45	-115.838735	49.46553167	T01	01/22/08	1030.170654	0	0	0	0	2	0	0	0	0	-0.647944504	-1.065566707	1.054248628	2.855567726	-0.637737761	-0.637737761	0	-0.303350796	-0.379881824	-0.379881824	-0.46338202	-0.426954449	-0.26415569	-1.100327714	-1.086164311	-0.979556199	0.610667921	-0.533925162	-0.370073599	-0.299159905	-0.335927219	-0.273286279	-0.295588411	0	0	1.376308998	0	-0.2131348	0	-0.861184745	-0.767071945	-0.274522771	0	-0.235158445
25	50	-115.8361967	49.46703833	T01	01/22/08	1027.286865	0	0	0	0	4	0	0	0	0	-0.339729837	-1.065566707	1.214117822	0.890169432	0.290303113	0.290303113	0	-0.303350796	-0.379881824	-0.379881824	-0.46338202	-0.426954449	-0.26415569	-1.100327714	-1.086164311	-0.979556199	0.683654512	-0.533925162	-0.370073599	-0.299159905	-0.335927219	-0.138494798	-0.295588411	0	0	0.15396606	0	-0.2131348	0	0.61984941	1.610820212	-0.274522771	0	-0.235158445
26	53	-115.8785365	49.43781825	T02	02/13/07	995.563477	3	0	0	3	9	4	0	0	0	-1.853132614	-1.065566707	0.429124414	0.650098904	2.438713199	2.438713199	0	-0.303350796	-0.379881824	-0.379881824	-0.46338202	-0.426954449	-0.26415569	-0.570498172	-0.52964932	-0.567511921	-0.337283859	1.536634424	-0.370073599	-0.299159905	-0.335927219	-0.273286279	5.19276837	0	0	-0.736395676	0	-0.2131348	0	0.775104824	0.383721512	1.481639545	0	1.664569785
27	54	-115.8786935	49.43711115	T02	02/13/07	994.842529	1	0	0	1	2	0	0	0	0	-2.01948615	-1.065566707	0.342837781	0.755008424	2.844187598	2.844187598	0	-0.303350796	-0.379881824	-0.379881824	-0.46338202	-0.426954449	-0.26415569	-1.100327714	-1.086164311	-0.979556199	-0.459789315	2.024043396	-0.370073599	-0.299159905	-0.335927219	-0.273286279	2.808025611	0	0	-0.744785496	0	-0.2131348	0	0.719575603	0.787401232	-0.274522771	0	-0.235158445
28	55	-115.8784061	49.43194052	T02	02/13/07	997.24585	3	0	0	3	6	1	0	0	0	-0.752585474	-1.065566707	0.999971953	-0.895275528	2.210108744	2.210108744	0	-0.303350796	-0.379881824	-0.379881824	-0.46338202	-0.426954449	-0.26415569	-1.100327714	-1.086164311	-0.979556199	-0.594763396	1.05572122	1.545374278	1.778580345	-0.335927219	-0.273286279	-0.295588411	0	0	-0.662516069	0	-0.2131348	0	0.251106986	-0.081825197	-0.274522771	0	-0.235158445
29	56	-115.878588	49.43167574	T02	02/13/07	997.24585	1	0	0	1	2	0	0	0	0	-0.598060046	-1.065566707	1.080123413	-0.895275528	1.941589453	1.941589453	0	-0.303350796	-0.379881824	-0.379881824	-0.46338202	-0.426954449	-0.26415569	-1.100327714	-1.086164311	-0.979556199	-0.640976691	1.625366684	1.576554003	1.812401871	-0.335927219	-0.273286279	-0.295588411	0	0	-0.571657378	0	-0.2131348	0	0.227325831	-0.200564059	-0.274522771	0	-0.235158445
30	57	-115.8780891	49.43158329	T02	02/13/07	996.524902	0	0	0	0	1	0	0	0	0	-0.597883279	-1.065566707	1.080215101	-0.880127604	1.628384339	1.628384339	0	-0.303350796	-0.379881824	-0.379881824	-0.46338202	-0.426954449	-0.26415569	-1.100327714	-1.086164311	-0.979556199	0.172514853	1.507506334	3.977703455	4.416996298	-0.335927219	-0.273286279	-0.295588411	0	0	-0.729530694	0	-0.2131348	0	0.310924547	-0.359733223	-0.274522771	0	-0.235158445
31	58	-115.8788091	49.43659089	T02	02/23/07	1020.076904	1	0	0	1	3	0	0	0	0	-1.756570936	-1.065566707	0.479210407	0.856639465	2.522053215	2.522053215	0	-0.303350796	-0.379881824	-0.379881824	-0.46338202	-0.426954449	-0.26415569	-1.100327714	-1.086164311	-0.979556199	-0.631904201	1.839470832	-0.370073599	-0.299159905	-0.335927219	-0.273286279	0.715685426	0	0	-0.7600987	0	-0.2131348	0	0.496847843	0.470133762	-0.274522771	0	-0.235158445
32	59	-115.8787717	49.43467269	T02	02/23/07	1012.867188	1	0	0	0	15	0	1	0	0	-1.209069722	-1.065566707	0.763196171	-0.033321871	2.40171232	2.40171232	0	-0.303350796	-0.379881824	-0.379881824	-0.46338202	-0.426954449	-0.26415569	-1.100327714	-1.086164311	-0.979556199	-0.742070006	1.510528674	0.034996878	-0.299159905	1.107354839	-0.273286279	-0.295588411	0	0	-0.864934012	0	-0.2131348	0	-0.65410826	1.644574403	-0.274522771	0	-0.235158445
33	60	-115.87857	49.43332833	T02	02/23/07	1010.223328	0	0	0	0	1	0	0	1	0	-1.002668595	-1.065566707	0.870255261	-0.524326747	2.454762974	2.454762974	0	-0.303350796	-0.379881824	-0.379881824	-0.46338202	-0.426954449	-0.26415569	-1.100327714	-1.086164311	-0.979556199	-0.742070006	1.70411982	-0.076667526	-0.299159905	0.709490169	-0.273286279	-0.295588411	0	0	-0.803647565	0	-0.2131348	0	-0.388112152	0.941147417	-0.274522771	0	-0.235158445
34	63	-115.878825	49.43298692	T02	03/01/07	1005.897461	1	0	0	1	2	0	0	0	0	-1.123078204	-1.065566707	0.807799482	-0.795693842	2.893965171	2.893965171	0	-0.303350796	-0.379881824	-0.379881824	-0.46338202	-0.426954449	-0.26415569	-1.100327714	-1.086164311	-0.979556199	-0.742070006	1.3667677	-0.370073599	-0.299159905	-0.335927219	-0.273286279	-0.295588411	0	0	-0.667771435	0	-0.2131348	0	0.096128497	0.678599226	-0.274522771	0	-0.235158445
35	64	-115.8782092	49.43118766	T02	03/01/07	1000.370117	3	1	0	2	0	0	0	0	0	-0.58264856	-1.065566707	1.088117263	-0.895275528	1.275948234	1.275948234	0	-0.303350796	-0.379881824	-0.379881824	-0.46338202	-0.426954449	-0.26415569	-1.100327714	-1.086164311	-0.979556199	0.660366683	2.00301645	4.748639364	5.253252187	-0.335927219	0.061167178	-0.295588411	0	0	-0.643283733	0	-0.2131348	0	0.541183641	-0.583045357	-0.274522771	0	-0.235158445
36	65	-115.87804	49.43004667	T02	03/01/07	998.447388	0	0	0	0	0	1	0	2	0	-1.060616377	-1.065566707	0.840198076	0.100774894	-0.340593193	-0.340593193	0	-0.303350796	-0.379881824	-0.379881824	-0.46338202	-0.426954449	-0.26415569	-1.100327714	-1.086164311	-0.979556199	1.525423701	1.315867028	5.084137451	5.06216639	1.487130971	2.676856762	-0.295588411	0	0	-0.509698247	0	-0.2131348	0	1.153410547	-0.757913255	-0.274522771	0	-0.235158445
37	66	-115.8783159	49.43812477	T02	12/31/07	998.447266	0	0	0	0	4	0	0	0	0	-1.621743575	-1.065566707	0.549144592	0.60825304	1.971494985	1.971494985	0	-0.303350796	-0.379881824	-0.379881824	-0.46338202	-0.426954449	-0.26415569	0.019912504	-0.092314956	0.21700804	-0.032005852	1.837973352	-0.370073599	-0.299159905	-0.335927219	-0.273286279	5.243536745	0	0	-0.793543352	0	-0.2131348	0	0.715248499	0.031309794	2.931014778	0	3.232431151
38	67	-115.8784066	49.43376409	T02	12/31/07	997.005371	0	0	0	0	2	0	0	0	0	-0.95059375	-1.065566707	0.897266187	-0.375522208	2.222639038	2.222639038	0	-0.303350796	-0.379881824	-0.379881824	-0.46338202	-0.426954449	-0.26415569	-1.100327714	-1.086164311	-0.979556199	-0.742070006	2.273298294	0.011920053	-0.299159905	1.025131201	-0.273286279	-0.295588411	0	0	-0.924558519	0	-0.2131348	0	-0.633849438	1.297168665	-0.274522771	0	-0.235158445
39	68	-115.878478	49.43257277	T02	12/31/07	998.687744	0	0	0	0	3	0	0	0	0	-0.936233649	-1.065566707	0.904714689	-0.895275528	2.674791587	2.674791587	0	-0.303350796	-0.379881824	-0.379881824	-0.46338202	-0.426954449	-0.26415569	-1.100327714	-1.086164311	-0.979556199	-0.742070006	1.399996447	-0.340295706	-0.266858987	-0.335927219	-0.273286279	-0.295588411	0	0	-0.722496299	0	-0.2131348	0	0.143764909	0.347330395	-0.274522771	0	-0.235158445
40	70	-115.8782741	49.43035534	T02	12/31/07	997.005371	0	0	0	0	0	0	0	1	0	-0.76890045	-1.065566707	0.991509468	-0.842892312	0.292947915	0.292947915	0	-0.303350796	-0.379881824	-0.379881824	-0.46338202	-0.426954449	-0.26415569	-1.100327714	-1.086164311	-0.979556199	1.568591653	1.568761066	3.667482205	3.727010682	0.825158857	2.250957423	-0.295588411	0	0	-0.485737726	0	-0.2131348	0	0.916996427	-0.958376131	-0.274522771	0	-0.235158445
41	71	-115.8776931	49.42952394	T02	12/31/07	995.323242	0	0	0	0	3	0	0	0	0	-1.617623203	-1.065566707	0.551281805	0.997547154	-0.246162034	-0.246162034	0	-0.303350796	-0.379881824	-0.379881824	-0.46338202	-0.426954449	-0.26415569	-0.984681866	-0.914160526	-0.979556199	0.635663297	1.473225681	3.902747576	3.788884875	1.460178605	3.119354748	-0.295588411	0	0	-0.527030337	0	-0.2131348	0	1.656555127	-0.627462188	-0.274522771	0	-0.235158445
42	72	-115.8786917	49.43760333	T02	01/07/08	990.516602	0	0	0	0	4	0	0	0	0	-1.977243244	-1.065566707	0.364748936	0.655170961	2.733617161	2.733617161	0	-0.303350796	-0.379881824	-0.379881824	-0.46338202	-0.426954449	-0.26415569	-1.100327714	-1.086164311	-0.979556199	-0.280713524	1.694848214	-0.370073599	-0.299159905	-0.335927219	-0.273286279	4.652809723	0	0	-0.708233707	0	-0.2131348	0	0.799955088	0.693648175	0.397833895	0	0.492163243
43	73	-115.8787017	49.43632667	T02	01/07/08	990.997314	0	0	0	0	8	0	0	0	0	-1.747543826	-1.065566707	0.483892718	0.889636648	2.569268536	2.569268536	0	-0.303350796	-0.379881824	-0.379881824	-0.46338202	-0.426954449	-0.26415569	-1.100327714	-1.086164311	-0.979556199	-0.731110728	1.48167115	-0.370073599	-0.299159905	-0.335927219	-0.273286279	-0.173641167	0	0	-0.813651611	0	-0.2131348	0	0.193587516	0.784677697	-0.274522771	0	-0.235158445
44	76	-115.8786683	49.43400167	T02	01/07/08	992.198975	0	0	0	0	6	0	0	0	0	-1.074013548	-1.065566707	0.83324904	-0.277840502	2.383670558	2.383670558	0	-0.303350796	-0.379881824	-0.379881824	-0.46338202	-0.426954449	-0.26415569	-1.100327714	-1.086164311	-0.979556199	-0.742070006	1.382716306	0.041162337	-0.299159905	1.129322612	-0.273286279	-0.295588411	0	0	-0.854082099	0	-0.2131348	0	-0.650411608	1.496575129	-0.274522771	0	-0.235158445
45	79	-115.877895	49.43138167	T02	01/07/08	991.718262	0	0	0	0	0	4	0	0	0	-0.603345225	-1.065566707	1.077382021	-0.895275528	1.407880512	1.407880512	0	-0.303350796	-0.379881824	-0.379881824	-0.46338202	-0.426954449	-0.26415569	-0.995480896	-0.93022227	-0.979556199	0.74273793	1.94466226	5.052103886	5.582428699	-0.335927219	-0.196208267	-0.295588411	0	0	-0.77720609	0	-0.2131348	0	0.444490808	-0.466037842	-0.274522771	0	-0.235158445
46	80	-115.8779167	49.43062	T02	01/07/08	993.640869	0	0	0	0	2	5	0	0	0	-0.68508519	-1.065566707	1.034983966	-0.525716497	0.305952167	0.305952167	0	-0.303350796	-0.379881824	-0.379881824	-0.46338202	-0.426954449	-0.26415569	-1.100327714	-1.086164311	-0.979556199	1.401385397	1.417242101	6.459790502	7.109386013	-0.335927219	1.165934377	-0.295588411	0	0	-0.647639298	0	-0.2131348	0	0.7824498	-0.941818124	-0.274522771	0	-0.235158445
47	82	-115.87884	49.43736667	T02	01/14/08	1013.828369	1	0	0	1	0	1	0	0	0	-2.034446069	-1.065566707	0.335078157	0.611994517	2.926106313	2.926106313	0	-0.303350796	-0.379881824	-0.379881824	-0.46338202	-0.426954449	-0.26415569	-1.100327714	-1.086164311	-0.979556199	-0.424655784	1.921797507	-0.370073599	-0.299159905	-0.335927219	-0.273286279	3.595982628	0	0	-0.682976129	0	-0.2131348	0	0.859176101	0.957859567	-0.235937401	0	-0.193418728
48	87	-115.8787567	49.43592833	T02	01/14/08	1012.626953	0	0	0	0	5	0	0	0	0	-1.711124187	-1.065566707	0.502783377	0.788568586	2.566221793	2.566221793	0	-0.303350796	-0.379881824	-0.379881824	-0.46338202	-0.426954449	-0.26415569	-1.100327714	-1.086164311	-0.979556199	-0.742070006	1.405113849	0.000843707	-0.299159905	0.985665746	-0.273286279	-0.295588411	0	0	-0.839586144	0	-0.2131348	0	-0.073135769	0.827601647	-0.274522771	0	-0.235158445
49	88	-115.8786967	49.43561167	T02	01/14/08	1011.665283	0	0	0	0	2	0	0	0	0	-1.600735047	-1.065566707	0.560041596	0.641374111	2.499848417	2.499848417	0	-0.303350796	-0.379881824	-0.379881824	-0.46338202	-0.426954449	-0.26415569	-1.100327714	-1.086164311	-0.979556199	-0.742070006	1.51458605	0.011040971	-0.299159905	1.021998998	-0.273286279	-0.295588411	0	0	-0.880757607	0	-0.2131348	0	-0.356436783	1.242084088	-0.274522771	0	-0.235158445
50	89	-115.878695	49.43522833	T02	01/14/08	1014.549561	1	0	0	1	3	0	0	0	0	-1.509876728	-1.065566707	0.607169289	0.38868123	2.548725693	2.548725693	0	-0.303350796	-0.379881824	-0.379881824	-0.46338202	-0.426954449	-0.26415569	-1.100327714	-1.086164311	-0.979556199	-0.742070006	1.588154952	-0.009166928	-0.299159905	0.949997458	-0.273286279	-0.295588411	0	0	-0.879549959	0	-0.2131348	0	-0.56862881	1.633435381	-0.274522771	0	-0.235158445
51	93	-115.8785933	49.43281	T02	01/14/08	1010.463623	0	0	0	0	2	0	0	0	0	-1.010778874	-1.065566707	0.866048505	-0.857244711	2.74455382	2.74455382	0	-0.303350796	-0.379881824	-0.379881824	-0.46338202	-0.426954449	-0.26415569	-1.100327714	-1.086164311	-0.979556199	-0.742070006	1.784454466	-0.370073599	-0.299159905	-0.335927219	-0.273286279	-0.295588411	0	0	-0.718495083	0	-0.2131348	0	0.050894997	0.45336894	-0.274522771	0	-0.235158445
52	97	-115.8769667	49.42936333	T02	01/14/08	1005.176514	0	0	0	0	3	0	0	0	0	-1.73835354	-1.065566707	0.488659667	1.356510401	-0.054564872	-0.054564872	0	-0.303350796	-0.379881824	-0.379881824	-0.46338202	-0.426954449	-0.26415569	0.727155621	1.202663499	-0.215602243	1.25451045	1.522174387	4.075770292	4.523372157	-0.335927219	2.05467096	-0.295588411	0	0	-0.735086538	0	-0.2131348	0	1.754676108	-0.199611998	-0.274522771	0	-0.235158445
53	98	-115.8767433	49.437795	T02	01/22/08	1020.076904	0	0	0	0	3	4	0	0	0	-1.134531672	-1.065566707	0.801858634	0.304481194	1.047610749	1.047610749	0	-0.303350796	-0.379881824	-0.379881824	-0.46338202	-0.426954449	-0.26415569	0.862709431	0.771326541	0.910894101	2.53984009	2.896913009	-0.370073599	-0.299159905	-0.335927219	-0.273286279	4.925567599	0	0	-0.928612347	0	-0.2131348	0	0.37184267	-0.486758959	2.643971783	0	2.921922449
54	102	-115.8777933	49.43093667	T02	01/22/08	1004.695801	0	0	0	0	3	0	0	0	0	-0.625704417	-1.065566707	1.065784435	-0.789368693	0.848979499	0.848979499	0	-0.303350796	-0.379881824	-0.379881824	-0.46338202	-0.426954449	-0.26415569	-0.724766354	-0.527579834	-0.979556199	1.485901467	1.473720381	6.051378122	6.666369603	-0.335927219	0.369895315	-0.295588411	0	0	-0.745920957	0	-0.2131348	0	0.702851391	-0.83596806	-0.274522771	0	-0.235158445
55	103	-115.8701296	49.23866146	T03	02/15/07	994.602051	0	0	0	0	15	0	0	0	0	-1.106507336	-1.065566707	0.816394697	1.019211855	0.187212514	0.187212514	0	2.153414276	2.352060148	2.352060148	0.408743159	0.499610905	-0.26415569	0.852759466	0.83292892	0.774918597	0.033242373	2.610501336	-0.370073599	-0.299159905	-0.335927219	-0.273286279	-0.295588411	0	0	-0.453331147	0	2.335434645	0	0.74178321	0.694436235	-0.274522771	0	-0.235158445
56	104	-115.8698	49.23912766	T03	02/15/07	1003.734619	0	0	0	0	11	0	0	0	0	-1.218496221	-1.065566707	0.758306699	1.282280842	0.553895046	0.553895046	0	0.861789891	1.216765177	1.216765177	0.382208595	0.47141999	-0.26415569	0.703151922	0.520079012	0.935690561	0.028984072	1.950597769	-0.370073599	-0.299159905	-0.335927219	-0.273286279	-0.295588411	0	0	-0.329436925	0	1.582164699	0	0.857247253	0.703681436	-0.274522771	0	-0.235158445
57	105	-115.8657246	49.24182957	T03	02/15/07	993.640869	0	0	0	0	1	0	0	0	0	-1.112671215	-1.065566707	0.813197528	0.447379808	1.548138087	1.548138087	0	-0.303350796	-0.379881824	-0.379881824	0.023145981	0.089943813	-0.26415569	0.610858904	0.450716381	0.814831471	-0.532800436	-0.533925162	0.499895671	-0.299159905	2.763807543	-0.273286279	0.419452138	0	0	0.611409669	0	-0.2131348	0	0.571925392	0.559952722	0.611849422	0	-0.094640311
58	106	-115.8651598	49.24216761	T03	02/15/07	993.881104	0	0	0	0	6	0	0	0	0	-1.201338291	-1.065566707	0.767206421	-0.478325109	2.318570226	2.318570226	0	-0.303350796	-0.266212313	-0.266212313	0.488131092	0.583954427	-0.26415569	0.777202349	0.788653226	0.653712287	-0.492112953	-0.533925162	-0.260746761	-0.299159905	0.053608608	-0.273286279	0.874864568	0	0	0.691973591	0	-0.2131348	0	0.940248826	0.241263998	1.063173391	0	-0.011402424
59	107	-115.8647889	49.24237096	T03	02/15/07	992.679688	1	0	0	1	8	0	0	0	0	-1.391435315	-1.065566707	0.668604176	0.4762238	1.80212546	1.80212546	0	-0.303350796	-0.011320254	-0.011320254	0.929321455	1.052684966	-0.26415569	0.719122562	0.634837746	0.773723869	-0.55990207	-0.533925162	-0.370073599	-0.299159905	-0.335927219	-0.273286279	0.918666978	0	0	0.748844358	0	-0.2131348	0	1.121360861	0.311767564	1.347661894	0	-0.006370397
60	108	-115.864501	49.24267195	T03	02/15/07	989.074707	0	0	0	0	4	0	0	0	0	-1.43082919	-1.065566707	0.648170797	0.274611379	2.064806035	2.064806035	0	-0.303350796	-0.171056411	-0.171056411	0.911092236	1.033317834	-0.26415569	0.642226453	0.644025416	0.553821482	0.231481025	-0.533925162	-0.370073599	-0.299159905	-0.335927219	-0.273286279	-0.174054722	0	0	0.862249743	0	-0.2131348	0	1.246542398	0.340835065	0.572251987	0	-0.216256648
61	109	-115.8619586	49.24401825	T03	02/15/07	1007.099121	0	0	0	0	18	0	0	0	0	-0.61910919	-1.065566707	1.069205342	0.343973639	0.400946239	0.400946239	0	-0.303350796	-0.379881824	-0.379881824	1.689256797	1.860057321	-0.26415569	0.849747827	0.805771814	0.815279506	0.894705674	-0.533925162	0.88508569	0.63456183	1.06923074	-0.273286279	0.986726192	0	0	0.327920689	0	-0.2131348	0	0.567325462	-0.418057869	1.72671358	0	-0.099174397
62	111	-115.869056	49.23955447	T03	02/23/07	1037.861084	0	0	0	0	4	0	0	0	0	-1.475884636	-1.065566707	0.624800794	1.40100225	0.878515789	0.878515789	0	0.498646407	0.641570838	0.641570838	0.123861401	0.196946135	-0.26415569	0.704675988	0.50866044	0.960047148	0.479688951	1.275733315	1.254138231	-0.299159905	5.451203478	-0.273286279	-0.295588411	0	0	-0.277266865	0	0.54409227	0	0.82721943	1.332097168	-0.274522771	0	-0.235158445
63	112	-115.8675491	49.24029191	T03	02/23/07	1036.178711	0	0	0	0	10	0	0	0	0	-0.767448147	-1.065566707	0.992262769	1.558960573	0.050450248	0.050450248	0	-0.303350796	-0.379881824	-0.379881824	0.023322241	0.090131076	-0.26415569	0.909493592	0.747324481	1.077453554	-0.370038761	-0.533925162	1.557005634	0.637800061	3.452671238	-0.273286279	-0.295588411	0	0	-0.104212533	0	-0.2131348	0	-0.229759716	0.860373515	-0.274522771	0	-0.235158445
64	113	-115.8661137	49.24129288	T03	02/23/07	1017.193115	2	0	0	2	7	0	0	0	0	-1.081318492	-1.065566707	0.829460007	1.419309311	0.72373855	0.72373855	0	-0.303350796	-0.379881824	-0.379881824	0.009289838	0.075222737	-0.26415569	0.980903152	0.70447576	1.342740976	-0.34041612	-0.533925162	0.296872984	-0.299159905	2.040429716	-0.273286279	0.17544685	0	0	0.379849073	0	-0.2131348	0	-0.030171212	1.069799992	1.078072689	0	-0.157852686
65	115	-115.8652301	49.24243064	T03	02/23/07	1006.618408	0	0	0	0	4	0	0	0	0	-1.25650303	-1.065566707	0.738592784	-0.07401967	2.178021367	2.178021367	0	-0.303350796	-0.379881824	-0.379881824	0.652960456	0.759072841	-0.26415569	0.653106071	0.632713698	0.602752842	-0.527971636	-0.533925162	-0.044647371	-0.299159905	0.823579243	-0.273286279	-0.295588411	0	0	0.835063411	0	-0.2131348	0	1.278264972	0.074417397	0.117224257	0	-0.232828261
66	118	-115.8687785	49.23937946	T03	03/01/07	1010.944336	0	0	0	0	1	0	0	0	0	-1.491984639	-1.065566707	0.616449813	1.498635235	0.563097699	0.563097699	0	1.005786409	1.826344564	1.826344564	0.163762097	0.239337529	-0.26415569	0.92312547	0.580938616	1.409664258	0.036246575	1.98063774	0.725699811	-0.299159905	3.568356583	-0.273286279	-0.295588411	0	0	-0.407731637	0	1.707644932	0	0.684663825	1.32643395	-0.274522771	0	-0.235158445
67	119	-115.8671208	49.24061386	T03	03/01/07	1009.261963	0	0	0	0	5	0	0	0	0	-0.652552811	-1.065566707	1.051858326	1.516333206	-0.141692136	-0.141692136	0	-0.303350796	-0.379881824	-0.379881824	0.083480216	0.154044258	-0.26415569	1.255615187	0.994033128	1.554586316	-0.30253475	-0.533925162	1.326542691	0.407429874	3.388226616	-0.273286279	-0.295588411	0	0	0.035688879	0	-0.2131348	0	-0.468616775	1.034423743	-0.274522771	0	-0.235158445
68	120	-115.8638746	49.24300765	T03	03/01/07	1006.618408	0	0	0	0	6	0	0	0	0	-1.096538759	-1.065566707	0.821565341	0.188656282	1.636576213	1.636576213	0	-0.303350796	-0.174939517	-0.174939517	0.38026178	0.469351649	-0.26415569	0.650143067	0.71411734	0.450031039	0.806512806	-0.533925162	-0.370073599	-0.299159905	-0.335927219	-0.273286279	-0.295588411	0	0	0.901039815	0	-0.2131348	0	0.88307864	0.334683283	0.058134607	0	-0.235158445
69	121	-115.8628467	49.24361307	T03	03/01/07	1006.378174	0	0	0	0	3	0	0	0	0	-0.393606392	-1.065566707	1.18617236	-0.004069089	0.544659861	0.544659861	0	-0.303350796	-0.379881824	-0.379881824	1.513952434	1.673810033	-0.26415569	0.576740918	0.577257344	0.49930642	0.673044632	-0.533925162	0.28143	-0.053974504	1.180037858	-0.273286279	-0.295588411	0	0	0.580071944	0	-0.2131348	0	0.492001953	0.090675805	-0.274522771	0	-0.235158445
70	125	-115.8666254	49.24102432	T03	03/07/07	1012.14624	0	0	0	0	3	0	0	0	0	-0.762835839	-1.065566707	0.994655147	1.482888192	0.143218776	0.143218776	0	-0.303350796	-0.379881824	-0.379881824	0.113449506	0.185884304	-0.26415569	0.872472305	0.850475882	0.79587089	-0.434749659	-0.533925162	1.12358204	-0.191006305	4.63077123	-0.273286279	-0.295588411	0	0	0.237278848	0	-0.2131348	0	-0.340102297	1.32526507	-0.128749206	0	-0.235158445
71	129	-115.8616998	49.24449937	T03	03/07/07	1007.820068	0	0	0	0	9	0	0	0	0	-0.574082846	-1.065566707	1.09256025	0.369242763	0.382905338	0.382905338	0	-0.303350796	-0.379881824	-0.379881824	1.617157404	1.783457308	-0.26415569	0.701015266	0.69040662	0.626893364	0.696865124	-0.533925162	-0.370073599	-0.299159905	-0.335927219	-0.273286279	2.535101974	0	0	0.347040653	0	-0.2131348	0	0.337251005	-0.345665101	2.261590897	0	0.126887647
72	132	-115.8633287	49.24312902	T03	03/15/07	1003.253906	1	0	0	1	3	0	0	0	0	-0.838128705	-1.065566707	0.955601166	0.189979716	1.086459614	1.086459614	0	-0.303350796	-0.193598168	-0.193598168	0.656605119	0.762945012	-0.26415569	0.692408252	0.674729591	0.63201112	1.320482402	-0.533925162	0.271477232	-0.299159905	1.949943649	-0.273286279	-0.295588411	0	0	0.713055318	0	-0.2131348	0	0.691327511	0.284585404	0.113234904	0	-0.235158445
73	136	-115.8679857	49.23996988	T03	12/30/07	1001.571533	0	0	0	0	1	0	0	0	0	-1.057617478	-1.065566707	0.841753588	1.567803779	0.282329138	0.282329138	0	0.536966658	0.281298876	0.281298876	-0.404936108	-0.364860201	-0.26415569	1.097742689	0.900992928	1.302272973	-0.331441664	0.999424435	1.104756416	0.109026864	3.578166769	-0.273286279	-0.295588411	0	0	-0.226379127	0	0.114147029	0	0.153577978	1.189878905	-0.274522771	0	-0.235158445
74	138	-115.8669965	49.2412192	T03	12/30/07	994.361816	0	0	0	0	3	0	0	0	0	-0.834232615	-1.065566707	0.957622045	0.78825293	0.638179785	0.638179785	0	-0.303350796	-0.379881824	-0.379881824	0.084688387	0.155327847	-0.26415569	0.492621618	0.451706638	0.500084828	-0.290110099	-0.533925162	3.108977333	0.717958899	8.719107352	-0.273286279	-0.295588411	0	0	0.356035777	0	-0.2131348	0	0.049374925	1.070858046	-0.274522771	0	-0.235158445
75	143	-115.8660064	49.24162681	T03	01/07/08	985.229492	0	0	0	0	0	1	0	0	0	-1.092438664	-1.065566707	0.823692037	0.7173273	1.315248267	1.315248267	0	-0.303350796	-0.379881824	-0.379881824	0.006342736	0.072091669	-0.26415569	0.673204593	0.61521793	0.687093522	-0.511150736	-0.533925162	0.679783308	-0.299159905	3.404754275	-0.273286279	-0.043876381	0	0	0.55932059	0	-0.2131348	0	0.434729365	0.828732219	0.337267817	0	-0.197779
76	147	-115.9108714	49.22518051	T04	02/14/07	960.235352	0	0	0	0	15	0	0	0	0	0.429183846	0.310207166	-0.182137943	-0.895275528	-0.532381931	-0.532381931	0	2.610097786	1.681022856	1.681022856	0.148467001	0.223087677	-0.26415569	0.605772692	0.3825849	0.922625126	0.160095648	1.707076925	-0.370073599	-0.299159905	-0.335927219	-0.273286279	-0.295588411	0	0	-0.749508673	0	0.185729244	0	0.390738481	-0.828768234	-0.274522771	0	-0.235158445
77	148	-115.910564	49.22564043	T04	02/14/07	976.337158	0	0	0	0	5	0	0	0	0	0.554431911	0.585233472	-0.476022245	-0.895275528	-0.619342885	-0.619342885	0	1.631059239	1.108022243	1.108022243	0.333330333	0.419490627	-0.26415569	1.264676593	1.085000482	1.416673097	-0.16162041	1.413339196	-0.370073599	-0.299159905	-0.335927219	-0.273286279	-0.295588411	0	0	-0.998260893	0	0.053725049	0	0.346899218	-0.793951928	-0.274522771	0	-0.235158445
78	149	-115.9096632	49.22637862	T04	02/14/07	981.624512	6	0	1	0	2	0	0	0	5	0.605851158	0.823805592	-0.760636317	-0.895275528	-0.551808856	-0.551808856	0	1.518516175	0.942565933	0.942565933	0.121412831	0.194344719	-0.26415569	0.824197034	0.841530944	0.6840019	0.002903693	0.98473519	-0.370073599	-0.299159905	-0.335927219	-0.273286279	-0.295588411	0	0	-0.793938011	0	-0.2131348	0	0.142443231	-0.574839196	-0.274522771	0	-0.235158445
79	150	-115.909153	49.2264295	T04	02/14/07	987.1521	0	0	0	0	3	0	0	0	0	0.549926802	0.824106834	-0.790037017	-0.895275528	-0.540006065	-0.540006065	0	2.037985157	1.064226873	1.064226873	0.083075426	0.1536142	-0.26415569	0.968158374	0.653627844	1.399501253	-0.039300949	0.922805689	-0.370073599	-0.299159905	-0.335927219	-0.273286279	-0.295588411	0	0	-0.634990746	0	-0.196293281	0	0.227827716	-0.513419533	-0.274522771	0	-0.235158445
80	151	-115.9076339	49.22761931	T04	02/14/07	995.323242	0	0	0	0	7	0	0	0	0	1.159849977	1.281875316	-1.070962056	-0.895275528	-0.659776095	-0.659776095	0	-0.303350796	-0.379881824	-0.379881824	-0.46338202	-0.426954449	-0.26415569	0.061495158	0.021731221	0.124106722	-0.742070006	-0.533925162	-0.370073599	-0.299159905	-0.335927219	-0.273286279	-0.295588411	0	0	-1.075701347	0	-0.2131348	0	-0.510308946	-0.638583619	-0.274522771	0	-0.235158445
81	152	-115.9008009	49.22931229	T04	02/14/07	978.740479	1	0	0	1	0	0	0	0	0	-0.971666925	0.269338272	-0.855426212	1.056672065	0.786118607	0.786118607	0	-0.303350796	-0.379881824	-0.379881824	-0.46338202	-0.426954449	-0.26415569	0.475444194	0.249720953	0.8140996	0.504004664	-0.533925162	1.727887783	1.095784482	2.557175793	-0.273286279	-0.295588411	0	0	-0.440494843	0	-0.2131348	0	0.716272185	-1.14218932	-0.274522771	0	-0.235158445
82	153	-115.9093482	49.22603002	T04	02/23/07	1018.154297	6	0	1	0	0	0	0	0	5	0.353526946	0.568897827	-0.558916028	-0.895275528	-0.505348818	-0.505348818	0	2.920699721	1.766469535	1.766469535	0.157651468	0.23284546	-0.26415569	1.126239447	1.055970038	1.101885163	-0.123706435	1.542235811	-0.370073599	-0.299159905	-0.335927219	-0.273286279	-0.295588411	0	0	-0.830790583	0	0.118268662	0	0.324508869	-0.581148527	-0.274522771	0	-0.235158445
83	154	-115.9055378	49.22834745	T04	02/23/07	1013.828369	1	0	1	0	0	0	0	0	0	1.338485553	1.374374702	-1.098996464	-0.895275528	-0.848369571	-0.848369571	0	-0.303350796	0.045195536	0.045195536	-0.46338202	-0.426954449	-0.26415569	-1.100327714	-1.086164311	-0.979556199	-0.657008232	-0.533925162	-0.370073599	-0.299159905	-0.335927219	-0.273286279	-0.295588411	0	0	-0.658562738	0	-0.2131348	0	-0.937634672	-0.789764801	-0.274522771	0	-0.235158445
84	155	-115.9018765	49.22881491	T04	02/23/07	978.5	1	0	0	1	10	0	0	0	0	0.073039731	0.772728311	-0.970357783	-0.747093168	0.40154192	0.40154192	0	-0.303350796	0.141211656	0.141211656	-0.46338202	-0.426954449	-0.26415569	0.634884182	0.588892854	0.632508273	0.373477644	-0.533925162	1.844145584	1.072805513	3.046886631	-0.273286279	-0.295588411	0	0	-0.430754125	0	-0.2131348	0	0.027240748	-0.846347181	-0.274522771	0	-0.235158445
85	156	-115.9014072	49.22893393	T04	02/23/07	978.019531	0	0	0	0	4	1	0	0	0	-0.331577364	0.543353628	-0.880946089	0.232716412	0.33520902	0.33520902	0	-0.303350796	-0.112317059	-0.112317059	-0.46338202	-0.426954449	-0.26415569	0.54829186	0.45917318	0.634160119	0.534245082	-0.533925162	1.865169141	1.259874076	2.50732463	-0.273286279	-0.295588411	0	0	-0.255591537	0	-0.2131348	0	0.452969593	-1.202210432	-0.274522771	0	-0.235158445
86	157	-115.8996886	49.2299007	T04	02/23/07	989.55542	0	0	0	0	8	0	0	0	0	-2.187841133	-0.236917995	-0.825694077	2.81705525	1.369633743	1.369633743	0	-0.303350796	-0.379881824	-0.379881824	-0.46338202	-0.426954449	-0.26415569	0.235711791	0.355957472	-0.009567516	0.438536608	-0.533925162	1.854384345	1.164081393	2.783551095	-0.273286279	-0.295588411	0	0	-0.901564146	0	-0.2131348	0	1.10142643	-0.37980852	-0.274522771	0	-0.235158445
87	158	-115.9099653	49.22595198	T04	03/01/07	998.447266	1	0	0	1	5	0	0	0	0	0.535469446	0.664340456	-0.589075447	-0.895275528	-0.574573594	-0.574573594	0	1.68285859	1.302895527	1.302895527	0.198922601	0.276692838	-0.26415569	1.149249724	0.753437659	1.701228631	-0.218084349	1.062665896	-0.370073599	-0.299159905	-0.335927219	-0.273286279	-0.295588411	0	0	-1.025671856	0	-0.207892243	0	0.265322476	-0.732744048	-0.274522771	0	-0.235158445
88	161	-115.9066781	49.22781545	T04	03/01/07	998.927979	2	0	0	2	1	0	0	0	0	1.190088148	1.305535304	-1.086148848	-0.895275528	-0.710346979	-0.710346979	0	-0.303350796	-0.379881824	-0.379881824	-0.46338202	-0.426954449	-0.26415569	0.084402064	0.178963677	-0.09509187	-0.742070006	-0.533925162	-0.370073599	-0.299159905	-0.335927219	-0.273286279	-0.295588411	0	0	-0.863433221	0	-0.2131348	0	-0.613279742	-0.86556526	-0.274522771	0	-0.235158445
89	162	-115.9028074	49.22873905	T04	03/01/07	975.616211	2	0	0	2	5	0	0	0	0	0.867807857	1.170040003	-1.076521781	-0.846569236	-0.344036185	-0.344036185	0	-0.303350796	0.074057894	0.074057894	-0.46338202	-0.426954449	-0.26415569	-0.708172883	-0.782353105	-0.48219804	-0.330556785	-0.533925162	0.575654169	-0.093704643	2.358872943	-0.273286279	-0.295588411	0	0	-0.710536867	0	-0.2131348	0	-0.538368681	-0.515737616	-0.274522771	0	-0.235158445
90	164	-115.8987554	49.23012475	T04	03/01/07	976.337158	0	0	0	0	5	0	0	0	0	-2.896844228	-0.80111865	-0.457290297	3.801879674	1.567645981	1.567645981	0	-0.303350796	-0.379881824	-0.379881824	-0.46338202	-0.426954449	-0.26415569	0.901125413	0.657937905	1.214388409	0.424567359	0.450635854	1.856230593	1.193770607	2.692608294	-0.273286279	-0.295588411	0	0	-1.067814357	0	-0.2131348	0	1.070142179	0.503022278	0.075577317	0	0.143562254
91	166	-115.910427	49.22589943	T04	03/07/07	983.066406	0	0	0	0	1	0	0	0	0	0.643249754	0.740114062	-0.632038559	-0.895275528	-0.619801131	-0.619801131	0	1.312624792	0.70867185	0.70867185	0.331738198	0.417799107	-0.26415569	1.285924009	0.817930768	1.948235293	-0.251764094	0.904105352	-0.370073599	-0.299159905	-0.335927219	-0.273286279	-0.295588411	0	0	-1.125549697	0	-0.2131348	0	0.222087003	-0.824982177	-0.274522771	0	-0.235158445
92	170	-115.9088266	49.22691087	T04	12/31/07	988.35376	0	0	0	0	4	0	0	0	0	0.906756852	1.07023509	-0.926095364	-0.895275528	-0.571227238	-0.571227238	0	0.894641723	-0.213011201	-0.213011201	-0.165809074	-0.110806276	-0.26415569	0.649185499	0.479070402	0.865822064	-0.694285522	0.296290487	-0.370073599	-0.299159905	-0.335927219	-0.273286279	-0.295588411	0	0	-0.531788703	0	-0.2131348	0	-0.236710706	-0.277163911	-0.274522771	0	-0.235158445
93	172	-115.905125	49.2286414	T04	12/31/07	986.190674	0	0	0	0	3	0	0	0	0	1.327793603	1.370124301	-1.098996464	-0.895275528	-0.852823537	-0.852823537	0	-0.303350796	0.127413223	0.127413223	-0.46338202	-0.426954449	-0.26415569	-1.100327714	-1.086164311	-0.979556199	-0.610088935	-0.533925162	-0.370073599	-0.299159905	-0.335927219	-0.273286279	-0.295588411	0	0	-0.863556647	0	-0.2131348	0	-0.937634672	-0.834276192	-0.274522771	0	-0.235158445
94	175	-115.9045367	49.2282881	T04	01/14/08	986.431152	0	0	0	0	1	0	0	0	0	1.162836254	1.30454833	-1.098996464	-0.895275528	-0.691619508	-0.691619508	0	-0.303350796	0.208437925	0.208437925	-0.46338202	-0.426954449	-0.26415569	-0.699769815	-0.490401677	-0.979556199	-0.442172479	-0.533925162	-0.370073599	-0.299159905	-0.335927219	-0.273286279	-0.295588411	0	0	-0.947343029	0	-0.2131348	0	-0.87962414	-0.31715213	-0.274522771	0	-0.235158445
95	176	-115.9040713	49.22880275	T04	01/14/08	973.693604	0	0	0	0	4	0	0	0	0	1.314642249	1.364896205	-1.098996464	-0.895275528	-0.842793033	-0.842793033	0	-0.303350796	0.161098301	0.161098301	-0.46338202	-0.426954449	-0.26415569	-1.100327714	-1.086164311	-0.979556199	-0.571201774	-0.533925162	-0.370073599	-0.299159905	-0.335927219	-0.273286279	-0.295588411	0	0	-1.058150651	0	-0.2131348	0	-0.937634672	-0.856272458	-0.274522771	0	-0.235158445
96	181	-115.8988633	49.23042599	T04	01/14/08	988.113281	0	0	0	0	1	0	0	0	0	-2.902316394	-0.749139303	-0.527950467	3.961544942	1.645229854	1.645229854	0	-0.303350796	-0.379881824	-0.379881824	-0.46338202	-0.426954449	-0.26415569	0.414195735	0.406621458	0.372725333	-0.110536594	-0.339692002	1.608483611	1.281576882	1.521456118	-0.273286279	-0.295588411	0	0	-1.11019427	0	-0.2131348	0	1.147349446	0.314513489	-0.094203836	0	-0.040098473
97	186	-115.9080675	49.22716375	T04	01/23/08	1010.944336	0	0	0	0	1	0	0	0	0	0.959859126	1.093242792	-0.928571586	-0.895275528	-0.545103097	-0.545103097	0	0.292812946	-0.379881824	-0.379881824	-0.306592256	-0.260377487	-0.26415569	0.635836207	0.483064656	0.823376555	-0.742070006	0.221734804	-0.370073599	-0.299159905	-0.335927219	-0.273286279	-0.295588411	0	0	-0.836864979	0	-0.2131348	0	-0.296591869	-0.531518639	-0.274522771	0	-0.235158445
98	187	-115.9075306	49.22736056	T04	01/23/08	1011.665283	1	0	0	1	0	0	0	0	0	1.040417486	1.135809988	-0.942327394	-0.895275528	-0.551570586	-0.551570586	0	-0.303350796	-0.379881824	-0.379881824	-0.46338202	-0.426954449	-0.26415569	0.550511864	0.450893063	0.654773235	-0.742070006	-0.533925162	-0.370073599	-0.299159905	-0.335927219	-0.273286279	-0.295588411	0	0	-1.056858263	0	-0.2131348	0	-0.329383042	-0.775553327	-0.274522771	0	-0.235158445
99	189	-115.9043957	49.22861299	T04	01/23/08	977.538818	0	0	0	0	0	0	0	1	0	1.292344491	1.356032113	-1.098996464	-0.895275528	-0.818553908	-0.818553908	0	-0.303350796	0.194827689	0.194827689	-0.46338202	-0.426954449	-0.26415569	-1.100327714	-1.086164311	-0.979556199	-0.53248802	-0.533925162	-0.370073599	-0.299159905	-0.335927219	-0.273286279	-0.295588411	0	0	-1.086447661	0	-0.2131348	0	-0.937634672	-0.624169747	-0.274522771	0	-0.235158445
100	192	-115.9004975	49.22950407	T04	01/23/08	986.190674	0	0	0	0	0	1	0	0	0	-1.333492718	0.107717538	-0.832223141	1.660899924	0.893181289	0.893181289	0	-0.303350796	-0.379881824	-0.379881824	-0.46338202	-0.426954449	-0.26415569	0.409811064	0.620261164	-0.019107442	0.507555492	-0.533925162	1.790839951	1.146686252	2.614278265	-0.273286279	-0.295588411	0	0	-0.576982338	0	-0.2131348	0	0.801545486	-0.80593823	-0.274522771	0	-0.235158445
101	193	-115.9382917	49.21852778	T05	02/14/07	973.453369	1	0	0	1	13	3	0	0	0	-0.079234228	0.341596404	-0.486807663	1.125522426	-0.639089095	-0.639089095	0	-0.303350796	-0.379881824	-0.379881824	-0.46338202	-0.426954449	-0.26415569	1.245984831	1.493209491	0.640682675	1.289941279	-0.533925162	-0.370073599	-0.299159905	-0.335927219	-0.273286279	-0.295588411	0	0	-0.619994056	0	-0.2131348	0	-0.629017455	1.742726682	-0.274522771	0	-0.235158445
102	194	-115.937495	49.21872	T05	02/14/07	973.453491	0	0	0	0	4	2	0	1	0	-0.136785309	0.318888131	-0.487029703	1.334683907	-0.677831174	-0.677831174	0	-0.303350796	-0.379881824	-0.379881824	-0.46338202	-0.426954449	-0.26415569	1.330463563	1.397216618	1.035148845	0.799217374	-0.533925162	-0.370073599	-0.299159905	-0.335927219	-0.273286279	-0.295588411	0	0	-0.320126059	0	-0.2131348	0	-0.662348913	1.451859171	-0.274522771	0	-0.235158445
103	195	-115.9366583	49.21945833	T05	02/14/07	980.182617	0	0	0	0	5	0	0	0	0	0.449946813	0.708452939	-0.690992787	0.399326861	-0.726819243	-0.726819243	0	-0.303350796	-0.379881824	-0.379881824	-0.46338202	-0.426954449	-0.26415569	1.243021686	1.000813257	1.509183275	-0.742070006	-0.533925162	-0.370073599	-0.299159905	-0.335927219	-0.273286279	-0.295588411	0	0	0.094764251	0	-0.2131348	0	-0.666303293	1.151681907	-0.274522771	0	-0.235158445
104	196	-115.9358139	49.21968889	T05	02/14/07	987.392334	0	0	0	0	17	0	0	2	0	0.406891294	0.712760727	-0.71894617	0.407214335	-0.659092994	-0.659092994	0	-0.303350796	-0.379881824	-0.379881824	-0.46338202	-0.426954449	-0.26415569	1.199600313	1.11296313	1.194643964	-0.742070006	-0.533925162	-0.370073599	-0.299159905	-0.335927219	-0.273286279	-0.295588411	0	0	0.422510628	0	-0.2131348	0	-0.585540641	1.372085101	-0.274522771	0	-0.235158445
105	197	-115.9351806	49.21992778	T05	02/14/07	988.113281	1	0	0	1	6	0	0	0	0	0.509066208	0.795350339	-0.773710178	-0.061997626	-0.45936182	-0.45936182	0	-0.303350796	-0.379881824	-0.379881824	-0.46338202	-0.426954449	-0.26415569	1.185607684	1.134013744	1.120139356	-0.742070006	-0.533925162	-0.370073599	-0.299159905	-0.335927219	-0.273286279	-0.295588411	0	0	0.446891236	0	-0.2131348	0	-0.484716746	1.015520114	-0.274522771	0	-0.235158445
106	198	-115.9343472	49.22011667	T05	02/14/07	981.144043	0	0	0	0	0	1	0	0	0	0.548676649	0.748241284	-0.691697355	-0.230126204	-0.419307696	-0.419307696	0	-0.303350796	-0.379881824	-0.379881824	-0.46338202	-0.426954449	-0.26415569	1.350620165	1.423234006	1.042200541	-0.742070006	-0.533925162	-0.370073599	-0.299159905	-0.335927219	-0.273286279	-0.295588411	0	0	0.135935581	0	-0.2131348	0	-0.589521624	1.102345439	-0.274522771	0	-0.235158445
107	199	-115.9335556	49.22060556	T05	02/14/07	979.220947	1	0	0	1	0	1	0	0	0	0.82735215	1.023982251	-0.906932196	-0.630841704	-0.426943747	-0.426943747	0	-0.303350796	-0.379881824	-0.379881824	-0.46338202	-0.426954449	-0.26415569	0.585224092	0.82877307	0.074125922	-0.742070006	-0.533925162	-0.370073599	-0.299159905	-0.335927219	-0.273286279	-0.295588411	0	0	-0.180529297	0	-0.2131348	0	-0.617642314	0.666900955	-0.274522771	0	-0.235158445
108	201	-115.9297111	49.22096944	T05	02/14/07	981.86499	0	0	0	0	10	0	0	0	0	0.379271252	0.933447558	-1.021221042	0.073078173	-0.719426326	-0.719426326	0	-0.303350796	0.332927707	0.332927707	1.481290441	1.639109199	-0.26415569	0.920005897	1.063955511	0.5417551	-0.742070006	-0.533925162	-0.370073599	-0.299159905	-0.335927219	-0.273286279	-0.295588411	0	0	-0.728712549	0	-0.2131348	0	-0.508592499	1.340531294	-0.274522771	0	-0.235158445
109	202	-115.9282306	49.22147778	T05	02/14/07	982.345459	0	0	0	0	6	0	0	0	0	0.640695403	1.007666756	-0.982461801	-0.419057533	-0.668923916	-0.668923916	0	-0.303350796	-0.379881824	-0.379881824	2.323618104	1.627280417	3.400857616	0.621059154	0.876015184	0.084905049	-0.742070006	-0.533925162	-0.370073599	-0.299159905	-0.335927219	-0.273286279	-0.295588411	0	0	-0.204051983	0	-0.2131348	0	-0.545917299	1.972307001	-0.274522771	0	-0.235158445
110	203	-115.9276444	49.22187222	T05	02/14/07	974.654785	0	0	0	0	1	0	0	0	0	0.718233127	1.066439014	-1.018928491	-0.313270172	-0.86474541	-0.86474541	0	-0.303350796	-0.379881824	-0.379881824	2.188579563	1.447013218	3.549599428	0.702260118	0.763988557	0.499230828	-0.742070006	-0.533925162	-0.370073599	-0.299159905	-0.335927219	-0.273286279	-0.295588411	0	0	0.001766215	0	-0.2131348	0	-0.564053669	1.656282547	-0.274522771	0	-0.235158445
111	204	-115.926475	49.22154722	T05	02/14/07	972.491943	0	0	0	0	14	0	0	0	0	0.133865279	0.570642136	-0.67512923	0.512068199	-0.657046083	-0.657046083	0	-0.303350796	-0.379881824	-0.379881824	2.218921741	1.544275938	3.286763425	1.140342593	1.06274611	1.127157656	-0.742070006	-0.533925162	-0.370073599	-0.299159905	-0.335927219	-0.273286279	-0.295588411	0	0	0.420636626	0	-0.2131348	0	-0.512366064	1.637314693	-0.274522771	0	-0.235158445
112	205	-115.92555	49.22165278	T05	02/14/07	964.561279	0	0	0	0	18	0	0	0	0	0.106866102	0.393570841	-0.458093863	0.578546778	-0.543860974	-0.543860974	0	-0.303350796	-0.379881824	-0.379881824	1.493543141	0.838495952	3.024525625	0.971788871	0.523206036	1.641230256	-0.742070006	-0.533925162	-0.370073599	-0.299159905	-0.335927219	-0.273286279	-0.295588411	0	0	0.262030645	0	-0.2131348	0	-0.62380119	0.948201392	-0.274522771	0	-0.235158445
113	207	-115.9363899	49.21910439	T05	02/23/07	989.795654	0	0	0	0	4	0	0	0	0	0.104751063	0.375319896	-0.435377391	0.96237038	-0.681009807	-0.681009807	0	-0.303350796	-0.379881824	-0.379881824	-0.46338202	-0.426954449	-0.26415569	1.160410318	1.103186901	1.108303974	0.103592765	-0.533925162	-0.370073599	-0.299159905	-0.335927219	-0.273286279	-0.295588411	0	0	0.117600753	0	-0.2131348	0	-0.604496598	1.158856061	-0.274522771	0	-0.235158445
114	208	-115.9350058	49.22028322	T05	02/23/07	999.408691	0	0	0	0	10	0	0	0	0	0.763758193	0.946375316	-0.838657779	-0.568773671	-0.410403597	-0.410403597	0	-0.303350796	-0.379881824	-0.379881824	-0.46338202	-0.426954449	-0.26415569	0.8073757	1.017647904	0.326029477	-0.742070006	-0.533925162	-0.370073599	-0.299159905	-0.335927219	-0.273286279	-0.295588411	0	0	0.356224129	0	-0.2131348	0	-0.594933548	0.771792701	-0.274522771	0	-0.235158445
115	215	-115.9319063	49.22065001	T05	03/01/07	991.237549	0	0	0	0	9	0	0	0	0	0.518500094	0.916842543	-0.927337886	-0.185409939	-0.399529079	-0.399529079	0	-0.303350796	0.225649616	0.225649616	-0.46338202	-0.426954449	-0.26415569	0.521603025	0.64943351	0.224895852	-0.742070006	-0.533925162	-0.370073599	-0.299159905	-0.335927219	-0.273286279	-0.295588411	0	0	-0.770958135	0	-0.2131348	0	-0.56055421	0.72548307	-0.274522771	0	-0.235158445
116	216	-115.9304476	49.22086341	T05	03/01/07	994.842529	0	0	0	0	4	0	0	0	0	0.388190605	0.907171209	-0.982309681	-0.142034171	-0.51467188	-0.51467188	0	-0.303350796	0.356547334	0.356547334	1.109678413	1.244300243	-0.26415569	0.847616463	0.646927431	1.092341571	-0.742070006	-0.533925162	-0.370073599	-0.299159905	-0.335927219	-0.273286279	-0.295588411	0	0	-0.996728962	0	-0.2131348	0	-0.465062373	0.951312738	-0.274522771	0	-0.235158445
117	217	-115.9275068	49.2214623	T05	03/01/07	988.593994	0	0	0	0	6	0	0	0	0	0.272257552	0.799363058	-0.90177721	0.27202173	-0.673278999	-0.673278999	0	-0.303350796	-0.379881824	-0.379881824	2.294986818	1.575622249	3.486707893	0.973130482	-1.086164311	4.50906536	-0.742070006	-0.533925162	-0.370073599	-0.299159905	-0.335927219	-0.273286279	-0.295588411	0	0	0.054780989	0	-0.2131348	0	-0.548447426	2.265971126	-0.274522771	0	-0.235158445
118	219	-115.9247513	49.22178048	T05	03/01/07	972.01123	0	0	0	0	5	0	0	0	0	0.202866183	0.328009196	-0.322755421	0.46169574	-0.376910668	-0.376910668	0	-0.303350796	-0.379881824	-0.379881824	-0.46338202	-0.426954449	-0.26415569	1.156949527	1.105352737	1.095288306	-0.742070006	-0.533925162	-0.370073599	-0.299159905	-0.335927219	-0.273286279	-0.295588411	0	0	0.049272538	0	-0.2131348	0	-0.558576814	0.654747755	-0.274522771	0	-0.235158445
119	221	-115.936849	49.21903297	T05	03/07/07	960.475586	0	0	0	0	11	0	0	0	0	0.034743468	0.41907804	-0.528784832	1.111795182	-0.705461209	-0.705461209	0	-0.303350796	-0.379881824	-0.379881824	-0.46338202	-0.426954449	-0.26415569	1.375318698	0.958720113	1.934300257	-0.054926727	-0.533925162	-0.370073599	-0.299159905	-0.335927219	-0.273286279	-0.295588411	0	0	-0.05081711	0	-0.2131348	0	-0.628064023	0.965304567	-0.274522771	0	-0.235158445
120	223	-115.9328847	49.2206174	T05	03/07/07	972.01123	0	0	0	0	12	0	0	0	0	0.6197176	0.942429209	-0.908222	-0.355016927	-0.417137321	-0.417137321	0	-0.303350796	0.037059967	0.037059967	-0.46338202	-0.426954449	-0.26415569	0.697816605	0.807611957	0.409829536	-0.742070006	-0.533925162	-0.370073599	-0.299159905	-0.335927219	-0.273286279	-0.295588411	0	0	-0.420360133	0	-0.2131348	0	-0.561194876	0.636802371	-0.274522771	0	-0.235158445
121	234	-115.9340876	49.22047726	T05	12/12/07	963.599854	0	0	0	0	0	0	0	2	0	0.828028611	0.981939051	-0.85172405	-0.663554017	-0.369912308	-0.369912308	0	-0.303350796	-0.379881824	-0.379881824	-0.46338202	-0.426954449	-0.26415569	0.374723773	1.107727162	-0.979556199	-0.742070006	-0.533925162	-0.370073599	-0.299159905	-0.335927219	-0.273286279	-0.295588411	0	0	0.016135423	0	-0.2131348	0	-0.616035135	0.870852787	-0.274522771	0	-0.235158445
122	236	-115.9293378	49.22121596	T05	12/12/07	964.080566	0	0	0	0	9	0	0	0	0	0.513849482	1.033758116	-1.082299632	-0.220255844	-0.734124023	-0.734124023	0	-0.303350796	0.252326233	0.252326233	2.121245064	1.633375169	2.507173656	0.673185073	0.63076564	0.659370746	-0.742070006	-0.533925162	-0.370073599	-0.299159905	-0.335927219	-0.273286279	-0.295588411	0	0	-0.593000685	0	-0.2131348	0	-0.53429888	1.317472301	-0.274522771	0	-0.235158445
123	241	-115.9344539	49.22040568	T05	12/31/07	980.903564	0	0	0	0	3	0	0	0	0	0.791949373	0.963485695	-0.846360512	-0.631227523	-0.42714853	-0.42714853	0	-0.303350796	-0.379881824	-0.379881824	-0.46338202	-0.426954449	-0.26415569	0.93639032	1.042637684	0.623066566	-0.742070006	-0.533925162	-0.370073599	-0.299159905	-0.335927219	-0.273286279	-0.295588411	0	0	0.151185926	0	-0.2131348	0	-0.618412614	0.759174962	-0.274522771	0	-0.235158445
124	242	-115.9310918	49.22063962	T05	12/31/07	972.491943	0	0	0	0	9	0	0	0	0	0.455894112	0.903988988	-0.943040148	-0.148824677	-0.43299006	-0.43299006	0	-0.303350796	0.28721698	0.28721698	-0.249135243	-0.199333867	-0.26415569	0.915354768	1.01783995	0.61151753	-0.742070006	-0.533925162	-0.370073599	-0.299159905	-0.335927219	-0.273286279	-0.295588411	0	0	-1.05941893	0	-0.2131348	0	-0.519397209	0.718702111	-0.274522771	0	-0.235158445
125	243	-115.9288443	49.22105519	T05	12/31/07	975.375732	0	0	0	0	8	0	0	0	0	0.39184958	0.914917233	-0.990518675	-0.062599853	-0.704082283	-0.704082283	0	-0.303350796	0.196979092	0.196979092	2.216309166	1.632644425	2.918360394	0.917539883	0.842754231	0.928911272	-0.742070006	-0.533925162	-0.370073599	-0.299159905	-0.335927219	-0.273286279	-0.295588411	0	0	-0.415869429	0	-0.2131348	0	-0.470175605	1.763972931	-0.274522771	0	-0.235158445
126	249	-115.9272822	49.22168694	T05	01/06/08	1008.300781	0	0	0	0	1	0	0	0	0	0.460474426	0.885025996	-0.915921768	0.028802261	-0.736725188	-0.736725188	0	-0.303350796	-0.379881824	-0.379881824	2.18532028	1.52389074	3.224865526	0.784435831	0.953327033	0.379781023	-0.742070006	-0.533925162	-0.370073599	-0.299159905	-0.335927219	-0.273286279	-0.295588411	0	0	0.129861805	0	-0.2131348	0	-0.561493372	1.949678093	-0.274522771	0	-0.235158445
127	250	-115.9261153	49.22177377	T05	01/06/08	1003.494141	0	0	0	0	4	0	0	0	0	0.2310036	0.62886088	-0.700706987	0.413085375	-0.692893347	-0.692893347	0	-0.303350796	-0.379881824	-0.379881824	2.133734721	1.527454504	2.988937362	0.958777081	0.595094461	1.478843203	-0.742070006	-0.533925162	-0.370073599	-0.299159905	-0.335927219	-0.273286279	-0.295588411	0	0	0.450489711	0	-0.2131348	0	-0.588743535	1.086564791	-0.274522771	0	-0.235158445
128	251	-115.9381638	49.21815438	T05	01/13/08	963.359619	0	0	0	0	5	0	0	0	0	-0.611904238	0.034119865	-0.36191028	2.094531073	-0.624598576	-0.624598576	0	-0.303350796	-0.379881824	-0.379881824	-0.46338202	-0.426954449	-0.26415569	1.361734477	1.074166962	1.692874637	1.945212897	-0.533925162	-0.370073599	-0.299159905	-0.335927219	-0.273286279	-0.295588411	0	0	-0.568890301	0	-0.2131348	0	-0.630080748	2.716920889	-0.274522771	0	-0.235158445
129	259	-115.93629	49.219505	T05	01/22/08	1004.936279	0	0	0	0	4	0	0	0	0	0.392647517	0.669917293	-0.670432934	0.507284707	-0.72561858	-0.72561858	0	-0.303350796	-0.379881824	-0.379881824	-0.46338202	-0.426954449	-0.26415569	1.279877025	1.252055766	1.159592589	-0.742070006	-0.533925162	-0.370073599	-0.299159905	-0.335927219	-0.273286279	-0.295588411	0	0	0.226830159	0	-0.2131348	0	-0.612670114	1.209274858	-0.274522771	0	-0.235158445
130	265	-115.9279583	49.221665	T05	01/22/08	986.431152	0	0	0	0	3	0	0	0	0	0.690275905	1.045726541	-1.006404453	-0.414035075	-0.770526099	-0.770526099	0	-0.303350796	-0.379881824	-0.379881824	2.288854033	1.571297019	3.477854426	0.781613834	0.979905159	0.32500842	-0.742070006	-0.533925162	-0.370073599	-0.299159905	-0.335927219	-0.273286279	-0.295588411	0	0	-0.112172077	0	-0.2131348	0	-0.541345853	1.952113876	-0.274522771	0	-0.235158445
131	267	-115.926855	49.22166333	T05	01/22/08	979.220947	0	0	0	0	3	0	0	0	0	0.275564664	0.737394773	-0.819206639	0.332552916	-0.716917899	-0.716917899	0	-0.303350796	-0.379881824	-0.379881824	2.2969565	1.565167591	3.537423831	0.924364056	0.926841441	0.797320871	-0.742070006	-0.533925162	-0.370073599	-0.299159905	-0.335927219	-0.273286279	-0.295588411	0	0	0.283059208	0	-0.2131348	0	-0.523818585	1.846848391	-0.274522771	0	-0.235158445
132	271	-115.9787301	49.20647043	T06	02/14/07	924.907227	2	0	0	2	3	4	0	0	0	-1.207071996	0.36243187	-1.098996464	0.517368829	-0.690533309	-0.690533309	0	5.703267397	6.56655882	6.56655882	-0.46338202	-0.426954449	-0.26415569	1.15120695	0.84012004	1.552136239	-0.228965486	2.939983833	-0.370073599	-0.299159905	-0.335927219	-0.273286279	5.086609204	0	0	-0.712235233	0	9.390873293	0	-0.53022753	1.300688019	1.264468959	0	1.210076351
133	273	-115.9760621	49.20650873	T06	02/14/07	929.473389	0	0	0	0	0	2	0	0	0	-0.707428117	0.331968258	-0.800085613	0.00881746	-0.605028982	-0.605028982	0	6.570765115	4.409325046	4.409325046	-0.46338202	-0.426954449	-0.26415569	1.173168089	1.15636933	1.047423231	-0.609760967	2.266016145	-0.370073599	-0.299159905	-0.335927219	-0.273286279	4.583358102	0	0	-0.712330973	0	5.027817934	0	-0.611740324	0.453424268	2.253369187	0	0.492758067
134	274	-115.9751747	49.20670722	T06	02/14/07	931.63623	0	0	0	0	7	0	0	0	0	-0.142283506	0.522815165	-0.755962195	-0.065058049	-0.542558103	-0.542558103	0	4.797595171	2.225986028	2.225986028	-0.46338202	-0.426954449	-0.26415569	1.259834113	0.922889327	1.692372657	-0.742070006	1.478541832	-0.370073599	-0.299159905	-0.335927219	-0.273286279	0.604359981	0	0	-0.545067216	0	3.375790847	0	-0.639386404	0.225747944	0.000442208	0	-0.190585321
135	275	-115.9743092	49.20700218	T06	02/14/07	930.675049	0	0	0	0	1	0	0	0	0	0.441181648	0.632319663	-0.596201792	-0.403495351	-0.384939886	-0.384939886	0	0.709072664	0.492815177	0.492815177	-0.46338202	-0.426954449	-0.26415569	0.946567617	0.842177653	1.006776339	-0.742070006	0.854790349	-0.370073599	-0.299159905	-0.335927219	-0.273286279	-0.295588411	0	0	-0.285686899	0	0.151280708	0	-0.637006771	0.176930763	-0.274522771	0	-0.235158445
136	276	-115.9730936	49.20758505	T06	02/14/07	925.147461	0	0	0	0	10	1	0	1	0	0.949060922	1.005228606	-0.819333103	-0.895275528	-0.434829521	-0.434829521	0	-0.303350796	-0.379881824	-0.379881824	-0.46338202	-0.426954449	-0.26415569	0.70950034	0.387542654	1.188377519	-0.742070006	-0.533925162	-0.370073599	-0.299159905	-0.335927219	-0.273286279	-0.295588411	0	0	0.206672579	0	-0.2131348	0	-0.679527252	-0.851610918	-0.274522771	0	-0.235158445
137	278	-115.9715429	49.20764549	T06	02/14/07	934.039551	1	0	0	1	7	0	0	0	0	0.619129965	0.831649135	-0.763982799	-0.362452675	-0.427831812	-0.427831812	0	-0.303350796	0.022910808	0.022910808	-0.46338202	-0.426954449	-0.26415569	0.825386863	1.108491973	0.21202645	-0.742070006	-0.533925162	-0.370073599	-0.299159905	-0.335927219	-0.273286279	-0.295588411	0	0	-0.222023646	0	-0.2131348	0	-0.549141603	-1.249177883	-0.274522771	0	-0.235158445
138	280	-115.9681735	49.2085887	T06	02/14/07	940.047607	0	0	0	0	2	0	0	0	0	-0.008754298	0.769953235	-1.009163007	0.453472495	-0.156470777	-0.156470777	0	-0.303350796	0.354440009	0.354440009	-0.46338202	-0.426954449	-0.26415569	0.928543351	0.811318395	1.013986458	-0.742070006	-0.533925162	-0.370073599	-0.299159905	-0.335927219	-0.273286279	-0.295588411	0	0	-0.762131075	0	-0.2131348	0	-0.059302111	-0.854292534	-0.274522771	0	-0.235158445
139	281	-115.9671059	49.20908885	T06	02/14/07	937.644531	2	0	0	2	0	0	0	0	0	-0.087515789	0.782945913	-1.066968776	0.880826386	-0.316614812	-0.316614812	0	-0.303350796	0.035391409	0.035391409	-0.46338202	-0.426954449	-0.26415569	0.821871021	1.153914653	0.121878506	-0.293056599	-0.533925162	-0.370073599	-0.299159905	-0.335927219	-0.273286279	-0.295588411	0	0	-0.301571061	0	-0.2131348	0	-0.04386256	-0.388567301	-0.274522771	0	-0.235158445
140	282	-115.9647643	49.21008462	T06	02/14/07	922.023193	1	0	0	1	0	0	0	0	0	0.624466173	0.704229562	-0.594959994	-0.415399244	-0.444111154	-0.444111154	0	-0.303350796	-0.379881824	-0.379881824	-0.46338202	-0.426954449	-0.26415569	0.97778351	1.310669218	0.255607619	0.195188602	-0.100265399	-0.370073599	-0.299159905	-0.335927219	-0.273286279	-0.295588411	0	0	-0.731392574	0	-0.2131348	0	-0.042627668	-0.694959418	1.004828655	0	1.148779702
141	283	-115.9634005	49.21058477	T06	02/14/07	929.713623	0	0	0	0	6	0	0	0	0	0.526412316	0.67864098	-0.612432416	-0.607550833	-0.2796063	-0.2796063	0	-0.303350796	-0.379881824	-0.379881824	-0.46338202	-0.426954449	-0.26415569	0.793298587	0.838674167	0.607295426	-0.270042574	0.61574758	-0.370073599	-0.299159905	-0.335927219	-0.273286279	2.235324379	0	0	-1.110836583	0	-0.2131348	0	-0.103364968	-1.291546452	4.602218395	0	4.67629707
142	284	-115.9626774	49.21065484	T06	02/14/07	936.683105	0	0	0	0	2	0	0	0	0	0.183101939	0.526707085	-0.59226473	-0.312256838	-0.231714208	-0.231714208	0	0.975752554	-0.379881824	-0.379881824	-0.46338202	-0.426954449	-0.26415569	0.941551343	1.041332627	0.639050915	-0.492126965	0.706828015	-0.370073599	-0.299159905	-0.335927219	-0.273286279	4.593558066	0	0	-0.899014655	0	-0.201482351	0	-0.089842407	-1.220425472	7.574455553	0	7.891514014
143	285	-115.9621174	49.21111945	T06	02/14/07	946.296143	0	0	0	0	1	0	0	0	0	0.328785102	0.62213476	-0.641212149	-0.227817012	-0.273937463	-0.273937463	0	-0.303350796	-0.379881824	-0.379881824	-0.46338202	-0.426954449	-0.26415569	0.867158784	0.920339369	0.657465706	-0.742070006	-0.533925162	-0.370073599	-0.299159905	-0.335927219	-0.273286279	3.802397291	0	0	-0.804585486	0	-0.2131348	0	-0.272410135	-1.030954846	6.710344572	0	6.956762135
144	286	-115.9613614	49.21146554	T06	02/14/07	945.094482	0	0	0	0	8	0	0	0	0	0.468118271	0.665932919	-0.626087937	-0.225495434	-0.297480416	-0.297480416	0	-0.303350796	-0.379881824	-0.379881824	-0.46338202	-0.426954449	-0.26415569	0.878125063	1.173437527	0.23604186	-0.742070006	-0.533925162	-0.370073599	-0.299159905	-0.335927219	-0.273286279	0.830481853	0	0	-0.574062949	0	-0.2131348	0	-0.160540684	-0.829969904	4.884077527	0	5.133665624
145	287	-115.9609695	49.21168749	T06	02/14/07	950.622314	0	0	0	0	6	0	0	0	0	0.621648016	0.762043959	-0.671857023	-0.376963222	-0.375640687	-0.375640687	0	-0.303350796	-0.379881824	-0.379881824	-0.46338202	-0.426954449	-0.26415569	1.062496851	1.26245282	0.565664436	-0.742070006	-0.533925162	-0.370073599	-0.299159905	-0.335927219	-0.273286279	-0.295588411	0	0	-0.437079102	0	-0.2131348	0	-0.278779473	-0.769794552	3.746662628	0	4.114758048
146	288	-115.959447	49.21202788	T06	02/14/07	961.677246	1	0	0	1	7	0	0	0	0	0.816684132	0.672825108	-0.454281623	-0.783711406	-0.339896398	-0.339896398	0	-0.303350796	-0.379881824	-0.379881824	-0.46338202	-0.426954449	-0.26415569	0.873650131	1.096253607	0.361564742	-0.742070006	-0.533925162	-0.370073599	-0.299159905	-0.335927219	-0.273286279	-0.295588411	0	0	-0.190674591	0	-0.2131348	0	-0.218796951	-0.34979382	1.26736902	0	1.432782689
147	290	-115.9588565	49.21243348	T06	02/14/07	955.669189	0	0	0	0	13	0	0	0	0	0.738089889	0.702263378	-0.533458576	-0.650548555	-0.308372196	-0.308372196	0	-0.303350796	-0.379881824	-0.379881824	-0.46338202	-0.426954449	-0.26415569	0.806740689	1.216395213	-0.029372823	-0.742070006	-0.533925162	-0.370073599	-0.299159905	-0.335927219	-0.273286279	-0.295588411	0	0	-0.11133367	0	-0.2131348	0	-0.163481071	0.341380471	-0.274522771	0	-0.235158445
148	291	-115.9550583	49.21340955	T06	02/14/07	966.964355	0	0	0	0	2	0	0	0	0	-0.736440756	0.051774452	-0.449542075	2.417365943	-0.503395288	-0.503395288	0	-0.303350796	0.192852033	0.192852033	-0.46338202	-0.426954449	-0.26415569	1.050012125	1.046835113	0.916362829	-0.742070006	-0.533925162	-0.370073599	-0.299159905	-0.335927219	-0.273286279	-0.295588411	0	0	-0.924844549	0	-0.2131348	0	-0.138474699	0.879627943	-0.274522771	0	-0.235158445
149	292	-115.9536273	49.21401942	T06	02/14/07	968.406494	0	0	0	0	1	0	0	0	0	-0.753042837	-0.006210103	-0.382496196	2.251421248	-0.456944772	-0.456944772	0	-0.303350796	-0.019227308	-0.019227308	0.125886411	-0.426954449	2.266335462	1.502653297	0.966656467	2.257241095	-0.742070006	-0.533925162	-0.370073599	-0.299159905	-0.335927219	-0.273286279	-0.295588411	0	0	-0.520608331	0	-0.2131348	0	0.063533804	1.555105382	-0.274522771	0	-0.235158445
150	293	-115.9749092	49.20707518	T06	02/19/07	929.713623	0	0	0	0	3	1	0	0	0	0.173859657	0.643264389	-0.749140684	-0.227043529	-0.458094941	-0.458094941	0	1.59415501	1.588002607	1.588002607	-0.46338202	-0.426954449	-0.26415569	1.127410816	0.862269707	1.449724869	-0.742070006	1.510785976	-0.370073599	-0.299159905	-0.335927219	-0.273286279	-0.295588411	0	0	-0.323717169	0	0.779201112	0	-0.650413138	0.084920329	-0.274522771	0	-0.235158445
151	294	-115.9726527	49.20763342	T06	02/19/07	931.876709	0	0	0	0	5	1	0	1	0	0.921489169	0.912950394	-0.713231335	-0.895275528	-0.467914278	-0.467914278	0	-0.303350796	-0.379881824	-0.379881824	-0.46338202	-0.426954449	-0.26415569	1.189988254	0.661737326	1.972271072	-0.742070006	-0.533925162	-0.370073599	-0.299159905	-0.335927219	-0.273286279	-0.295588411	0	0	0.145766653	0	-0.2131348	0	-0.676041677	-1.030571481	-0.274522771	0	-0.235158445
152	295	-115.9721114	49.20771196	T06	02/19/07	935.481445	1	1	0	0	4	0	0	0	0	0.975828765	1.012016311	-0.81430526	-0.895275528	-0.520522902	-0.520522902	0	-0.303350796	-0.379881824	-0.379881824	-0.46338202	-0.426954449	-0.26415569	0.988874311	0.616805474	1.519872881	-0.742070006	-0.533925162	-0.370073599	-0.299159905	-0.335927219	-0.273286279	-0.295588411	0	0	-0.050244981	0	-0.2131348	0	-0.637522679	-1.190872236	-0.274522771	0	-0.235158445
153	296	-115.9692338	49.20808252	T06	02/19/07	943.892822	1	0	0	1	1	0	0	0	0	0.098414943	0.776250291	-0.961791226	0.163123403	-0.133485897	-0.133485897	0	-0.303350796	0.452190842	0.452190842	-0.46338202	-0.426954449	-0.26415569	0.99803769	0.982445353	0.893379995	-0.742070006	-0.533925162	-0.370073599	-0.299159905	-0.335927219	-0.273286279	-0.295588411	0	0	-1.076596341	0	-0.2131348	0	-0.009908602	-0.981380582	-0.274522771	0	-0.235158445
154	298	-115.9641392	49.21043171	T06	02/19/07	926.589355	0	0	0	0	9	0	0	0	0	0.754753227	0.735707572	-0.568452826	-0.780524007	-0.340313846	-0.340313846	0	-0.303350796	-0.379881824	-0.379881824	-0.46338202	-0.426954449	-0.26415569	0.731607146	0.832628607	0.454752504	-0.108251253	0.034101034	-0.370073599	-0.299159905	-0.335927219	-0.273286279	0.16103029	0	0	-0.952922098	0	-0.2131348	0	-0.124895032	-1.106573491	2.318006169	0	2.20535386
155	301	-115.9541649	49.21376855	T06	02/19/07	973.212891	0	0	0	0	0	0	0	1	0	-0.792541586	0.076220495	-0.510538048	2.623228781	-0.572999565	-0.572999565	0	-0.303350796	0.096481888	0.096481888	-0.46338202	-0.426954449	-0.26415569	1.177862527	1.080675688	1.194565894	-0.742070006	-0.533925162	-0.370073599	-0.299159905	-0.335927219	-0.273286279	-0.295588411	0	0	-0.684715768	0	-0.2131348	0	-0.15172792	1.603417493	-0.274522771	0	-0.235158445
156	302	-115.9739302	49.20751515	T06	03/01/07	957.591797	0	0	0	0	1	0	0	0	0	0.977942073	1.017148265	-0.819905188	-0.895275528	-0.491976202	-0.491976202	0	-0.303350796	-0.379881824	-0.379881824	-0.46338202	-0.426954449	-0.26415569	0.787376978	0.483715767	1.223359146	-0.742070006	-0.533925162	-0.370073599	-0.299159905	-0.335927219	-0.273286279	-0.295588411	0	0	0.025946965	0	-0.2131348	0	-0.650373603	-0.475060967	-0.274522771	0	-0.235158445
157	304	-115.9718058	49.20785964	T06	03/01/07	953.506104	0	0	0	0	5	0	0	0	0	0.954991417	1.072143457	-0.903566376	-0.791956729	-0.594377331	-0.594377331	0	-0.303350796	-0.268622028	-0.268622028	-0.46338202	-0.426954449	-0.26415569	1.020416683	0.471222205	1.862470689	-0.742070006	-0.533925162	-0.370073599	-0.299159905	-0.335927219	-0.273286279	-0.295588411	0	0	-0.181960002	0	-0.2131348	0	-0.626913977	-1.307433833	-0.274522771	0	-0.235158445
158	305	-115.9704197	49.20779058	T06	03/01/07	954.467529	0	0	0	0	3	0	0	0	0	0.372277805	0.766498317	-0.807015905	0.136656428	-0.478295294	-0.478295294	0	-0.303350796	0.22983499	0.22983499	-0.46338202	-0.426954449	-0.26415569	0.904483924	0.762466206	1.037243986	-0.742070006	-0.533925162	-0.370073599	-0.299159905	-0.335927219	-0.273286279	-0.295588411	0	0	-0.622660199	0	-0.2131348	0	-0.198853288	-1.290051727	-0.274522771	0	-0.235158445
159	307	-115.9687495	49.20840396	T06	03/01/07	950.622314	0	0	0	0	2	1	0	1	0	0.103870772	0.799391194	-0.989155185	0.183664344	-0.1600058	-0.1600058	0	-0.303350796	0.385742363	0.385742363	-0.46338202	-0.426954449	-0.26415569	1.099788951	0.92451123	1.265832809	-0.742070006	-0.533925162	-0.370073599	-0.299159905	-0.335927219	-0.273286279	-0.295588411	0	0	-0.991640529	0	-0.2131348	0	-0.10720366	-1.233815315	-0.274522771	0	-0.235158445
160	310	-115.9629784	49.21092306	T06	03/01/07	939.32666	1	0	0	1	3	0	0	0	0	0.458597643	0.688933494	-0.661037002	-0.471828267	-0.266331445	-0.266331445	0	-0.303350796	-0.379881824	-0.379881824	-0.46338202	-0.426954449	-0.26415569	0.787719182	1.221115408	-0.08812517	-0.431518511	-0.533925162	-0.370073599	-0.299159905	-0.335927219	-0.273286279	3.208152782	0	0	-1.061792032	0	-0.2131348	0	-0.142963685	-1.211049473	4.920442443	0	5.020535869
161	311	-115.9605219	49.21187793	T06	03/01/07	955.669189	0	0	0	0	3	0	0	0	0	0.713704217	0.748757277	-0.606771754	-0.556272883	-0.362598966	-0.362598966	0	-0.303350796	-0.379881824	-0.379881824	-0.46338202	-0.426954449	-0.26415569	0.936700074	1.246031071	0.261896263	-0.742070006	-0.533925162	-0.370073599	-0.299159905	-0.335927219	-0.273286279	-0.295588411	0	0	-0.267498337	0	-0.2131348	0	-0.277620565	-0.670266308	2.589818795	0	2.863342466
162	312	-115.9782507	49.20676681	T06	03/07/07	916.976318	0	0	0	0	4	0	0	0	0	-0.798247829	0.51234133	-1.082541071	0.223075235	-0.683515695	-0.683515695	0	4.765275045	5.599828272	5.599828272	-0.46338202	-0.426954449	-0.26415569	1.42875571	1.453112	1.195856538	-0.405198707	2.301100264	-0.370073599	-0.299159905	-0.335927219	-0.273286279	2.907563935	0	0	-0.896218264	0	5.70188653	0	-0.610368859	1.639965367	0.532725035	0	0.638081706
163	313	-115.9770214	49.2067565	T06	03/07/07	917.457031	0	0	0	0	1	0	0	0	0	-0.444682173	0.589884991	-1.00032626	-0.098021779	-0.653708061	-0.653708061	0	4.73704892	4.480287116	4.480287116	-0.46338202	-0.426954449	-0.26415569	1.129525827	1.056070656	1.110405419	-0.189589498	2.557171222	-0.370073599	-0.299159905	-0.335927219	-0.273286279	1.561294472	0	0	-0.963620207	0	4.649903433	0	-0.635449059	0.925546168	0.897577473	0	0.492758067
164	320	-115.96785	49.20915	T06	03/13/07	934.760498	0	0	0	0	3	0	0	0	0	0.504079335	1.042670793	-1.098996464	-0.100354081	-0.425170793	-0.425170793	0	-0.303350796	0.111921862	0.111921862	-0.46338202	-0.426954449	-0.26415569	0.564485238	0.551015124	0.513569288	-0.742070006	-0.533925162	-0.370073599	-0.299159905	-0.335927219	-0.273286279	-0.295588411	0	0	-0.534073887	0	-0.2131348	0	-0.192827354	-1.444122872	-0.274522771	0	-0.235158445
165	321	-115.977403	49.20701098	T06	03/17/07	924.186279	0	0	0	0	4	0	0	0	0	-0.108607418	0.768504454	-1.059065908	-0.109920268	-0.671754046	-0.671754046	0	2.945401687	3.396750075	3.396750075	-0.46338202	-0.426954449	-0.26415569	1.093546498	0.817394847	1.439949338	-0.316247406	2.206408354	-0.370073599	-0.299159905	-0.335927219	-0.273286279	0.02440036	0	0	-1.096246545	0	2.524402477	0	-0.670531759	1.414211463	-0.250548121	0	-0.209223872
166	323	-115.9678166	49.20872943	T06	03/17/07	936.442871	0	0	0	0	2	0	0	0	0	-0.093202077	0.757412271	-1.036602348	0.648796781	-0.164377906	-0.164377906	0	-0.303350796	0.31559368	0.31559368	-0.46338202	-0.426954449	-0.26415569	0.92047673	0.994625803	0.666391281	-0.742070006	-0.533925162	-0.370073599	-0.299159905	-0.335927219	-0.273286279	-0.295588411	0	0	-0.614287307	0	-0.2131348	0	-0.041891254	-0.676542381	-0.274522771	0	-0.235158445
167	324	-115.9662762	49.20948196	T06	03/17/07	931.395996	0	0	0	0	2	0	0	0	0	0.202881139	0.790504962	-0.926204464	0.583084072	-0.527863811	-0.527863811	0	-0.303350796	-0.379881824	-0.379881824	-0.46338202	-0.426954449	-0.26415569	1.128769717	0.895745882	1.393742629	-0.036986967	-0.533925162	-0.370073599	-0.299159905	-0.335927219	-0.273286279	-0.295588411	0	0	-0.138549739	0	-0.2131348	0	-0.040740975	-0.38295736	-0.274522771	0	-0.235158445
168	326	-115.9618143	49.21126127	T06	03/17/07	940.768555	0	0	0	0	9	1	0	0	0	0.526412316	0.67864098	-0.612432416	-0.607550833	-0.2796063	-0.2796063	0	-0.303350796	-0.379881824	-0.379881824	-0.46338202	-0.426954449	-0.26415569	0.793298587	0.838674167	0.607295426	-0.270042574	0.61574758	-0.370073599	-0.299159905	-0.335927219	-0.273286279	2.235324379	0	0	-0.716618755	0	-0.2131348	0	-0.220459138	-0.972548943	5.862775045	0	6.039903971
169	328	-115.9739721	49.20727802	T06	12/12/07	937.644531	0	0	0	0	2	0	0	0	0	0.842095918	0.832654917	-0.649643957	-0.793238404	-0.455630936	-0.455630936	0	-0.303350796	-0.379881824	-0.379881824	-0.46338202	-0.426954449	-0.26415569	1.179339177	0.715188937	1.848951317	-0.742070006	0.142155791	-0.370073599	-0.299159905	-0.335927219	-0.273286279	-0.295588411	0	0	-0.096199972	0	-0.2131348	0	-0.652591307	-0.094281456	-0.274522771	0	-0.235158445
170	329	-115.973583	49.20749755	T06	12/12/07	935.241211	0	0	0	0	3	0	0	0	0	0.95264267	0.979403346	-0.7837789	-0.895275528	-0.492662286	-0.492662286	0	-0.303350796	-0.379881824	-0.379881824	-0.46338202	-0.426954449	-0.26415569	1.040418125	0.511148717	1.844356837	-0.742070006	-0.533925162	-0.370073599	-0.299159905	-0.335927219	-0.273286279	-0.295588411	0	0	0.075033802	0	-0.2131348	0	-0.659484852	-0.669998733	-0.274522771	0	-0.235158445
171	333	-115.965392	49.21009384	T06	12/12/07	935.000977	0	0	0	0	5	0	0	0	0	0.714526871	0.919657557	-0.829332897	-0.392290414	-0.531009821	-0.531009821	0	-0.303350796	-0.379881824	-0.379881824	-0.46338202	-0.426954449	-0.26415569	0.781776803	1.047585724	0.204985039	0.006397017	-0.533925162	-0.370073599	-0.299159905	-0.335927219	-0.273286279	-0.295588411	0	0	-0.50642897	0	-0.2131348	0	-0.179268908	-0.883859395	-0.139492176	0	-0.089089126
172	338	-115.9573028	49.21290681	T06	12/12/07	967.925781	1	1	0	0	1	0	0	0	0	0.42893119	0.530792054	-0.470084496	-0.096665751	-0.382144128	-0.382144128	0	-0.303350796	0.091362626	0.091362626	-0.46338202	-0.426954449	-0.26415569	1.039758994	1.211055678	0.596949663	-0.742070006	-0.533925162	-0.370073599	-0.299159905	-0.335927219	-0.273286279	-0.295588411	0	0	-0.659186766	0	-0.2131348	0	-0.186479703	-0.00152917	-0.274522771	0	-0.235158445
173	339	-115.956195	49.2129918	T06	12/12/07	971.770996	0	0	0	0	4	0	0	0	0	0.106052567	0.337414613	-0.385244125	0.577002723	-0.390935945	-0.390935945	0	-0.303350796	0.13085627	0.13085627	-0.46338202	-0.426954449	-0.26415569	0.980733939	0.909808621	0.976851018	-0.742070006	-0.533925162	-0.370073599	-0.299159905	-0.335927219	-0.273286279	-0.295588411	0	0	-1.035146512	0	-0.2131348	0	-0.185016836	0.362594268	-0.274522771	0	-0.235158445
174	340	-115.9760225	49.20689832	T06	12/30/07	941.970215	0	0	0	0	1	1	0	0	0	-0.030670988	0.666976714	-0.886169015	-0.153874053	-0.64055198	-0.64055198	0	4.35693087	2.441515952	2.441515952	-0.46338202	-0.426954449	-0.26415569	1.092024381	0.98308788	1.14102728	-0.742070006	1.579681897	-0.370073599	-0.299159905	-0.335927219	-0.273286279	0.643750915	0	0	-0.602174711	0	2.576372265	0	-0.611740324	0.283441331	0.046720348	0	-0.082822482
175	341	-115.9728863	49.20782452	T06	12/30/07	933.558838	0	0	0	0	2	0	0	0	0	1.023580307	1.115498597	-0.924558776	-0.895275528	-0.533939521	-0.533939521	0	-0.303350796	-0.379881824	-0.379881824	-0.46338202	-0.426954449	-0.26415569	0.604405815	0.395502117	0.896017416	-0.742070006	-0.533925162	-0.370073599	-0.299159905	-0.335927219	-0.273286279	-0.295588411	0	0	0.17625934	0	-0.2131348	0	-0.747439396	-0.945169691	-0.274522771	0	-0.235158445
176	343	-115.9776983	49.20668667	T06	01/02/08	932.837891	1	1	0	0	9	0	0	0	0	-0.663761045	0.545222517	-1.055686369	0.056392529	-0.661080921	-0.661080921	0	4.807681567	5.328332236	5.328332236	-0.46338202	-0.426954449	-0.26415569	1.416334085	1.270718675	1.48759073	-0.379516737	2.413326988	-0.370073599	-0.299159905	-0.335927219	-0.273286279	2.021859124	0	0	-1.09091615	0	6.354465979	0	-0.657655359	1.343446501	0.849620255	0	0.616111917
177	347	-115.9697017	49.20815833	T06	01/02/08	941.970215	0	0	0	0	3	0	0	0	0	0.327424099	0.865493275	-0.959448245	-0.127523976	-0.274796451	-0.274796451	0	-0.303350796	0.389752409	0.389752409	-0.46338202	-0.426954449	-0.26415569	1.119189841	0.78802419	1.560102016	-0.742070006	-0.533925162	-0.370073599	-0.299159905	-0.335927219	-0.273286279	-0.295588411	0	0	-0.938726183	0	-0.2131348	0	-0.094818154	-1.488653158	-0.274522771	0	-0.235158445
178	348	-115.9683833	49.20834167	T06	01/02/08	943.652588	0	0	0	0	0	0	0	0	0	-0.233820382	0.650010865	-0.969404691	0.753410668	-0.123456956	-0.123456956	0	-0.303350796	0.374989012	0.374989012	-0.337160009	-0.292853353	-0.26415569	1.359164777	0.948018668	1.910585388	-0.742070006	-0.533925162	-0.370073599	-0.299159905	-0.335927219	-0.273286279	-0.295588411	0	0	-0.884919262	0	-0.2131348	0	0.01889584	-0.706007576	-0.274522771	0	-0.235158445
179	349	-115.9665233	49.209705	T06	01/02/08	936.202393	0	0	0	0	5	0	0	0	0	0.457132318	0.947458083	-0.999115651	0.185400641	-0.54465117	-0.54465117	0	-0.303350796	-0.379881824	-0.379881824	-0.46338202	-0.426954449	-0.26415569	0.733241081	0.908271232	0.324452384	-0.18917059	-0.533925162	-0.370073599	-0.299159905	-0.335927219	-0.273286279	-0.295588411	0	0	-0.081215084	0	-0.2131348	0	-0.232626964	-0.904524956	-0.274522771	0	-0.235158445
180	356	-115.972476	49.20789627	T06	01/06/08	989.795654	0	0	0	0	1	0	0	0	0	1.070870439	1.179947436	-0.98412143	-0.895275528	-0.592017995	-0.592017995	0	-0.303350796	-0.379881824	-0.379881824	-0.46338202	-0.426954449	-0.26415569	0.507217842	0.393122478	0.642987693	-0.742070006	-0.533925162	-0.370073599	-0.299159905	-0.335927219	-0.273286279	-0.295588411	0	0	0.026102032	0	-0.2131348	0	-0.723609762	-1.014291559	-0.274522771	0	-0.235158445
181	357	-115.9721247	49.20797808	T06	01/06/08	986.671387	0	0	0	0	3	0	0	0	0	1.09094612	1.1971209	-0.99611594	-0.895275528	-0.629135313	-0.629135313	0	-0.303350796	-0.379881824	-0.379881824	-0.46338202	-0.426954449	-0.26415569	0.544852185	0.182866866	1.116812347	-0.742070006	-0.533925162	-0.370073599	-0.299159905	-0.335927219	-0.273286279	-0.295588411	0	0	-0.10683296	0	-0.2131348	0	-0.694889981	-1.112044471	-0.274522771	0	-0.235158445
182	358	-115.9716138	49.2082007	T06	01/06/08	984.268066	0	0	0	0	6	0	0	0	0	1.078524782	1.242889857	-1.062277391	-0.895275528	-0.66369967	-0.66369967	0	-0.303350796	0.107396085	0.107396085	-0.46338202	-0.426954449	-0.26415569	0.253631865	0.25761808	0.212888409	-0.742070006	-0.533925162	-0.370073599	-0.299159905	-0.335927219	-0.273286279	-0.295588411	0	0	-0.323972714	0	-0.2131348	0	-0.666024275	-1.514546355	-0.274522771	0	-0.235158445
183	359	-115.9686203	49.20894879	T06	01/06/08	974.895264	0	0	0	0	2	0	0	0	0	0.734454406	1.117827053	-1.077564868	-0.604588713	-0.444800685	-0.444800685	0	-0.303350796	0.396222001	0.396222001	-0.46338202	-0.426954449	-0.26415569	0.478475086	0.3805997	0.589190621	-0.742070006	-0.533925162	-0.370073599	-0.299159905	-0.335927219	-0.273286279	-0.295588411	0	0	-0.830535977	0	-0.2131348	0	-0.335692869	-1.67119272	-0.274522771	0	-0.235158445
184	362	-115.9602239	49.21204171	T06	01/06/08	971.050049	0	0	0	0	4	0	0	0	0	0.816532482	0.796785241	-0.616101408	-0.701606335	-0.425592158	-0.425592158	0	-0.303350796	-0.379881824	-0.379881824	-0.46338202	-0.426954449	-0.26415569	1.023095693	0.947572306	1.021776133	-0.742070006	-0.533925162	-0.370073599	-0.299159905	-0.335927219	-0.273286279	-0.295588411	0	0	-0.147841362	0	-0.2131348	0	-0.249126871	-0.537393616	1.650869041	0	1.847633759
185	364	-115.9554286	49.21338441	T06	01/06/08	977.538818	1	1	0	0	7	0	0	0	0	-0.644510362	0.155664588	-0.537412429	2.1716744	-0.464890208	-0.464890208	0	-0.303350796	0.237302789	0.237302789	-0.46338202	-0.426954449	-0.26415569	1.025590133	0.963522743	0.99999127	-0.742070006	-0.533925162	-0.370073599	-0.299159905	-0.335927219	-0.273286279	-0.295588411	0	0	-1.046157098	0	-0.2131348	0	-0.181497466	0.791452118	-0.274522771	0	-0.235158445
186	368	-115.9755951	49.20683797	T06	01/13/08	932.837891	1	1	0	0	0	0	0	0	0	-0.067254069	0.6139977	-0.836018312	-0.114664511	-0.630627642	-0.630627642	0	4.526908996	2.398230951	2.398230951	-0.46338202	-0.426954449	-0.26415569	1.230750399	0.966136422	1.538416371	-0.742070006	1.341476883	-0.370073599	-0.299159905	-0.335927219	-0.273286279	0.698114198	0	0	-0.521227297	0	2.783159464	0	-0.611740324	0.300873083	-0.033069964	0	-0.169379286
187	372	-115.9674572	49.20875232	T06	01/13/08	937.404053	0	0	0	0	2	0	0	0	0	-0.371775582	0.659306285	-1.053089777	1.169092704	-0.120559497	-0.120559497	0	-0.303350796	0.224208868	0.224208868	-0.46338202	-0.426954449	-0.26415569	0.850438643	1.206451805	0.103996229	-0.479186318	-0.533925162	-0.370073599	-0.299159905	-0.335927219	-0.273286279	-0.295588411	0	0	-0.490977802	0	-0.2131348	0	0.092232031	-0.163231487	-0.274522771	0	-0.235158445
188	374	-115.9638342	49.21060472	T06	01/13/08	937.404053	0	0	0	0	1	0	0	0	0	0.778886816	0.757085443	-0.583828363	-0.878312547	-0.326226214	-0.326226214	0	-0.303350796	-0.379881824	-0.379881824	-0.46338202	-0.426954449	-0.26415569	0.820658948	0.810849104	0.729242419	-0.260343717	-0.286053986	-0.370073599	-0.299159905	-0.335927219	-0.273286279	0.750295532	0	0	-1.036927548	0	-0.2131348	0	-0.127605004	-1.326651796	3.309781078	0	3.278203263
189	379	-115.9557573	49.21331325	T06	01/13/08	995.323242	0	0	0	0	3	0	0	0	0	-0.377440398	0.285415643	-0.568181782	1.603602021	-0.425928497	-0.425928497	0	-0.303350796	0.13884339	0.13884339	-0.46338202	-0.426954449	-0.26415569	1.011265	1.005152377	0.887980896	-0.742070006	-0.533925162	-0.370073599	-0.299159905	-0.335927219	-0.273286279	-0.295588411	0	0	-1.145798339	0	-0.2131348	0	-0.208388739	0.533527702	-0.274522771	0	-0.235158445
190	380	-115.9546373	49.21316899	T06	01/13/08	997.005371	0	0	0	0	6	0	0	0	0	-0.612957681	-0.176801515	-0.087249978	2.135909462	-0.500391688	-0.500391688	0	-0.303350796	0.0952845	0.0952845	-0.46338202	-0.426954449	-0.26415569	1.296287012	0.927487516	1.780682959	-0.742070006	-0.533925162	-0.370073599	-0.299159905	-0.335927219	-0.273286279	-0.295588411	0	0	-0.742959364	0	-0.2131348	0	-0.101028782	0.429555335	-0.274522771	0	-0.235158445
191	385	-115.970935	49.20762833	T06	01/22/08	956.149658	0	0	0	0	0	0	0	1	0	0.4371494	0.745886078	-0.74647287	0.0264154	-0.470225382	-0.470225382	0	-0.303350796	0.052874479	0.052874479	-0.46338202	-0.426954449	-0.26415569	0.975043855	0.540181481	1.619634357	-0.742070006	-0.533925162	-0.370073599	-0.299159905	-0.335927219	-0.273286279	-0.295588411	0	0	-0.41847341	0	-0.2131348	0	-0.321049237	-1.167228274	-0.274522771	0	-0.235158445
192	390	-115.958485	49.21248333	T06	01/22/08	962.878906	0	0	0	0	2	0	0	0	0	0.696027269	0.646306989	-0.48226525	-0.599936723	-0.371911289	-0.371911289	0	-0.303350796	-0.241916281	-0.241916281	-0.46338202	-0.426954449	-0.26415569	1.200272229	1.025524449	1.35204195	-0.742070006	-0.533925162	-0.370073599	-0.299159905	-0.335927219	-0.273286279	-0.295588411	0	0	-0.24583246	0	-0.2131348	0	-0.170997299	0.125535033	-0.274522771	0	-0.235158445
193	391	-115.95618	49.21329333	T06	01/22/08	974.654785	0	0	0	0	5	0	0	0	0	-0.08841809	0.468586652	-0.657266047	1.050519545	-0.465785211	-0.465785211	0	-0.303350796	0.112038471	0.112038471	-0.46338202	-0.426954449	-0.26415569	1.115134058	1.016285674	1.143116663	-0.742070006	-0.533925162	-0.370073599	-0.299159905	-0.335927219	-0.273286279	-0.295588411	0	0	-1.00218884	0	-0.2131348	0	-0.196563716	0.504531361	-0.274522771	0	-0.235158445
194	393	-116.1799651	49.11875021	T07	02/14/07	909.285645	4	0	0	4	0	0	0	1	0	0.695633032	-1.065566707	1.751154651	-0.263078082	-0.580949825	-0.580949825	0	-0.303350796	-0.379881824	-0.379881824	-0.14728983	-0.426954449	1.093236708	-1.100327714	-1.086164311	-0.979556199	1.933105453	-0.533925162	0.287456963	0.41408201	-0.335927219	-0.273286279	-0.295588411	0	0	0.026562733	0	-0.2131348	0	-0.619609146	-0.615117763	-0.274522771	0	-0.235158445
195	394	-116.178908	49.12159033	T07	02/14/07	944.133301	0	0	0	0	1	1	0	1	0	0.561400223	-1.065566707	1.681528857	-0.015081643	-0.406071217	-0.406071217	0	-0.303350796	-0.379881824	-0.379881824	-0.115586434	-0.426954449	1.229380373	-1.100327714	-1.086164311	-0.979556199	0.878220309	-0.533925162	-0.370073599	-0.299159905	-0.335927219	-0.273286279	-0.295588411	0	0	0.870468537	0	-0.2131348	0	-0.8236163	-0.641758838	-0.274522771	0	-0.235158445
196	395	-116.1789915	49.12226893	T07	02/14/07	952.785156	0	0	0	0	6	3	0	1	0	0.643718536	-1.065566707	1.724226897	-0.047513952	-0.437881294	-0.437881294	0	-0.303350796	-0.379881824	-0.379881824	-0.46338202	-0.426954449	-0.26415569	-1.100327714	-1.086164311	-0.979556199	0.590623653	-0.533925162	-0.370073599	-0.299159905	-0.335927219	-0.273286279	-0.295588411	0	0	0.854235205	0	-0.2131348	0	-0.77363627	-0.489428976	-0.274522771	0	-0.235158445
197	397	-116.1793992	49.12682232	T07	02/14/07	981.144043	0	0	0	0	3	0	0	1	0	-0.102081985	-1.065566707	1.337384411	1.894293407	-0.882007615	-0.882007615	0	-0.303350796	-0.379881824	-0.379881824	-0.46338202	-0.426954449	-0.26415569	-1.100327714	-1.086164311	-0.979556199	2.019692758	-0.533925162	-0.370073599	-0.299159905	-0.335927219	-0.273286279	-0.295588411	0	0	1.620011519	0	-0.2131348	0	-0.725566383	-0.088153145	-0.274522771	0	-0.235158445
198	398	-116.1801651	49.12789059	T07	02/14/07	984.508545	3	0	0	3	0	1	0	0	0	-0.34743549	-1.065566707	1.210120944	2.494848792	-0.974870483	-0.974870483	0	-0.303350796	-0.379881824	-0.379881824	-0.46338202	-0.426954449	-0.26415569	-1.100327714	-1.086164311	-0.979556199	2.219969903	-0.533925162	-0.370073599	-0.299159905	-0.335927219	-0.273286279	-0.295588411	0	0	1.582792929	0	-0.2131348	0	-0.701754593	1.448808078	-0.274522771	0	-0.235158445
199	400	-116.1794687	49.11919219	T07	02/19/07	916.976318	2	0	0	2	3	0	0	0	0	0.945499394	-1.065566677	1.880758871	-0.685507641	-0.636803477	-0.636803477	0	-0.303350796	-0.379881824	-0.379881824	-0.152152923	-0.426954449	1.072353165	-1.100327714	-1.086164311	-0.979556199	1.844930734	-0.533925162	0.257564103	0.381656383	-0.335927219	-0.273286279	-0.295588411	0	0	0.323228371	0	-0.2131348	0	-0.769954521	-1.026671137	-0.274522771	0	-0.235158445
200	403	-116.179969	49.11938891	T07	02/24/07	924.426514	1	0	0	1	0	0	0	0	0	0.985919287	-1.065566707	1.901724479	-0.687100016	-0.648664819	-0.648664819	0	-0.303350796	-0.379881824	-0.379881824	-0.110365379	-0.426954449	1.251801112	-1.100327714	-1.086164311	-0.979556199	1.252324361	-0.533925162	0.236871485	0.359210518	-0.335927219	-0.273286279	-0.295588411	0	0	0.330303655	0	-0.2131348	0	-0.898534356	-1.055914276	-0.274522771	0	-0.235158445
201	404	-116.1792835	49.12281426	T07	02/24/07	957.351318	2	0	0	2	0	1	0	1	0	0.453758932	-1.065566707	1.625695931	0.307083708	-0.418295477	-0.418295477	0	-0.303350796	-0.379881824	-0.379881824	-0.46338202	-0.426954449	-0.26415569	-1.100327714	-1.086164311	-0.979556199	0.659798883	-0.533925162	-0.370073599	-0.299159905	-0.335927219	-0.273286279	-0.295588411	0	0	0.899520808	0	-0.2131348	0	-0.77363627	-0.101406354	-0.274522771	0	-0.235158445
202	405	-116.1784093	49.12387423	T07	02/24/07	972.01123	1	0	0	1	0	0	0	0	0	0.471017142	-1.065566707	1.634647667	0.477925951	-0.676245088	-0.676245088	0	-0.303350796	-0.379881824	-0.379881824	-0.46338202	-0.426954449	-0.26415569	-1.100327714	-1.086164311	-0.979556199	1.68878296	-0.533925162	-0.370073599	-0.299159905	-0.335927219	-0.257570261	-0.295588411	0	0	0.719384053	0	-0.2131348	0	-0.862305704	-0.755393131	-0.274522771	0	-0.235158445
203	406	-116.1789416	49.12554307	T07	02/24/07	987.392334	2	0	0	2	0	2	0	1	0	0.130460444	-1.065566707	1.458002846	1.252308315	-0.663690088	-0.663690088	0	-0.303350796	-0.379881824	-0.379881824	-0.46338202	-0.426954449	-0.26415569	-1.100327714	-1.086164311	-0.979556199	0.993057583	-0.533925162	-0.370073599	-0.299159905	-0.335927219	-0.273286279	-0.295588411	0	0	1.207215882	0	-0.2131348	0	-0.89350906	-0.507576978	-0.274522771	0	-0.235158445
204	407	-116.1793061	49.11968596	T07	03/02/07	917.937744	1	0	0	1	0	0	0	0	0	0.970289877	-1.065566707	1.893617593	-0.730325684	-0.60785467	-0.60785467	0	-0.303350796	-0.379881824	-0.379881824	-0.122081821	-0.426954449	1.201487282	-1.100327714	-1.086164311	-0.979556199	1.495768576	-0.533925162	0.195657669	0.314504732	-0.335927219	-0.273286279	-0.295588411	0	0	0.587332608	0	-0.2131348	0	-0.870900566	-1.321785446	-0.274522771	0	-0.235158445
205	408	-116.1790941	49.12051334	T07	03/02/07	927.310547	1	0	0	1	0	0	0	0	0	0.859056223	-1.065566707	1.83592133	-0.538720552	-0.457401691	-0.457401691	0	-0.303350796	-0.379881824	-0.379881824	-0.127312045	-0.426954449	1.179027169	-1.100327714	-1.086164311	-0.979556199	0.746303962	-0.533925162	-0.370073599	-0.299159905	-0.335927219	-0.273286279	-0.295588411	0	0	0.999913427	0	-0.2131348	0	-0.830013651	-1.157202631	-0.274522771	0	-0.235158445
206	409	-116.1791724	49.12094694	T07	03/02/07	934.760498	0	0	0	0	0	1	0	1	0	0.689354318	-1.065566707	1.747897917	-0.263126138	-0.423057579	-0.423057579	0	-0.303350796	-0.379881824	-0.379881824	-0.086802113	-0.426954449	1.352988674	-1.100327714	-1.086164311	-0.979556199	0.909650135	-0.533925162	-0.370073599	-0.299159905	-0.335927219	-0.273286279	-0.295588411	0	0	1.00470244	0	-0.2131348	0	-0.8236163	-0.940129248	-0.274522771	0	-0.235158445
207	412	-116.1800646	49.11916084	T07	03/17/07	916.255371	1	0	0	1	0	1	0	0	0	0.942105657	-1.065566707	1.878998598	-0.552567459	-0.702504263	-0.702504263	0	-0.303350796	-0.379881824	-0.379881824	-0.157520045	-0.426954449	1.049305172	-1.100327714	-1.086164311	-0.979556199	1.502226254	-0.533925162	0.272881581	0.398271684	-0.335927219	-0.273286279	-0.295588411	0	0	0.204140966	0	-0.2131348	0	-0.816182111	-0.950809987	-0.274522771	0	-0.235158445
208	413	-116.1792736	49.11805518	T07	12/12/07	894.625732	0	0	0	0	2	0	0	0	0	0.517222722	-1.065566707	1.658614238	-0.456966373	-0.263954494	-0.263954494	0	-0.303350796	-0.379881824	-0.379881824	-0.46338202	-0.426954449	-0.26415569	-0.237195668	-0.186140346	-0.296593188	1.890907699	-0.533925162	0.452214156	0.592798777	-0.335927219	-0.273286279	-0.295588411	0	0	-0.257284768	0	-0.2131348	0	-0.428180691	-0.228871609	-0.274522771	0	-0.235158445
209	414	-116.179548	49.11855675	T07	12/12/07	903.517822	1	0	0	1	2	0	0	0	0	0.768985368	-1.065566262	1.78920151	-0.480965751	-0.55316698	-0.55316698	0	-0.303350796	-0.379881824	-0.379881824	-0.142134644	-0.426954449	1.115374588	-1.100327714	-1.086164311	-0.979556199	2.095647868	-0.533925162	0.374053324	0.508015522	-0.335927219	-0.273286279	-0.295588411	0	0	-0.007496024	0	-0.2131348	0	-0.603663849	-0.440819161	-0.274522771	0	-0.235158445
210	416	-116.1789223	49.12114584	T07	12/12/07	933.318604	0	0	0	0	1	0	0	0	0	0.582611389	-1.065566707	1.692530968	-0.092708052	-0.378806168	-0.378806168	0	-0.303350796	-0.379881824	-0.379881824	-0.140412197	-0.426954449	1.122771277	-1.100327714	-1.086164311	-0.979556199	0.900289462	-0.533925162	-0.370073599	-0.299159905	-0.335927219	-0.273286279	-0.295588411	0	0	0.919861175	0	-0.2131348	0	-0.8236163	-0.89030349	-0.274522771	0	-0.235158445
211	420	-116.179749	49.12755858	T07	12/12/07	974.414551	0	0	0	0	3	0	0	0	0	-0.653525207	-1.065566707	1.051353949	2.988298466	-0.974870483	-0.974870483	0	-0.303350796	-0.379881824	-0.379881824	-0.46338202	-0.426954449	-0.26415569	-1.100327714	-1.086164311	-0.979556199	3.34288732	-0.533925162	-0.370073599	-0.299159905	-0.335927219	-0.273286279	-0.295588411	0	0	1.792965152	0	-0.2131348	0	-0.605606719	1.298446429	-0.274522771	0	-0.235158445
212	423	-116.1790102	49.12136679	T07	01/02/08	936.202393	0	0	0	0	0	3	0	0	0	0.542847464	-1.065566707	1.671905646	-0.01551287	-0.392715312	-0.392715312	0	-0.303350796	-0.379881824	-0.379881824	-0.125846352	-0.426954449	1.185321283	-1.100327714	-1.086164311	-0.979556199	1.069157206	-0.533925162	-0.370073599	-0.299159905	-0.335927219	-0.273286279	-0.295588411	0	0	0.932120003	0	-0.2131348	0	-0.8236163	-0.690312735	-0.274522771	0	-0.235158445
213	426	-116.1802919	49.11889614	T07	01/06/08	1037.140137	0	0	0	0	0	0	0	2	0	0.629276178	-1.065566707	1.716735728	-0.128878362	-0.607128949	-0.607128949	0	-0.303350796	-0.379881824	-0.379881824	-0.174816538	-0.426954449	0.975028966	-0.825548319	-0.677476088	-0.979556199	1.798453136	-0.533925162	0.283643632	0.409945583	-0.335927219	-0.273286279	-0.295588411	0	0	0.037975219	0	-0.2131348	0	-0.709060316	-0.683994833	-0.274522771	0	-0.235158445
214	428	-116.1792959	49.12619501	T07	01/06/08	1029.449707	0	0	0	0	0	0	0	1	0	0.036807655	-1.065566707	1.409425677	1.463184754	-0.696679661	-0.696679661	0	-0.303350796	-0.379881824	-0.379881824	-0.46338202	-0.426954449	-0.26415569	-1.100327714	-1.086164311	-0.979556199	1.19749813	-0.533925162	-0.370073599	-0.299159905	-0.335927219	-0.273286279	-0.295588411	0	0	1.45737849	0	-0.2131348	0	-0.780260347	-0.032465235	-0.274522771	0	-0.235158445
215	432	-116.1790368	49.12510687	T07	01/13/08	978.5	0	0	0	0	0	4	0	0	0	0.194037317	-1.065566707	1.490979808	1.0084825	-0.593899622	-0.593899622	0	-0.303350796	-0.379881824	-0.379881824	-0.46338202	-0.426954449	-0.26415569	-1.100327714	-1.086164311	-0.979556199	1.177874735	-0.533925162	-0.370073599	-0.299159905	-0.335927219	-0.273286279	-0.295588411	0	0	1.149171347	0	-0.2131348	0	-0.836956766	-0.857249262	-0.274522771	0	-0.235158445
216	433	-116.1789526	49.11990616	T07	01/22/08	947.738037	0	0	0	0	0	1	0	0	0	1.030723819	-1.065566707	1.924964335	-0.836772736	-0.585160647	-0.585160647	0	-0.303350796	-0.379881824	-0.379881824	-0.122684038	-0.426954449	1.198901183	-1.100327714	-1.086164311	-0.979556199	1.667592437	-0.533925162	-0.326935494	-0.252366789	-0.335927219	-0.273286279	-0.295588411	0	0	0.755318637	0	-0.2131348	0	-0.860638726	-1.321199472	-0.274522771	0	-0.235158445
217	436	-116.1785598	49.12466062	T07	01/22/08	996.765137	0	0	0	0	0	1	0	0	0	0.611011887	-1.065566707	1.707262144	0.271336417	-0.719175739	-0.719175739	0	-0.303350796	-0.379881824	-0.379881824	-0.46338202	-0.426954449	-0.26415569	-1.100327714	-1.086164311	-0.979556199	1.594607952	-0.533925162	-0.370073599	-0.299159905	-0.335927219	-0.273286279	-0.295588411	0	0	0.902476404	0	-0.2131348	0	-0.837781035	-1.081273682	-0.274522771	0	-0.235158445
218	438	-116.1795229	49.12709942	T07	01/22/08	996.765137	0	0	0	0	0	0	0	1	0	-0.373700883	-1.065566707	1.196497234	2.4690467	-0.974870483	-0.974870483	0	-0.303350796	-0.379881824	-0.379881824	-0.46338202	-0.426954449	-0.26415569	-1.100327714	-1.086164311	-0.979556199	2.89308966	-0.533925162	-0.370073599	-0.299159905	-0.335927219	-0.273286279	-0.295588411	0	0	1.72513195	0	-0.2131348	0	-0.673988797	0.334382452	-0.274522771	0	-0.235158445
219	439	-116.2643994	49.16312853	T08	02/14/07	788.881836	0	0	0	0	0	3	0	0	0	-0.200062403	-1.065566707	1.286562526	-0.803813501	0.750738001	0.750738001	0	1.766499045	1.036449758	1.036449758	-0.46338202	-0.426954449	-0.26415569	-0.254950416	-0.240402306	-0.247018572	1.5825894	-0.533925162	-0.104624812	-0.299159905	0.609877261	-0.273286279	-0.295588411	0	0	-1.084602688	0	-0.2131348	0	1.043758408	-0.788238874	-0.274522771	0	-0.235158445
220	440	-116.2635247	49.16293005	T08	02/14/07	790.32373	0	0	0	0	0	0	0	1	0	-0.539279902	-1.065566707	1.110612339	-0.805692847	1.240578325	1.240578325	0	1.603925604	1.155123113	1.155123113	-0.46338202	-0.426954449	-0.26415569	0.106912384	0.179576241	-0.036595337	1.313289247	-0.533925162	-0.173042611	-0.299159905	0.366101946	-0.273286279	-0.295588411	0	0	-0.866211637	0	-0.2131348	0	1.553070371	-0.633505571	-0.274522771	0	-0.235158445
221	441	-116.2629802	49.16294564	T08	02/14/07	789.602783	1	0	0	1	0	3	0	0	0	-0.426443054	-1.065566707	1.16914017	-0.803820901	1.138570092	1.138570092	0	1.590262664	1.024463755	1.024463755	-0.46338202	-0.426954449	-0.26415569	0.235207	0.213969975	0.241799112	0.780058251	-0.533925162	-0.370073599	-0.299159905	-0.335927219	-0.273286279	-0.295588411	0	0	-1.041424077	0	-0.2131348	0	1.520592433	-0.68157567	-0.274522771	0	-0.235158445
222	442	-116.2620568	49.16286349	T08	02/14/07	793.688232	2	0	0	2	0	1	0	0	0	-0.221451821	-1.065566707	1.275467956	-0.890609915	1.129188519	1.129188519	0	1.555074842	0.57664776	0.57664776	-0.46338202	-0.426954449	-0.26415569	0.087733135	0.019108943	0.198227906	-0.617138819	-0.533925162	-0.370073599	-0.299159905	-0.335927219	-0.273286279	-0.295588411	0	0	-0.923874245	0	-0.2131348	0	1.3492402	-0.463152248	-0.274522771	0	-0.235158445
223	443	-116.2615647	49.16252444	T08	02/14/07	794.40918	0	0	0	0	3	0	0	0	0	-0.295351835	-1.065566707	1.237136439	-0.895275528	1.502101341	1.502101341	0	-0.303350796	-0.379881824	-0.379881824	-0.46338202	-0.426954449	-0.26415569	0.556926331	0.591464691	0.421569926	-0.525306509	-0.533925162	-0.370073599	-0.299159905	-0.335927219	-0.273286279	-0.295588411	0	0	-0.713885001	0	-0.2131348	0	1.814121161	-0.585412161	-0.274522771	0	-0.235158445
224	444	-116.257826	49.16287347	T08	02/14/07	800.897949	0	0	0	0	0	6	0	0	0	0.03240126	-1.065566707	1.407140105	-0.660389777	-0.184835218	-0.184835218	0	-0.303350796	-0.379881824	-0.379881824	-0.46338202	-0.426954449	-0.26415569	-1.100327714	-1.086164311	-0.979556199	-0.742070006	-0.533925162	-0.015051839	-0.299159905	0.929029288	1.860012214	-0.295588411	0	0	0.585477492	0	-0.2131348	0	1.23909104	-0.924351144	-0.274522771	0	-0.235158445
225	445	-116.2567607	49.1621139	T08	02/14/07	798.735107	0	0	0	0	0	1	0	0	0	-1.249368182	-1.065566707	0.742293589	-0.441033662	0.553175058	0.553175058	0	-0.303350796	-0.379881824	-0.379881824	-0.46338202	-0.426954449	-0.26415569	-0.003433365	0.44993112	-0.809855244	-0.567661815	-0.533925162	-0.029371122	-0.299159905	0.87800912	3.397618621	-0.295588411	0	0	0.874870571	0	-0.2131348	0	2.599174997	-0.048455722	-0.274522771	0	-0.235158445
226	446	-116.2560139	49.1619305	T08	02/14/07	797.533447	2	0	0	1	0	0	1	2	0	-1.964000626	-1.065566707	0.371617807	-0.423721901	0.997917376	0.997917376	0	-0.303350796	-0.379881824	-0.379881824	-0.46338202	-0.426954449	-0.26415569	-0.269712065	-0.107414029	-0.522780376	0.00867937	-0.533925162	0.316758083	0.077664348	0.873515089	4.43892641	-0.295588411	0	0	0.614017955	0	-0.2131348	0	3.441336755	-0.056852937	-0.274522771	0	-0.235158445
227	447	-116.2507914	49.16023166	T08	02/14/07	795.851074	1	1	0	0	0	4	0	2	0	-0.869297589	-1.065566707	0.939434043	-0.015379144	1.580439282	1.580439282	0	-0.303350796	-0.379881824	-0.379881824	-0.46338202	-0.426954449	-0.26415569	-1.100327714	-1.086164311	-0.979556199	2.324102583	-0.533925162	-0.370073599	-0.299159905	-0.335927219	-0.014527487	-0.295588411	0	0	-1.010491046	0	-0.2131348	0	0.901079039	2.496013145	-0.274522771	0	-0.235158445
228	448	-116.2531719	49.16145374	T08	02/19/07	779.749023	0	0	0	0	0	0	0	1	0	-2.494073293	-1.065566707	0.096672131	-0.261261921	1.409218578	1.409218578	0	-0.303350796	-0.379881824	-0.379881824	-0.46338202	-0.426954449	-0.26415569	-1.100327714	-1.086164311	-0.979556199	1.201230018	-0.533925162	0.062397224	0.169953374	-0.335927219	5.016740355	-0.295588411	0	0	-0.15628763	0	-0.2131348	0	3.847840962	1.17778691	-0.274522771	0	-0.235158445
229	451	-116.2633631	49.16326599	T08	02/24/07	790.804199	1	0	0	1	0	0	0	0	0	-0.015205701	-1.065566707	1.382446645	-0.808113885	0.657287204	0.657287204	0	2.081930814	1.085568738	1.085568738	-0.46338202	-0.426954449	-0.26415569	-0.984844604	-0.91440257	-0.979556199	0.656210785	-0.533925162	-0.370073599	-0.299159905	-0.335927219	-0.273286279	-0.295588411	0	0	-0.943110797	0	-0.2131348	0	0.879495013	-0.535357018	-0.274522771	0	-0.235158445
230	453	-116.2549925	49.16167896	T08	03/02/07	781.912109	1	0	0	1	0	0	0	0	0	-2.402483392	-1.065566707	0.144179292	-0.426614635	1.389681783	1.389681783	0	-0.303350796	-0.379881824	-0.379881824	-0.46338202	-0.426954449	-0.26415569	-1.100327714	-1.086164311	-0.979556199	0.97058206	-0.533925162	0.262879982	0.078320163	0.679391121	5.023475415	-0.295588411	0	0	0.272705486	0	-0.2131348	0	4.35860363	-0.123235303	-0.274522771	0	-0.235158445
231	454	-116.2537395	49.16145206	T08	03/02/07	779.508789	1	0	0	1	0	0	0	0	0	-2.822542872	-1.065566707	-0.07370317	-0.070862227	1.586772955	1.586772955	0	-0.303350796	-0.379881824	-0.379881824	-0.46338202	-0.426954449	-0.26415569	-1.100327714	-1.086164311	-0.979556199	1.17233074	-0.533925162	0.052220858	0.158914783	-0.335927219	5.344606403	-0.295588411	0	0	-0.076769372	0	-0.2131348	0	4.367989881	0.91355876	-0.274522771	0	-0.235158445
232	455	-116.2519564	49.16102777	T08	03/02/07	773.981201	1	0	0	1	0	0	0	0	0	-1.806038379	-1.065566707	0.453551926	-0.186842448	1.672463403	1.672463403	0	-0.303350796	-0.379881824	-0.379881824	-0.46338202	-0.426954449	-0.26415569	-1.100327714	-1.086164311	-0.979556199	3.169501141	-0.533925162	0.02489233	0.129270759	-0.335927219	2.344735442	-0.295588411	0	0	-0.465601319	0	-0.2131348	0	2.434604584	1.967297063	-0.274522771	0	-0.235158445
233	456	-116.2572778	49.16259167	T08	03/07/07	809.309326	0	0	0	0	0	0	0	1	0	-0.659097556	-1.065566707	1.048463604	-0.251242371	-0.029061643	-0.029061643	0	-0.303350796	-0.379881824	-0.379881824	-0.46338202	-0.426954449	-0.26415569	-1.100327714	-1.086164311	-0.979556199	-0.697029491	-0.533925162	-0.008432828	-0.299159905	0.952613085	2.891686636	-0.295588411	0	0	0.794685594	0	-0.2131348	0	1.880685461	-0.732721358	-0.274522771	0	-0.235158445
234	457	-116.2514361	49.16073333	T08	03/07/07	793.928467	2	0	0	2	0	0	0	1	0	-1.365173237	-1.065566707	0.682226166	-0.345538539	1.673869688	1.673869688	0	-0.303350796	-0.379881824	-0.379881824	-0.46338202	-0.426954449	-0.26415569	-1.100327714	-1.086164311	-0.979556199	2.760407268	-0.533925162	-0.035101371	0.064193903	-0.335927219	1.44956605	-0.295588411	0	0	-0.67066156	0	-0.2131348	0	1.832610421	2.20321237	-0.274522771	0	-0.235158445
235	458	-116.2502278	49.16016944	T08	03/07/07	799.456055	2	0	0	2	0	4	0	1	0	-0.792644771	-1.065566707	0.979193423	0.076474272	1.565362612	1.565362612	0	-0.303350796	-0.379881824	-0.379881824	-0.46338202	-0.426954449	-0.26415569	-1.100327714	-1.086164311	-0.979556199	2.073139946	-0.533925162	-0.370073599	-0.299159905	-0.335927219	-0.273286279	-0.295588411	0	0	-1.113702957	0	-0.2131348	0	0.434379339	2.879012065	-0.274522771	0	-0.235158445
236	460	-116.2554184	49.16194836	T08	03/13/07	781.671631	1	0	0	1	0	3	0	0	0	-2.160214946	-1.065566707	0.269842556	-0.426331928	0.886002468	0.886002468	0	-0.303350796	-0.379881824	-0.379881824	-0.46338202	-0.426954449	-0.26415569	-1.100327714	-1.086164311	-0.979556199	0.666741173	-0.533925162	0.299877835	0.0607646	0.868881216	5.281810556	-0.295588411	0	0	0.482383139	0	-0.2131348	0	3.998707392	-0.052906411	-0.274522771	0	-0.235158445
237	461	-116.2510968	49.16054548	T08	03/13/07	777.345947	0	0	0	0	0	1	0	0	0	-1.094092645	-1.065566707	0.822834127	-0.233839163	1.683989722	1.683989722	0	-0.303350796	-0.379881824	-0.379881824	-0.46338202	-0.426954449	-0.26415569	-1.100327714	-1.086164311	-0.979556199	3.15085173	-0.533925162	-0.370073599	-0.299159905	-0.335927219	0.562657698	-0.295588411	0	0	-0.815441929	0	-0.2131348	0	1.318870663	2.422656367	-0.274522771	0	-0.235158445
238	462	-116.2517684	49.16125551	T08	03/18/07	782.392578	1	0	0	1	0	0	0	0	0	-1.598460152	-1.065566707	0.561221571	-0.446632478	1.449270229	1.449270229	0	-0.303350796	-0.379881824	-0.379881824	-0.46338202	-0.426954449	-0.26415569	-1.100327714	-1.086164311	-0.979556199	2.294751154	-0.533925162	0.036539846	0.141905148	-0.335927219	2.644971025	-0.295588411	0	0	-0.362580623	0	-0.2131348	0	2.243719984	1.974728373	-0.274522771	0	-0.235158445
239	463	-116.2626653	49.16241816	T08	03/18/07	787.439453	0	0	0	0	0	1	0	0	0	-0.310251232	-1.065566707	1.229408207	-0.832653606	1.107460453	1.107460453	0	1.565901239	0.756136599	0.756136599	-0.46338202	-0.426954449	-0.26415569	0.214311586	0.151428376	0.297795837	0.029803572	-0.533925162	-0.370073599	-0.299159905	-0.335927219	-0.273286279	-0.295588411	0	0	-1.04445883	0	-0.2131348	0	2.348765374	-0.572885096	-0.274522771	0	-0.235158445
240	464	-116.2525692	49.16129432	T08	12/30/07	793.688232	0	0	0	0	0	3	0	1	0	-2.085979054	-1.065566707	0.308348291	-0.457584369	1.587008559	1.587008559	0	-0.303350796	-0.379881824	-0.379881824	-0.46338202	-0.426954449	-0.26415569	-1.100327714	-1.086164311	-0.979556199	1.748717437	-0.533925162	0.011551495	0.11479958	-0.335927219	3.807248469	-0.295588411	0	0	-0.297378099	0	-0.2131348	0	3.184390035	1.56268466	-0.274522771	0	-0.235158445
241	465	-116.2640233	49.16303968	T08	01/02/08	788.160645	0	0	0	0	0	5	0	0	0	-0.255003224	-1.065566707	1.258065034	-0.801285361	0.829764073	0.829764073	0	1.699455334	1.044459008	1.044459008	-0.46338202	-0.426954449	-0.26415569	-0.128063816	-0.186012473	-0.007939404	1.481708523	-0.533925162	-0.13723707	-0.299159905	0.493678501	-0.273286279	-0.295588411	0	0	-0.970702108	0	-0.2131348	0	1.23716324	-0.671576827	-0.274522771	0	-0.235158445
242	466	-116.2629141	49.16322224	T08	01/02/08	788.160645	0	0	0	0	1	0	0	0	0	0.022349993	-1.065566707	1.40192657	-0.809381258	0.613016255	0.613016255	0	2.02641779	1.0080035	1.0080035	-0.46338202	-0.426954449	-0.26415569	-0.643981819	-0.407426398	-0.979556199	0.134185009	-0.533925162	-0.370073599	-0.299159905	-0.335927219	-0.273286279	-0.295588411	0	0	-1.104983916	0	-0.2131348	0	0.929318481	-0.550114059	-0.274522771	0	-0.235158445
243	468	-116.26144	49.1628396	T08	01/02/08	791.284912	0	0	0	0	0	1	0	0	0	0.039352664	-1.065566707	1.410745758	-0.895275528	0.961291603	0.961291603	0	-0.303350796	-0.004215764	-0.004215764	-0.46338202	-0.426954449	-0.26415569	0.326198299	0.271290183	0.380644994	-0.742070006	-0.533925162	-0.370073599	-0.299159905	-0.335927219	-0.273286279	-0.295588411	0	0	-0.702532576	0	-0.2131348	0	1.240291632	-0.577597992	-0.274522771	0	-0.235158445
244	469	-116.2593965	49.16302225	T08	01/02/08	794.649414	0	0	0	0	0	0	0	1	0	0.832216902	-1.065566707	1.821999927	-0.895275528	0.032478095	0.032478095	0	-0.303350796	-0.379881824	-0.379881824	-0.46338202	-0.426954449	-0.26415569	-1.100327714	-1.086164311	-0.979556199	-0.742070006	-0.533925162	-0.370073599	-0.299159905	-0.335927219	-0.273286279	-0.295588411	0	0	0.022203931	0	-0.2131348	0	0.264197684	-0.738259975	-0.274522771	0	-0.235158445
245	470	-116.2586771	49.16270239	T08	01/02/08	793.688232	0	0	0	0	0	2	0	0	0	0.4503885	-1.065566707	1.623947707	-0.88859593	0.206550201	0.206550201	0	-0.303350796	-0.379881824	-0.379881824	-0.46338202	-0.426954449	-0.26415569	-0.333190395	-0.112432398	-0.681881494	-0.742070006	-0.533925162	-0.046268052	-0.299159905	0.817804694	0.173369059	-0.295588411	0	0	0.290151542	0	-0.2131348	0	0.864056685	-0.804132102	-0.274522771	0	-0.235158445
246	471	-116.2583249	49.16265554	T08	01/02/08	795.61084	1	0	0	1	0	0	0	1	0	0.218000136	-1.065566707	1.503409186	-0.790763217	0.159592644	0.159592644	0	-0.303350796	-0.379881824	-0.379881824	-0.46338202	-0.426954449	-0.26415569	-0.537881722	-0.440134659	-0.640487482	-0.742070006	-0.533925162	-0.047862757	-0.299159905	0.812122696	0.799923723	-0.295588411	0	0	0.417683913	0	-0.2131348	0	1.096467789	-0.915033282	-0.274522771	0	-0.235158445
247	472	-116.2564156	49.1620714	T08	01/02/08	793.447998	0	0	0	0	0	2	0	0	0	-1.551790859	-1.065566707	0.585428668	-0.418360195	0.642545487	0.642545487	0	-0.303350796	-0.379881824	-0.379881824	-0.46338202	-0.426954449	-0.26415569	-0.314582897	0.065984654	-0.95016436	-0.555620944	-0.533925162	0.159801555	-0.093547954	0.876659024	4.069650749	-0.295588411	0	0	0.769718739	0	-0.2131348	0	2.961955766	-0.106545881	-0.274522771	0	-0.235158445
248	473	-116.2542595	49.16166714	T08	01/02/08	786.718506	0	0	0	0	0	5	0	0	0	-2.721070956	-1.065566707	-0.021070265	-0.419650201	1.222921431	1.222921431	0	-0.303350796	-0.379881824	-0.379881824	-0.46338202	-0.426954449	-0.26415569	-1.100327714	-1.086164311	-0.979556199	1.041495161	-0.533925162	0.095224872	0.081825165	0.070516375	6.163836964	-0.295588411	0	0	0.11854715	0	-0.2131348	0	4.729427079	-0.005344271	-0.274522771	0	-0.235158445
249	481	-116.2503717	49.15983667	T08	01/06/08	818.922302	0	0	0	0	0	2	0	1	0	-0.653689963	-1.065566707	1.051268492	-0.07006809	1.450626373	1.450626373	0	-0.303350796	-0.379881824	-0.379881824	-0.46338202	-0.426954449	-0.26415569	-1.100327714	-1.086164311	-0.979556199	2.187001334	-0.533925162	-0.370073599	-0.299159905	-0.335927219	-0.273286279	-0.295588411	0	0	-1.031478355	0	-0.2131348	0	0.597268253	2.411783282	-0.274522771	0	-0.235158445
250	484	-116.262492	49.1629282	T08	01/13/08	797.533447	0	0	0	0	0	3	0	0	0	-0.310251232	-1.065566707	1.229408207	-0.832653606	1.107460453	1.107460453	0	1.565901239	0.756136599	0.756136599	-0.46338202	-0.426954449	-0.26415569	0.214311586	0.151428376	0.297795837	0.029803572	-0.533925162	-0.370073599	-0.299159905	-0.335927219	-0.273286279	-0.295588411	0	0	-1.080292337	0	-0.2131348	0	1.426099333	-0.555888395	-0.274522771	0	-0.235158445
251	486	-116.2565067	49.16229545	T08	01/13/08	803.781982	0	0	0	0	0	2	0	0	0	-1.282031207	-1.065566707	0.725351464	-0.374412997	0.207094368	0.207094368	0	-0.303350796	-0.379881824	-0.379881824	-0.46338202	-0.426954449	-0.26415569	-1.100327714	-1.086164311	-0.979556199	-0.53981323	-0.533925162	-0.023913714	-0.299159905	0.897454079	4.281684873	-0.295588411	0	0	0.880504012	0	-0.2131348	0	2.649360477	-0.140539042	-0.274522771	0	-0.235158445
252	492	-116.025578	49.14158511	T09	12/31/07	875.399414	2	0	0	2	0	0	0	1	0	-0.648658687	-0.443309964	0.241967914	-0.329323608	-0.105472941	-0.105472941	0	-0.303350796	5.237258982	5.237258982	-0.072523365	-0.011697446	-0.26415569	1.384767605	1.729287431	0.587891853	-0.742070006	3.328316309	-0.370073599	-0.299159905	-0.335927219	-0.273286279	2.909900192	0	0	-0.82820251	0	4.39653526	0	-0.492172163	-0.922206853	-0.258566791	0	-0.217898067
253	493	-116.0256213	49.14215558	T09	12/31/07	878.283447	1	0	0	1	6	9	0	1	0	0.053488906	0.033196608	-0.015569993	-0.873522624	-0.222843564	-0.222843564	0	-0.303350796	2.483964244	2.483964244	0.11937425	0.192178885	-0.26415569	1.186334697	1.29338451	0.83842302	-0.742070006	3.653271225	-0.370073599	-0.299159905	-0.335927219	-0.273286279	2.813897777	0	0	-1.051921748	0	1.790598688	0	-0.539533076	-0.884662948	-0.274522771	0	-0.235158445
254	495	-116.022983	49.14685741	T09	12/31/07	910.968018	0	0	0	0	6	0	0	0	0	0.711781826	1.025942732	-0.969435869	-0.368356349	-0.505489647	-0.505489647	0	-0.303350796	-0.379881824	-0.379881824	-0.46338202	-0.426954449	-0.26415569	-0.737168747	-0.546026311	-0.979556199	-0.195363113	-0.533925162	1.867184138	2.127656563	-0.335927219	-0.273286279	-0.295588411	0	0	0.312382721	0	-0.2131348	0	-0.336122263	0.745367771	-0.274522771	0	-0.235158445
255	496	-116.0227764	49.14720652	T09	12/31/07	917.697266	0	0	0	0	5	0	0	0	0	0.737169547	1.113160831	-1.07006813	-0.250149167	-0.537140679	-0.537140679	0	-0.303350796	-0.379881824	-0.379881824	-0.46338202	-0.426954449	-0.26415569	-1.100327714	-1.086164311	-0.979556199	-0.589291456	-0.533925162	1.818000202	2.074305362	-0.335927219	-0.273286279	-0.295588411	0	0	0.501370477	0	-0.2131348	0	-0.399919784	0.846294699	-0.274522771	0	-0.235158445
256	498	-116.0244398	49.1440115	T09	01/07/08	901.595215	0	0	0	0	4	0	0	1	0	0.792923725	0.952485083	-0.831501706	-0.895275528	-0.610197994	-0.610197994	0	-0.303350796	-0.379881824	-0.379881824	1.07029168	1.202454895	-0.26415569	1.784041759	2.288767886	0.649067031	-0.742070006	0.368367813	-0.370073599	-0.299159905	-0.335927219	-0.273286279	-0.295588411	0	0	-0.688322281	0	-0.2131348	0	-0.274355943	-0.13769482	-0.274522771	0	-0.235158445
257	499	-116.0237082	49.14621703	T09	01/07/08	910.727783	0	0	0	0	3	1	0	0	0	1.164470641	1.231716936	-1.003119522	-0.895275528	-0.577762542	-0.577762542	0	-0.303350796	-0.379881824	-0.379881824	-0.396733167	-0.356145213	-0.26415569	-1.018822311	-0.964938707	-0.979556199	-0.424120631	-0.533925162	0.082321371	0.191565658	-0.335927219	-0.273286279	-0.295588411	0	0	-0.11664794	0	-0.2131348	0	-0.485640694	-0.014436858	-0.274522771	0	-0.235158445
258	500	-116.0237321	49.14650462	T09	01/07/08	920.100586	0	0	0	0	0	4	0	0	0	1.201728299	1.276596344	-1.042352093	-0.895275528	-0.60244005	-0.60244005	0	-0.303350796	-0.379881824	-0.379881824	-0.46338202	-0.426954449	-0.26415569	-1.100327714	-1.086164311	-0.979556199	-0.478727069	-0.533925162	0.014111427	0.117576411	-0.335927219	-0.273286279	-0.295588411	0	0	-0.013285301	0	-0.2131348	0	-0.662160614	0.384512625	-0.274522771	0	-0.235158445
259	501	-116.0212681	49.14981723	T09	01/07/08	941.970215	0	0	0	0	5	0	0	0	0	1.189714068	1.315233145	-1.098996464	-0.895275528	-0.974870483	-0.974870483	0	-0.303350796	-0.379881824	-0.379881824	2.986086535	3.237838327	-0.26415569	-1.100327714	-1.086164311	-0.979556199	-0.742070006	-0.533925162	-0.370073599	-0.299159905	-0.335927219	-0.273286279	-0.295588411	0	0	1.879304587	0	-0.2131348	0	-0.731094711	0.236567729	-0.274522771	0	-0.235158445
260	503	-116.02521	49.14332333	T09	01/14/08	895.106445	1	0	1	0	1	0	0	1	0	0.583093937	0.783199644	-0.719458391	-0.895275528	-0.440117635	-0.440117635	0	-0.303350796	-0.379881824	-0.379881824	1.999798165	2.189983437	-0.26415569	1.374043902	1.659059103	0.684494457	-0.742070006	2.261637851	-0.370073599	-0.299159905	-0.335927219	-0.273286279	-0.295588411	0	0	-0.939316242	0	-0.2131348	0	-0.437553553	-0.284534426	-0.274522771	0	-0.235158445
261	504	-116.0250317	49.14383167	T09	01/14/08	900.634033	0	0	0	0	3	0	0	0	0	0.788239919	1.050752598	-0.962148992	-0.895275528	-0.639103575	-0.639103575	0	-0.303350796	-0.379881824	-0.379881824	1.805081838	1.983112442	-0.26415569	1.265136266	1.827228043	0.096907221	-0.742070006	0.786992791	-0.370073599	-0.299159905	-0.335927219	-0.273286279	-0.295588411	0	0	-0.890818732	0	-0.2131348	0	-0.387853145	-0.089575631	-0.274522771	0	-0.235158445
262	506	-116.0258617	49.14119667	T09	01/22/08	916.495789	3	0	0	3	0	2	0	0	0	-0.841983657	-0.625142503	0.378943432	-0.173197096	-0.024058653	-0.024058653	0	-0.303350796	5.962809133	5.962809133	-0.334874261	-0.290424923	-0.26415569	1.17598132	1.351961271	0.706764502	-0.693698581	2.731858314	0.07290148	0.181347636	-0.335927219	-0.273286279	2.94635432	0	0	-0.830404823	0	4.531484769	0	-0.499611999	-1.137671589	0.060190925	0	0.126918028
263	507	-116.0241917	49.14422667	T09	01/22/08	937.404053	1	0	0	1	0	0	0	1	0	0.910003744	0.959944552	-0.780505957	-0.895275528	-0.709617997	-0.709617997	0	-0.303350796	-0.379881824	-0.379881824	0.700732153	0.809826563	-0.26415569	1.866855676	2.450551358	0.580347742	-0.742070006	-0.533925162	-0.370073599	-0.299159905	-0.335927219	-0.273286279	-0.295588411	0	0	-0.60080624	0	-0.2131348	0	-0.312394536	-0.316855439	-0.274522771	0	-0.235158445
264	513	-116.0248289	49.14332897	T10	02/15/07	945.81543	1	0	0	1	0	1	0	0	0	0.53503731	0.668293653	-0.594457659	-0.895275528	-0.394147255	-0.394147255	0	-0.303350796	-0.379881824	-0.379881824	1.669057961	1.838597624	-0.26415569	1.632748652	2.201304228	0.404245029	-0.742070006	2.859501286	-0.370073599	-0.299159905	-0.335927219	-0.273286279	-0.295588411	0	0	-0.803184125	0	-0.2131348	0	-0.389855965	-0.205426928	-0.274522771	0	-0.235158445
265	518	-116.0240082	49.14666521	T10	02/15/07	949.18042	0	0	0	0	0	0	0	1	0	1.346397677	1.36587292	-1.083799505	-0.895275528	-0.765920004	-0.765920004	0	-0.303350796	-0.379881824	-0.379881824	-0.46338202	-0.426954449	-0.26415569	-1.100327714	-1.086164311	-0.979556199	-0.742070006	-0.533925162	-0.370073599	-0.299159905	-0.335927219	-0.273286279	-0.295588411	0	0	-0.016831935	0	-0.2131348	0	-0.810730917	0.395616326	-0.274522771	0	-0.235158445
266	521	-116.0228261	49.14743878	T10	02/15/07	952.785156	0	0	0	0	4	0	0	2	0	0.741878342	1.130816259	-1.090662214	-0.203549274	-0.559112474	-0.559112474	0	-0.303350796	-0.379881824	-0.379881824	-0.46338202	-0.426954449	-0.26415569	-1.100327714	-1.086164311	-0.979556199	-0.742070006	-0.533925162	1.74624495	1.99647042	-0.335927219	-0.273286279	-0.295588411	0	0	0.581131234	0	-0.2131348	0	-0.560186766	0.89870473	-0.274522771	0	-0.235158445
267	523	-116.0218662	49.1486814	T10	02/15/07	958.793457	2	0	0	2	1	0	0	0	0	1.03343989	1.253109021	-1.098996464	-0.302104098	-0.974870483	-0.974870483	0	-0.303350796	-0.379881824	-0.379881824	1.40251312	1.555414406	-0.26415569	-1.100327714	-1.086164311	-0.979556199	-0.742070006	-0.533925162	-0.370073599	-0.299159905	-0.335927219	-0.273286279	-0.295588411	0	0	1.323843054	0	-0.2131348	0	-0.670893734	0.798457205	-0.274522771	0	-0.235158445
268	525	-116.0238585	49.14542712	T10	02/24/07	909.526123	1	0	0	1	0	0	0	0	0	1.022621498	1.175080202	-1.002797195	-0.895275528	-0.685969173	-0.685969173	0	-0.303350796	-0.379881824	-0.379881824	-0.02146721	0.042545759	-0.26415569	1.000194427	1.677175225	-0.33735939	-0.373417664	-0.533925162	-0.370073599	-0.299159905	-0.335927219	-0.273286279	-0.295588411	0	0	-0.406194315	0	-0.2131348	0	-0.286595607	-0.134209396	-0.274522771	0	-0.235158445
269	527	-116.0207323	49.14992041	T10	02/24/07	935.000977	0	0	0	0	11	0	0	0	0	1.262520888	1.34417625	-1.098996464	-0.895275528	-0.974870483	-0.974870483	0	-0.303350796	-0.379881824	-0.379881824	2.123789513	2.321714626	-0.26415569	-1.100327714	-1.086164311	-0.979556199	-0.742070006	-0.533925162	-0.370073599	-0.299159905	-0.335927219	-0.273286279	-0.295588411	0	0	2.048936099	0	-0.2131348	0	-0.75252254	-0.13387447	-0.274522771	0	-0.235158445
270	528	-116.0204731	49.15056816	T10	02/24/07	941.249268	1	0	0	1	0	0	0	0	0	1.279256227	1.350829097	-1.098996464	-0.895275528	-0.974870483	-0.974870483	0	-0.303350796	-0.379881824	-0.379881824	1.925582365	2.111134906	-0.26415569	-1.100327714	-1.086164311	-0.979556199	-0.742070006	-0.533925162	-0.370073599	-0.299159905	-0.335927219	-0.273286279	-0.295588411	0	0	2.067202312	0	-0.2131348	0	-0.749788928	-0.293026299	-0.274522771	0	-0.235158445
271	529	-116.0178853	49.15296597	T10	02/24/07	1018.875244	0	0	0	0	5	0	0	0	0	0.99081684	1.236164957	-1.098996464	-0.895275528	-0.974870483	-0.974870483	0	-0.303350796	-0.379881824	-0.379881824	5.341751653	5.740549794	-0.26415569	-1.100327714	-1.086164311	-0.979556199	-0.742070006	-0.533925162	-0.370073599	-0.299159905	-0.335927219	-0.273286279	-0.295588411	0	0	1.501163842	0	-0.2131348	0	-0.455296759	0.065657812	-0.274522771	0	-0.235158445
272	530	-116.0183711	49.16056132	T10	02/24/07	1077.515381	1	1	0	0	1	0	0	0	0	1.32678462	1.369723197	-1.098996464	-0.579891305	-0.974870483	-0.974870483	0	-0.303350796	-0.379881824	-0.379881824	-0.46338202	-0.426954449	-0.26415569	-1.100327714	-1.086164311	-0.979556199	-0.742070006	-0.533925162	-0.370073599	-0.299159905	-0.335927219	-0.273286279	-0.295588411	0	0	0.098346728	0	-0.2131348	0	-0.728813813	-0.933803737	-0.274522771	0	-0.235158445
273	531	-116.0188037	49.16529106	T10	02/24/07	1132.790527	0	0	0	0	0	0	0	1	0	1.213835485	1.324822201	-1.098996464	-0.348847846	-0.974870483	-0.974870483	0	-0.303350796	-0.379881824	-0.379881824	-0.46338202	-0.426954449	-0.26415569	-1.100327714	-1.086164311	-0.979556199	-0.742070006	-0.533925162	-0.370073599	-0.299159905	-0.335927219	-0.273286279	-0.295588411	0	0	2.643118493	0	-0.2131348	0	-0.785436282	-1.380745915	-0.274522771	0	-0.235158445
274	532	-116.0197226	49.16678471	T10	02/24/07	1138.798828	0	0	0	0	0	0	0	1	0	1.172365587	1.308336553	-1.098996464	-0.553482932	-0.877137462	-0.877137462	0	-0.303350796	-0.379881824	-0.379881824	0.467140141	0.561653169	-0.26415569	-1.100327714	-1.086164311	-0.979556199	-0.742070006	-0.533925162	-0.370073599	-0.299159905	-0.335927219	-0.273286279	-0.295588411	0	0	1.868071283	0	-0.2131348	0	-0.819086928	-1.067164303	-0.274522771	0	-0.235158445
275	533	-116.0184487	49.17358051	T10	02/24/07	1134.4729	1	0	1	0	0	0	0	0	0	1.222165082	1.32813349	-1.098996464	-0.895275528	-0.974870483	-0.974870483	0	-0.303350796	0.157950754	0.157950754	1.761109412	1.93639515	-0.26415569	-1.100327714	-1.086164311	-0.979556199	-0.742070006	-0.533925162	-0.370073599	-0.299159905	-0.335927219	-0.273286279	-0.295588411	0	0	-0.579968164	0	-0.2131348	0	-0.789544966	-0.316385786	-0.274522771	0	-0.235158445
276	534	-116.0175591	49.1830897	T10	02/24/07	1009.261963	1	1	0	0	0	0	0	0	0	1.3326369	0.687033402	-0.205198605	-0.895275528	-0.974870483	-0.974870483	0	-0.303350796	-0.379881824	-0.379881824	1.293361437	-0.426954449	7.279815002	-1.100327714	-1.086164311	-0.979556199	-0.742070006	-0.533925162	-0.370073599	-0.299159905	-0.335927219	-0.273286279	-0.295588411	0	0	0.304418133	0	-0.2131348	0	-0.656855269	-1.10481791	-0.274522771	0	-0.235158445
277	535	-116.0174111	49.18336806	T10	02/24/07	996.284424	3	1	1	1	0	0	0	0	0	1.325036655	0.429149603	0.127341692	-0.895275528	-0.974870483	-0.974870483	0	-0.303350796	-0.379881824	-0.379881824	1.219929161	-0.426954449	6.964475315	-1.100327714	-1.086164311	-0.979556199	-0.50314195	-0.533925162	-0.370073599	-0.299159905	-0.335927219	-0.273286279	-0.295588411	0	0	0.364908739	0	-0.2131348	0	-0.655018181	-1.015408544	-0.274522771	0	-0.235158445
278	537	-116.0145362	49.18555741	T10	02/24/07	950.141602	1	0	0	1	0	0	0	0	0	0.168582354	-1.065566707	1.477776463	0.107772196	-0.598373031	-0.598373031	0	0.454310757	0.701815046	0.701815046	-0.46338202	-0.426954449	-0.26415569	1.111467318	1.325632259	0.582849583	1.938529357	-0.533925162	-0.052818685	0.044975433	-0.335927219	-0.273286279	-0.295588411	0	0	-0.34415397	0	-0.2131348	0	-0.695496051	0.482344629	-0.274522771	0	-0.235158445
279	540	-116.0202583	49.14968889	T10	03/02/07	940.52832	0	0	0	0	0	1	0	0	0	1.195613564	1.317578389	-1.098996464	-0.895275528	-0.77573467	-0.77573467	0	-0.303350796	-0.379881824	-0.379881824	1.397310359	1.549886876	-0.26415569	-1.100327714	-1.086164311	-0.979556199	-0.742070006	-0.533925162	-0.370073599	-0.299159905	-0.335927219	-0.273286279	-0.295588411	0	0	2.018761359	0	-0.2131348	0	-0.570567282	-0.528851005	-0.274522771	0	-0.235158445
280	542	-116.0197472	49.15159444	T10	03/02/07	971.530518	1	0	0	1	3	0	0	0	0	1.296965291	1.357869033	-1.098996464	-0.895275528	-0.974870483	-0.974870483	0	-0.303350796	-0.379881824	-0.379881824	1.715842763	1.888302847	-0.26415569	-1.100327714	-1.086164311	-0.979556199	-0.742070006	-0.533925162	-0.370073599	-0.299159905	-0.335927219	-0.273286279	-0.295588411	0	0	2.018147209	0	-0.2131348	0	-0.728814087	-0.861948505	-0.274522771	0	-0.235158445
281	543	-116.0184	49.15290833	T10	03/02/07	1003.734619	0	0	0	0	1	0	0	0	0	1.092569003	1.276614787	-1.098996464	-0.895275528	-0.974870483	-0.974870483	0	-0.303350796	-0.379881824	-0.379881824	4.136636716	4.46020865	-0.26415569	-1.100327714	-1.086164311	-0.979556199	-0.742070006	-0.533925162	-0.370073599	-0.299159905	-0.335927219	-0.273286279	-0.295588411	0	0	1.667330804	0	-0.2131348	0	-0.633791119	0.067222757	-0.274522771	0	-0.235158445
282	544	-116.0178306	49.153475	T10	03/02/07	1027.286865	1	0	1	0	0	0	0	0	0	0.877985607	1.191310831	-1.098996464	-0.895275528	-0.974870483	-0.974870483	0	-0.303350796	-0.379881824	-0.379881824	6.678083004	7.160298199	-0.26415569	-1.100327714	-1.086164311	-0.979556199	-0.742070006	-0.533925162	-0.370073599	-0.299159905	-0.335927219	-0.273286279	-0.295588411	0	0	1.466404271	0	-0.2131348	0	-0.190924198	0.093101712	-0.274522771	0	-0.235158445
283	545	-116.0185333	49.15598889	T10	03/02/07	1057.568115	2	0	0	2	0	0	0	0	0	1.475167	1.428710072	-1.098996464	-0.895275528	-0.965867547	-0.965867547	0	-0.303350796	-0.379881824	-0.379881824	-0.46338202	-0.426954449	-0.26415569	-1.100327714	-1.086164311	-0.979556199	-0.742070006	-0.533925162	-0.370073599	-0.299159905	-0.335927219	-0.273286279	-0.295588411	0	0	0.098678886	0	-0.2131348	0	-0.933945957	-2.029841024	-0.274522771	0	-0.235158445
284	546	-116.0190722	49.15978889	T10	03/02/07	1084.725098	1	0	0	1	0	0	0	0	0	1.48096503	1.43101498	-1.098996464	-0.895275528	-0.974870483	-0.974870483	0	-0.303350796	-0.379881824	-0.379881824	-0.46338202	-0.426954449	-0.26415569	-1.100327714	-1.086164311	-0.979556199	-0.742070006	-0.533925162	-0.370073599	-0.299159905	-0.335927219	-0.273286279	-0.295588411	0	0	-0.332667173	0	-0.2131348	0	-0.760954733	-1.478261619	-0.274522771	0	-0.235158445
285	547	-116.0187472	49.16026944	T10	03/02/07	1083.283203	1	1	0	0	0	0	0	0	0	1.373255712	1.388196984	-1.098996464	-0.674950393	-0.974870483	-0.974870483	0	-0.303350796	-0.379881824	-0.379881824	-0.46338202	-0.426954449	-0.26415569	-1.100327714	-1.086164311	-0.979556199	-0.742070006	-0.533925162	-0.370073599	-0.299159905	-0.335927219	-0.273286279	-0.295588411	0	0	-0.056992372	0	-0.2131348	0	-0.728813813	-1.129453564	-0.274522771	0	-0.235158445
286	549	-116.0184056	49.16328611	T10	03/02/07	1115.967773	0	0	0	0	0	0	0	1	0	1.236167573	1.333699941	-1.098996464	-0.394529317	-0.974870483	-0.974870483	0	-0.303350796	-0.379881824	-0.379881824	-0.46338202	-0.426954449	-0.26415569	-1.100327714	-1.086164311	-0.979556199	-0.742070006	-0.533925162	-0.370073599	-0.299159905	-0.335927219	-0.273286279	-0.295588411	0	0	1.580231258	0	-0.2131348	0	-0.81082062	-1.426873409	-0.274522771	0	-0.235158445
287	550	-116.0185667	49.164025	T10	03/02/07	1129.906738	1	0	0	1	0	0	0	0	0	1.331762378	1.371702019	-1.098996464	-0.590073573	-0.974870483	-0.974870483	0	-0.303350796	-0.379881824	-0.379881824	-0.46338202	-0.426954449	-0.26415569	-1.100327714	-1.086164311	-0.979556199	-0.742070006	-0.533925162	-0.370073599	-0.299159905	-0.335927219	-0.273286279	-0.295588411	0	0	1.967656767	0	-0.2131348	0	-0.902366885	-1.705423616	-0.274522771	0	-0.235158445
288	552	-116.0142667	49.18524167	T10	03/02/07	954.467529	0	0	0	0	0	0	0	2	0	-0.010586284	-1.065566707	1.38484271	0.786481495	-0.652678618	-0.652678618	0	-0.149368425	0.231258614	0.231258614	-0.46338202	-0.426954449	-0.26415569	1.21965745	1.61324394	0.357360018	1.642316182	-0.533925162	-0.370073599	-0.299159905	-0.335927219	-0.273286279	-0.295588411	0	0	-0.221415586	0	-0.2131348	0	-0.715373978	0.886119144	-0.274522771	0	-0.235158445
289	553	-116.0255167	49.14242	T10	03/08/07	894.625793	0	0	0	0	4	0	0	1	0	0.274019109	0.207966062	-0.129218514	-0.895275528	-0.283274042	-0.283274042	0	-0.303350796	0.536284714	0.536284714	0.900886624	1.022475163	-0.26415569	1.43163177	1.807073581	0.573505082	-0.742070006	3.483124221	-0.370073599	-0.299159905	-0.335927219	-0.273286279	2.833369686	0	0	-1.027661083	0	0.034702246	0	-0.527501462	-0.723599444	-0.274522771	0	-0.235158445
290	555	-116.0239583	49.14579167	T10	03/08/07	919.620117	0	0	0	0	0	1	0	0	0	1.255650743	1.282427091	-1.021990691	-0.895275528	-0.742691976	-0.742691976	0	-0.303350796	-0.379881824	-0.379881824	-0.164083003	-0.10897246	-0.26415569	-0.722934724	-0.524855591	-0.979556199	-0.532138249	-0.533925162	-0.370073599	-0.299159905	-0.335927219	-0.273286279	-0.295588411	0	0	-0.333358236	0	-0.2131348	0	-0.472414504	0.148457854	-0.274522771	0	-0.235158445
291	556	-116.0233917	49.14663611	T10	03/08/07	931.876709	1	0	0	1	0	0	0	0	0	1.040525558	1.181052501	-1.001303018	-0.742515327	-0.599950916	-0.599950916	0	-0.303350796	-0.379881824	-0.379881824	-0.46338202	-0.426954449	-0.26415569	-1.100327714	-1.086164311	-0.979556199	-0.376975393	-0.533925162	1.270247434	1.48014251	-0.335927219	-0.273286279	-0.295588411	0	0	0.123109298	0	-0.2131348	0	-0.546496601	0.697120324	-0.274522771	0	-0.235158445
292	557	-116.0225167	49.14776111	T10	03/08/07	950.141602	0	0	0	0	1	0	0	0	0	0.76954484	1.14820206	-1.098996464	-0.08312785	-0.664251391	-0.664251391	0	-0.303350796	-0.379881824	-0.379881824	-0.46338202	-0.426954449	-0.26415569	-1.100327714	-1.086164311	-0.979556199	-0.742070006	-0.533925162	1.447079073	1.671956768	-0.335927219	-0.273286279	-0.295588411	0	0	0.786580792	0	-0.2131348	0	-0.633411691	0.82108765	-0.274522771	0	-0.235158445
293	558	-116.0203222	49.15004167	T10	03/08/07	975.616211	0	0	0	0	4	0	0	0	0	1.330685185	1.3712738	-1.098996464	-0.895275528	-0.974870483	-0.974870483	0	-0.303350796	-0.379881824	-0.379881824	1.316476818	1.464007508	-0.26415569	-1.100327714	-1.086164311	-0.979556199	-0.742070006	-0.533925162	-0.370073599	-0.299159905	-0.335927219	-0.273286279	-0.295588411	0	0	2.175737471	0	-0.2131348	0	-0.751941337	-0.41025614	-0.274522771	0	-0.235158445
294	560	-116.0177083	49.15523611	T10	03/08/07	1082.80249	0	0	0	0	3	0	0	0	0	1.151217524	1.299929503	-1.098996464	-0.895275528	-0.956368134	-0.956368134	0	-0.303350796	-0.379881824	-0.379881824	3.300899024	3.572302177	-0.26415569	-1.100327714	-1.086164311	-0.979556199	-0.742070006	-0.533925162	-0.370073599	-0.299159905	-0.335927219	-0.273286279	-0.295588411	0	0	0.502241854	0	-0.2131348	0	-0.270681581	-1.407088699	-0.274522771	0	-0.235158445
295	561	-116.0186528	49.15638611	T10	03/08/07	1088.570313	0	0	0	0	4	0	0	0	0	1.48096503	1.43101498	-1.098996464	-0.895275528	-0.974870483	-0.974870483	0	-0.303350796	-0.379881824	-0.379881824	-0.46338202	-0.426954449	-0.26415569	-1.100327714	-1.086164311	-0.979556199	-0.742070006	-0.533925162	-0.370073599	-0.299159905	-0.335927219	-0.273286279	-0.295588411	0	0	-0.118346144	0	-0.2131348	0	-0.937634672	-2.029841024	-0.274522771	0	-0.235158445
296	562	-116.0196528	49.17565833	T10	03/08/07	1126.301758	0	0	0	0	0	0	0	1	0	1.192637408	1.316395269	-1.098996464	-0.895275528	-0.842264161	-0.842264161	0	-0.303350796	-0.379881824	-0.379881824	1.940011316	2.126464547	-0.26415569	-1.100327714	-1.086164311	-0.979556199	-0.742070006	-0.533925162	-0.370073599	-0.299159905	-0.335927219	-0.273286279	-0.295588411	0	0	0.485033534	0	-0.2131348	0	-0.763784871	-1.529582605	-0.274522771	0	-0.235158445
297	563	-116.0164944	49.18445556	T10	03/08/07	962.878906	1	0	0	1	0	0	0	0	0	1.190132628	-0.598527924	1.398264324	-0.895275528	-0.974870483	-0.974870483	0	-0.303350796	-0.379881824	-0.379881824	1.614050351	-0.022690973	7.022921239	-0.718147888	-0.517735976	-0.979556199	0.5832356	-0.533925162	-0.370073599	-0.299159905	-0.335927219	-0.273286279	-0.295588411	0	0	0.540828624	0	-0.2131348	0	-0.654161154	-0.146792455	-0.274522771	0	-0.235158445
298	565	-116.0238585	49.14466437	T10	03/15/07	907.363037	0	0	0	0	1	0	0	1	0	0.958194346	0.982869885	-0.78542236	-0.895275528	-0.748014912	-0.748014912	0	-0.303350796	-0.379881824	-0.379881824	0.358493406	0.44622444	-0.26415569	1.729027635	2.761126777	-0.337242823	-0.40524378	-0.533925162	-0.370073599	-0.299159905	-0.335927219	-0.273286279	-0.295588411	0	0	-0.484347925	0	-0.2131348	0	-0.21387113	-0.770681719	-0.274522771	0	-0.235158445
299	567	-116.0236668	49.14591285	T10	03/15/07	908.084229	0	0	0	0	3	0	0	0	0	1.052858768	1.185585108	-1.000819922	-0.895275528	-0.605113919	-0.605113919	0	-0.303350796	-0.379881824	-0.379881824	-0.184955331	-0.131147689	-0.26415569	0.103599985	0.575935654	-0.750785896	-0.39749276	-0.533925162	0.012813488	0.1161685	-0.335927219	-0.273286279	-0.295588411	0	0	-0.210079217	0	-0.2131348	0	-0.289422455	0.048791681	-0.274522771	0	-0.235158445
300	569	-116.0191554	49.15904721	T10	03/15/07	1091.454346	0	0	0	0	0	0	0	1	0	1.48096503	1.43101498	-1.098996464	-0.895275528	-0.974870483	-0.974870483	0	-0.303350796	-0.379881824	-0.379881824	-0.46338202	-0.426954449	-0.26415569	-1.100327714	-1.086164311	-0.979556199	-0.742070006	-0.533925162	-0.370073599	-0.299159905	-0.335927219	-0.273286279	-0.295588411	0	0	-0.738043009	0	-0.2131348	0	-0.913925945	-1.675981334	-0.274522771	0	-0.235158445
301	570	-116.0179021	49.16152507	T10	03/15/07	1114.525879	0	0	0	0	0	0	0	1	0	1.326853759	1.369750682	-1.098996464	-0.580032731	-0.974870483	-0.974870483	0	-0.303350796	-0.379881824	-0.379881824	-0.46338202	-0.426954449	-0.26415569	-1.100327714	-1.086164311	-0.979556199	-0.742070006	-0.533925162	-0.370073599	-0.299159905	-0.335927219	-0.273286279	-0.295588411	0	0	0.620588496	0	-0.2131348	0	-0.715500114	-0.177681347	-0.274522771	0	-0.235158445
302	571	-116.0183411	49.16286115	T10	03/15/07	1117.890381	0	0	0	0	0	0	0	1	0	1.299442331	1.358853738	-1.098996464	-0.835707373	-0.974870483	-0.974870483	0	-0.303350796	-0.379881824	-0.379881824	1.341609585	1.490709123	-0.26415569	-1.100327714	-1.086164311	-0.979556199	-0.742070006	-0.533925162	-0.370073599	-0.299159905	-0.335927219	-0.273286279	-0.295588411	0	0	1.353394593	0	-0.2131348	0	-0.795523411	-1.03662803	-0.274522771	0	-0.235158445
303	572	-116.0189302	49.16689309	T10	03/15/07	1158.505615	1	0	0	1	0	0	0	0	0	1.213759391	1.324791952	-1.098996464	-0.56140394	-0.881818606	-0.881818606	0	-0.303350796	-0.379881824	-0.379881824	0.058454741	0.127456632	-0.26415569	-1.100327714	-1.086164311	-0.979556199	-0.742070006	-0.533925162	-0.370073599	-0.299159905	-0.335927219	-0.273286279	-0.295588411	0	0	1.850754743	0	-0.2131348	0	-0.822779011	-0.876636363	-0.274522771	0	-0.235158445
304	573	-116.0196673	49.16841039	T10	03/15/07	1163.312256	1	0	0	1	0	0	0	0	0	1.132852687	1.292628876	-1.098996464	-0.805834638	-0.84916653	-0.84916653	0	-0.303350796	-0.379881824	-0.379881824	2.182869724	2.384482768	-0.26415569	-1.100327714	-1.086164311	-0.979556199	-0.742070006	-0.533925162	-0.370073599	-0.299159905	-0.335927219	-0.273286279	-0.295588411	0	0	0.987827957	0	-0.2131348	0	-0.674239718	-0.675468109	-0.274522771	0	-0.235158445
305	574	-116.0184763	49.16916031	T10	03/15/07	1135.193848	1	0	1	0	0	0	0	0	0	1.209486796	1.323093455	-1.098996464	-0.895275528	-0.887204573	-0.887204573	0	-0.303350796	-0.379881824	-0.379881824	2.083235558	2.278629195	-0.26415569	-1.100327714	-1.086164311	-0.979556199	-0.742070006	-0.533925162	-0.370073599	-0.299159905	-0.335927219	-0.273286279	-0.295588411	0	0	0.672867535	0	-0.2131348	0	-0.684840917	-0.641602302	-0.274522771	0	-0.235158445
306	575	-116.0197603	49.17226631	T10	03/15/07	1140.481201	1	0	1	0	0	0	0	0	0	0.972111918	1.228729135	-1.098996464	-0.895275528	-0.974870483	-0.974870483	0	-0.303350796	0.226343298	0.226343298	4.615748069	4.969227299	-0.26415569	-1.100327714	-1.086164311	-0.979556199	-0.742070006	-0.533925162	-0.370073599	-0.299159905	-0.335927219	-0.273286279	-0.295588411	0	0	-1.048591382	0	-0.2131348	0	-0.700982811	0.350499607	-0.274522771	0	-0.235158445
307	576	-116.0183046	49.17320324	T10	03/15/07	1131.348633	1	0	1	0	0	0	0	0	0	1.19856089	1.318750048	-1.098996464	-0.895275528	-0.974870483	-0.974870483	0	-0.303350796	0.260777255	0.260777255	1.879949561	2.062653591	-0.26415569	-1.100327714	-1.086164311	-0.979556199	-0.742070006	-0.533925162	-0.370073599	-0.299159905	-0.335927219	-0.273286279	-0.295588411	0	0	-0.774217918	0	-0.2131348	0	-0.789544966	-0.391274381	-0.274522771	0	-0.235158445
308	577	-116.0173855	49.18104334	T10	03/15/07	1039.062744	1	0	1	0	0	0	0	0	0	1.189969928	1.260051203	-1.026863269	-0.895275528	-0.974870483	-0.974870483	0	-0.303350796	-0.379881824	-0.379881824	2.616167371	2.844827909	-0.26415569	-0.832925751	-0.68844878	-0.979556199	-0.676702615	-0.533925162	-0.370073599	-0.299159905	-0.335927219	-0.273286279	-0.295588411	0	0	-0.268034545	0	-0.2131348	0	-0.145085457	-1.607314657	0.176080234	0	-0.006807282
[truncated: 68 more columns]
