# Supplementary material for: Using multi-scale distribution and movement effects along a montane highway to identify optimal crossing locations for a large-bodied mammal community
Source: PeerJ. 2013 Oct 24;1:e189. doi: 10.7717/peerj.189 (PMC3817594; doi:10.7717/peerj.189)
Supplement: Data S2 — Included are two ESRI shapefiles, one for the Highway and one for the Transect buffer, containing the predicted abundance estimates for all species/groups based on the averaged model from the best EOSD framework used to create Figs. S1–S4 as well as the community estimates used to create Fig. 2. [file peerj-01-189-s006.zip]

Archive with 10 entries (10 files):
- Hwy_Pred.dbf
- Hwy_Pred.prj
- Hwy_Pred.shp
- Hwy_Pred.shp.xml
- Hwy_Pred.shx
- Trans_Pred.dbf
- Trans_Pred.prj
- Trans_Pred.shp
- Trans_Pred.shp.xml
- Trans_Pred.shx
