# Supplementary material for: Using multi-scale distribution and movement effects along a montane highway to identify optimal crossing locations for a large-bodied mammal community
Source: PeerJ. 2013 Oct 24;1:e189. doi: 10.7717/peerj.189 (PMC3817594; doi:10.7717/peerj.189)
Supplement: Data S2 — Included are two ESRI shapefiles, one for the Highway and one for the Transect buffer, containing the predicted abundance estimates for all species/groups based on the averaged model from the best EOSD framework used to create Figs. S1–S4 as well as the community estimates used to create Fig. 2. [file peerj-01-189-s006.zip › Hwy_Pred.prj]

PROJCS["NAD_1983_UTM_Zone_11N",GEOGCS["GCS_North_American_1983",DATUM["D_North_American_1983",SPHEROID["GRS_1980",6378137,298.257222101]],PRIMEM["Greenwich",0],UNIT["Degree",0.017453292519943295]],PROJECTION["Transverse_Mercator"],PARAMETER["latitude_of_origin",0],PARAMETER["central_meridian",-117],PARAMETER["scale_factor",0.9996],PARAMETER["false_easting",500000],PARAMETER["false_northing",0],UNIT["Meter",1]]
