# Supplementary material for: Using multi-scale distribution and movement effects along a montane highway to identify optimal crossing locations for a large-bodied mammal community
Source: PeerJ. 2013 Oct 24;1:e189. doi: 10.7717/peerj.189 (PMC3817594; doi:10.7717/peerj.189)
Supplement: Data S2 — Included are two ESRI shapefiles, one for the Highway and one for the Transect buffer, containing the predicted abundance estimates for all species/groups based on the averaged model from the best EOSD framework used to create Figs. S1–S4 as well as the community estimates used to create Fig. 2. [file peerj-01-189-s006.zip › Hwy_Pred.shp.xml]

<?xml version="1.0" encoding="UTF-8"?>
<metadata xml:lang="en"><Esri><CreaDate>20130909</CreaDate><CreaTime>11402100</CreaTime><ArcGISFormat>1.0</ArcGISFormat><SyncOnce>TRUE</SyncOnce><DataProperties><lineage><Process ToolSource="c:\program files (x86)\arcgis\desktop10.1\ArcToolbox\Toolboxes\Data Management Tools.tbx\CalculateField" Date="20130909" Time="114021">CalculateField Hwy_Pred Hwy_Score "[CHZIP_bin] * [DHZNB_bin] * [EHZIP_bin] * [MHZIP_bin] /10000" VB #</Process><Process ToolSource="c:\program files (x86)\arcgis\desktop10.1\ArcToolbox\Toolboxes\Data Management Tools.tbx\CalculateField" Date="20130909" Time="114040">CalculateField Hwy_Pred Hwy_Score "[CHZIP_bin] * [DHZNB_bin] * [EHZIP_bin] * [MHZIP_bin] /1000" VB #</Process></lineage></DataProperties></Esri></metadata>
